# Supplementary material for: A conserved chaperone protein is required for the formation of a noncanonical type VI secretion system spike tip complex
Source: J Biol Chem. 2025 Jan 27;301(3):108242. doi: 10.1016/j.jbc.2025.108242 (PMC11883445; doi:10.1016/j.jbc.2025.108242)
Supplement: Supplementary_Dataset_S1 [file mmc6.xlsx]

## Sheet: Summary_with_Clusters
#	Synteny Type	Link to NCBI Nucleotide	Domain	Domain_Start	Domain_End	Domain_Count	Evalue	Genome_Name	Genomic_Accession	Start	End	Strand	Protein_Accession	Description	CD	Length	Up1_Protein	Up1_Description	CD	Up1_Length	Up1_Distance	Down1_Protein	Down1_Description	CD	Down1_Length	Down1_Distance	Up2_Protein	Up2_Description	CD	Up2_Length	Up2_Distance	Down2_Protein	Down2_Description	CD	Down2_Length	Down2_Distance	Up3_Protein	Up3_Description	CD	Up3_Length	Up3_Distance	Down3_Protein	Down3_Description	CD	Down3_Length	Down3_Distance	Up4_Protein	Up4_Description	CD
1	A	https://www.ncbi.nlm.nih.gov/nuccore/NZ_CP025542.1?report=graph&from=3298183&to=3299298	DUF2169	20	318	1	1.35e-124	Pseudomonas fluorescens 2P24	NZ_CP025542.1	3298183	3299298	-	WP_134924367.1	DUF2169 domain-containing protein	1-362: cl02212 (1.5e-163, DUF2169, Uncharacterized protein conserved in bacteria (DUF2169).)	371	WP_134924368.1	DUF6484 domain-containing protein	23-83: pfam20093 (2.2e-21, DUF6484, Domain of unknown function (DUF6484).)	152	15	WP_134924366.1	hypothetical protein	1-345: PRK06147 (2.6e-172, PRK06147, 3-oxoacyl-(acyl carrier protein) synthase; Validated)	345	-4	WP_134924369.1	type VI secretion system tip protein TssI/VgrG	12-524: TIGR03361 (0.0e+00, VI_Rhs_Vgr, type VI secretion system Vgr family protein.); 555-725: PHA02596 (2.7e-12, 5, baseplate hub subunit and tail lysozyme; Provisional)	741	490	WP_134924365.1	DUF4150 domain-containing protein	20-132: pfam13665 (2.8e-37, DUF4150, Domain of unknown function (DUF4150).); 200-310: pfam15635 (4.1e-13, Tox-GHH2, GHH signature containing HNH/Endo VII superfamily nuclease toxin 2.)	337	1033		short-chain dehydrogenase		0	2998	WP_245150930.1	hypothetical protein		305	2062	WP_109754108.1	heavy metal response regulator transcription factor	3-221: TIGR01387 (8.3e-97, cztR_silR_copR, heavy metal response regulator.)
2	A	https://www.ncbi.nlm.nih.gov/nuccore/NZ_CP027712.1?report=graph&from=4098295&to=4099407	DUF2169	20	318	1	5.32e-126	Pseudomonas chlororaphis subsp. chlororaphis DSM 50083	NZ_CP027712.1	4098295	4099407	+	WP_053261660.1	DUF2169 domain-containing protein	1-363: cl02212 (2.0e-170, DUF2169, Uncharacterized protein conserved in bacteria (DUF2169).)	370	WP_053261659.1	DUF6484 domain-containing protein	18-78: pfam20093 (1.1e-19, DUF6484, Domain of unknown function (DUF6484).)	148	15	WP_053261661.1	3-oxoacyl-ACP synthase	1-345: PRK06147 (0.0e+00, PRK06147, 3-oxoacyl-(acyl carrier protein) synthase; Validated)	345	-1	WP_053261658.1	type VI secretion system tip protein TssI/VgrG	12-524: TIGR03361 (0.0e+00, VI_Rhs_Vgr, type VI secretion system Vgr family protein.); 555-725: PHA02596 (1.6e-13, 5, baseplate hub subunit and tail lysozyme; Provisional)	741	480	WP_053261662.1	DUF4150 domain-containing protein	20-134: pfam13665 (2.3e-40, DUF4150, Domain of unknown function (DUF4150).); 204-323: pfam15635 (5.4e-17, Tox-GHH2, GHH signature containing HNH/Endo VII superfamily nuclease toxin 2.)	359	1036	WP_053261657.1	type VI secretion system ATPase TssH	13-888: TIGR03345 (0.0e+00, VI_ClpV1, type VI secretion ATPase, ClpV1 family.)	907	2736	WP_053261663.1	hypothetical protein		297	2136	WP_053261656.1	type VI secretion system baseplate subunit TssG	25-322: pfam06996 (1.5e-127, T6SS_TssG, Type VI secretion, TssG.)
3	A	https://www.ncbi.nlm.nih.gov/nuccore/NZ_CP009290.1?report=graph&from=2775012&to=2776124	DUF2169	20	318	1	1.17e-127	Pseudomonas chlororaphis subsp. aurantiaca JD37	NZ_CP009290.1	2775012	2776124	-	WP_038578119.1	DUF2169 domain-containing protein	1-363: cl02212 (1.1e-168, DUF2169, Uncharacterized protein conserved in bacteria (DUF2169).)	370	WP_038578120.1	DUF6484 domain-containing protein	18-78: pfam20093 (5.9e-20, DUF6484, Domain of unknown function (DUF6484).)	148	15	WP_038578116.1	3-oxoacyl-ACP synthase	1-344: PRK06147 (5.9e-168, PRK06147, 3-oxoacyl-(acyl carrier protein) synthase; Validated)	344	-1	WP_038578123.1	type VI secretion system tip protein TssI/VgrG	12-524: TIGR03361 (0.0e+00, VI_Rhs_Vgr, type VI secretion system Vgr family protein.); 555-725: PHA02596 (9.9e-13, 5, baseplate hub subunit and tail lysozyme; Provisional)	741	480	WP_009049577.1	DUF4150 domain-containing protein	20-134: pfam13665 (1.8e-39, DUF4150, Domain of unknown function (DUF4150).)	315	1034	WP_038578126.1	type VI secretion system ATPase TssH	13-888: TIGR03345 (0.0e+00, VI_ClpV1, type VI secretion ATPase, ClpV1 family.)	902	2736	WP_038578114.1	hypothetical protein		304	1992	WP_052107380.1	type VI secretion system baseplate subunit TssG	25-322: pfam06996 (1.7e-125, T6SS_TssG, Type VI secretion, TssG.)
4	A	https://www.ncbi.nlm.nih.gov/nuccore/NZ_AP014623.1?report=graph&from=3945782&to=3946894	DUF2169	20	318	1	2.79e-127	Pseudomonas chlororaphis subsp. aurantiaca StFRB508	NZ_AP014623.1	3945782	3946894	+	WP_096374640.1	DUF2169 domain-containing protein	1-363: cl02212 (3.8e-166, DUF2169, Uncharacterized protein conserved in bacteria (DUF2169).)	370	WP_038578120.1	DUF6484 domain-containing protein	18-78: pfam20093 (5.9e-20, DUF6484, Domain of unknown function (DUF6484).)	148	15	WP_096374641.1	3-oxoacyl-ACP synthase	1-344: PRK06147 (4.7e-168, PRK06147, 3-oxoacyl-(acyl carrier protein) synthase; Validated)	344	-1	WP_096374639.1	type VI secretion system tip protein TssI/VgrG	12-524: TIGR03361 (0.0e+00, VI_Rhs_Vgr, type VI secretion system Vgr family protein.); 555-725: PHA02596 (7.7e-13, 5, baseplate hub subunit and tail lysozyme; Provisional)	741	480	WP_009049577.1	DUF4150 domain-containing protein	20-134: pfam13665 (1.8e-39, DUF4150, Domain of unknown function (DUF4150).)	315	1034	WP_096374638.1	type VI secretion system ATPase TssH	13-888: TIGR03345 (0.0e+00, VI_ClpV1, type VI secretion ATPase, ClpV1 family.)	902	2736	WP_096374642.1	hypothetical protein		304	1992	WP_232006574.1	type VI secretion system baseplate subunit TssG	25-322: pfam06996 (3.1e-125, T6SS_TssG, Type VI secretion, TssG.)
5	A	https://www.ncbi.nlm.nih.gov/nuccore/NZ_CP027743.1?report=graph&from=4076825&to=4077937	DUF2169	20	318	1	1.33e-127	Pseudomonas chlororaphis subsp. aurantiaca CW2	NZ_CP027743.1	4076825	4077937	+	WP_124299796.1	DUF2169 domain-containing protein	1-363: cl02212 (2.9e-169, DUF2169, Uncharacterized protein conserved in bacteria (DUF2169).)	370	WP_124299795.1	DUF6484 domain-containing protein	18-78: pfam20093 (4.3e-19, DUF6484, Domain of unknown function (DUF6484).)	148	15	WP_124299797.1	hypothetical protein	1-345: PRK06147 (2.3e-179, PRK06147, 3-oxoacyl-(acyl carrier protein) synthase; Validated)	345	-1	WP_124299794.1	type VI secretion system tip protein TssI/VgrG	12-524: TIGR03361 (0.0e+00, VI_Rhs_Vgr, type VI secretion system Vgr family protein.); 555-725: PHA02596 (8.4e-13, 5, baseplate hub subunit and tail lysozyme; Provisional)	741	556	WP_124299798.1	DUF4150 domain-containing protein	20-134: pfam13665 (7.0e-37, DUF4150, Domain of unknown function (DUF4150).); 204-323: pfam15635 (6.3e-17, Tox-GHH2, GHH signature containing HNH/Endo VII superfamily nuclease toxin 2.)	359	1036	WP_124299793.1	type VI secretion system ATPase TssH	13-888: TIGR03345 (0.0e+00, VI_ClpV1, type VI secretion ATPase, ClpV1 family.)	902	2812	WP_124299799.1	hypothetical protein		297	2136	WP_241173641.1	type VI secretion system baseplate subunit TssG	25-322: pfam06996 (1.0e-125, T6SS_TssG, Type VI secretion, TssG.)
6	A	https://www.ncbi.nlm.nih.gov/nuccore/NZ_CP056087.1?report=graph&from=684452&to=685564	DUF2169	20	318	1	8.3e-124	Pseudomonas argentinensis SA190	NZ_CP056087.1	684452	685564	-	WP_070884951.1	DUF2169 domain-containing protein	1-366: cl02212 (1.9e-172, DUF2169, Uncharacterized protein conserved in bacteria (DUF2169).)	370	WP_070884952.1	DUF6484 domain-containing protein	18-78: pfam20093 (4.1e-16, DUF6484, Domain of unknown function (DUF6484).)	150	11	WP_070884950.1	3-oxoacyl-ACP synthase	1-345: PRK06147 (1.5e-148, PRK06147, 3-oxoacyl-(acyl carrier protein) synthase; Validated)	345	-4	WP_070884953.1	type VI secretion system tip protein VgrG	11-524: TIGR03361 (0.0e+00, VI_Rhs_Vgr, type VI secretion system Vgr family protein.); 501-616: PHA02596 (8.8e-09, 5, baseplate hub subunit and tail lysozyme; Provisional)	741	489	WP_070884949.1	DUF4150 domain-containing protein	20-134: pfam13665 (3.2e-41, DUF4150, Domain of unknown function (DUF4150).); 251-357: pfam15635 (3.0e-16, Tox-GHH2, GHH signature containing HNH/Endo VII superfamily nuclease toxin 2.)	405	1033	WP_070884954.1	HD domain-containing protein	25-207: cl21469 (2.9e-62, HDc, N/A.)	219	2996	WP_083329740.1	hypothetical protein		298	2247	WP_070884955.1	N-methyl-L-tryptophan oxidase	1-387: PRK11259 (1.0e-168, solA, N-methyl-L-tryptophan oxidase.)
7	A	https://www.ncbi.nlm.nih.gov/nuccore/NZ_CP082244.1?report=graph&from=3405793&to=3406908	DUF2169	20	318	1	6.31e-121	Pseudomonas otitidis CSMC7.1	NZ_CP082244.1	3405793	3406908	+	WP_222899452.1	DUF2169 domain-containing protein	1-363: cl02212 (6.2e-169, DUF2169, Uncharacterized protein conserved in bacteria (DUF2169).)	371	WP_222899450.1	DUF6484 domain-containing protein	18-78: pfam20093 (1.4e-19, DUF6484, Domain of unknown function (DUF6484).)	148	13	WP_172433798.1	hypothetical protein	1-344: PRK06147 (6.7e-168, PRK06147, 3-oxoacyl-(acyl carrier protein) synthase; Validated)	345	-4	WP_222899447.1	type VI secretion system tip protein VgrG	11-523: TIGR03361 (0.0e+00, VI_Rhs_Vgr, type VI secretion system Vgr family protein.); 500-615: PHA02596 (2.6e-10, 5, baseplate hub subunit and tail lysozyme; Provisional); 558-696: PHA02596 (2.4e-06, 5, baseplate hub subunit and tail lysozyme; Provisional)	740	482	WP_172433799.1	DUF4150 domain-containing protein	20-134: pfam13665 (3.9e-36, DUF4150, Domain of unknown function (DUF4150).); 247-348: pfam15635 (9.0e-19, Tox-GHH2, GHH signature containing HNH/Endo VII superfamily nuclease toxin 2.)	387	1033	WP_222899445.1	GTP pyrophosphokinase	5-109: COG0317 (7.9e-11, SpoT, (p)ppGpp synthase/hydrolase, HD superfamily [Signal transduction mechanisms, Transcription].)	142	3035	WP_232060712.1	hypothetical protein		308	2220	WP_222899443.1	hypothetical protein
8	A	https://www.ncbi.nlm.nih.gov/nuccore/NZ_CP126342.1?report=graph&from=2871003&to=2872106	DUF2169	20	318	1	2.12e-121	Pseudomonas otitidis TL17	NZ_CP126342.1	2871003	2872106	-	WP_284549831.1	DUF2169 domain-containing protein	1-362: cl02212 (8.2e-172, DUF2169, Uncharacterized protein conserved in bacteria (DUF2169).)	367	WP_142008833.1	DUF6484 domain-containing protein	18-78: pfam20093 (1.0e-19, DUF6484, Domain of unknown function (DUF6484).)	148	13	WP_284549829.1	hypothetical protein	1-345: PRK06147 (5.5e-166, PRK06147, 3-oxoacyl-(acyl carrier protein) synthase; Validated)	345	-1	WP_284549834.1	type VI secretion system tip protein TssI/VgrG	11-523: TIGR03361 (0.0e+00, VI_Rhs_Vgr, type VI secretion system Vgr family protein.); 510-631: PHA02596 (5.0e-10, 5, baseplate hub subunit and tail lysozyme; Provisional)	740	483	WP_284549826.1	HNH/endonuclease VII fold toxin-2 domain-containing protein	20-134: pfam13665 (2.3e-34, DUF4150, Domain of unknown function (DUF4150).); 227-344: pfam15635 (4.9e-32, Tox-GHH2, GHH signature containing HNH/Endo VII superfamily nuclease toxin 2.)	389	1036	WP_044407571.1	GTP pyrophosphokinase	5-109: COG0317 (2.2e-10, SpoT, (p)ppGpp synthase/hydrolase, HD superfamily [Signal transduction mechanisms, Transcription].)	142	3036	WP_284549823.1	hypothetical protein		306	2226	WP_284549837.1	hypothetical protein
9	A	https://www.ncbi.nlm.nih.gov/nuccore/NZ_CP011371.1?report=graph&from=3498718&to=3499830	DUF2169	21	317	1	5.12e-104	Caldimonas brevitalea DSM 7029	NZ_CP011371.1	3498718	3499830	+	WP_047195241.1	DUF2169 domain-containing protein	1-345: cl02212 (2.7e-123, DUF2169, Uncharacterized protein conserved in bacteria (DUF2169).)	370	WP_157359903.1	DUF6484 domain-containing protein	44-105: pfam20093 (4.6e-22, DUF6484, Domain of unknown function (DUF6484).)	179	6	WP_047195242.1	3-oxoacyl-ACP synthase	6-340: PRK06147 (2.8e-129, PRK06147, 3-oxoacyl-(acyl carrier protein) synthase; Validated)	342	-4	WP_047195240.1	type VI secretion system tip protein TssI/VgrG	7-518: TIGR03361 (0.0e+00, VI_Rhs_Vgr, type VI secretion system Vgr family protein.); 495-613: PHA02596 (2.7e-08, 5, baseplate hub subunit and tail lysozyme; Provisional)	751	563	WP_047195243.1	DUF4150 domain-containing protein	20-132: pfam13665 (1.7e-35, DUF4150, Domain of unknown function (DUF4150).); 248-377: pfam15635 (3.7e-22, Tox-GHH2, GHH signature containing HNH/Endo VII superfamily nuclease toxin 2.)	394	1024	WP_047195239.1	DMT family transporter	8-310: COG0697 (2.4e-15, RhaT, Permease of the drug/metabolite transporter (DMT) superfamily [Carbohydrate transport and metabolism, Amino acid transport and metabolism, General function prediction only].)	315	3032	WP_053013593.1	hypothetical protein		299	2229	WP_047195238.1	aldehyde dehydrogenase	37-498: cd07112 (0.0e+00, ALDH_GABALDH-PuuC, Escherichia coli NADP+-dependent gamma-glutamyl-gamma-aminobutyraldehyde dehydrogenase PuuC-like.)
10	A	https://www.ncbi.nlm.nih.gov/nuccore/NZ_CP008696.1?report=graph&from=4034615&to=4035727	DUF2169	20	318	1	5.44e-127	Pseudomonas chlororaphis PA23	NZ_CP008696.1	4034615	4035727	+	WP_038633356.1	DUF2169 domain-containing protein	1-363: cl02212 (3.9e-170, DUF2169, Uncharacterized protein conserved in bacteria (DUF2169).)	370	WP_038633353.1	DUF6484 domain-containing protein	18-78: pfam20093 (5.2e-20, DUF6484, Domain of unknown function (DUF6484).)	148	15	WP_038633359.1	3-oxoacyl-ACP synthase	1-344: PRK06147 (1.2e-167, PRK06147, 3-oxoacyl-(acyl carrier protein) synthase; Validated)	344	-1	WP_016703062.1	type VI secretion system tip protein TssI/VgrG	12-524: TIGR03361 (0.0e+00, VI_Rhs_Vgr, type VI secretion system Vgr family protein.); 555-725: PHA02596 (1.1e-13, 5, baseplate hub subunit and tail lysozyme; Provisional)	741	556	WP_009049577.1	DUF4150 domain-containing protein	20-134: pfam13665 (1.8e-39, DUF4150, Domain of unknown function (DUF4150).)	315	1034	WP_038633350.1	type VI secretion system ATPase TssH	13-888: TIGR03345 (0.0e+00, VI_ClpV1, type VI secretion ATPase, ClpV1 family.)	902	2812	WP_038633362.1	hypothetical protein		304	1992	WP_051673149.1	type VI secretion system baseplate subunit TssG	25-322: pfam06996 (2.3e-125, T6SS_TssG, Type VI secretion, TssG.)
11	A	https://www.ncbi.nlm.nih.gov/nuccore/NZ_CP014867.1?report=graph&from=79641&to=80753	DUF2169	20	318	1	2.24e-124	Pseudomonas chlororaphis 189	NZ_CP014867.1	79641	80753	+	WP_062822739.1	DUF2169 domain-containing protein	1-363: cl02212 (1.6e-167, DUF2169, Uncharacterized protein conserved in bacteria (DUF2169).)	370	WP_062822738.1	DUF6484 domain-containing protein	18-78: pfam20093 (7.8e-20, DUF6484, Domain of unknown function (DUF6484).)	148	15	WP_062822740.1	3-oxoacyl-ACP synthase	1-344: PRK06147 (1.5e-166, PRK06147, 3-oxoacyl-(acyl carrier protein) synthase; Validated)	344	-1	WP_062822737.1	type VI secretion system tip protein TssI/VgrG	12-524: TIGR03361 (0.0e+00, VI_Rhs_Vgr, type VI secretion system Vgr family protein.); 555-725: PHA02596 (1.6e-13, 5, baseplate hub subunit and tail lysozyme; Provisional)	741	479	WP_009044350.1	DUF4150 domain-containing protein	20-134: pfam13665 (3.2e-40, DUF4150, Domain of unknown function (DUF4150).)	315	1034	WP_062822736.1	type VI secretion system ATPase TssH	13-888: TIGR03345 (0.0e+00, VI_ClpV1, type VI secretion ATPase, ClpV1 family.)	907	2735	WP_062822741.1	hypothetical protein		304	1992	WP_241392776.1	type VI secretion system baseplate subunit TssG	25-322: pfam06996 (8.2e-128, T6SS_TssG, Type VI secretion, TssG.)
12	A	https://www.ncbi.nlm.nih.gov/nuccore/NZ_CP025309.1?report=graph&from=4045990&to=4047102	DUF2169	20	318	1	8.6e-127	Pseudomonas chlororaphis Lzh-T5	NZ_CP025309.1	4045990	4047102	+	WP_101282740.1	DUF2169 domain-containing protein	1-363: cl02212 (1.3e-169, DUF2169, Uncharacterized protein conserved in bacteria (DUF2169).)	370	WP_101282739.1	DUF6484 domain-containing protein	18-78: pfam20093 (4.5e-20, DUF6484, Domain of unknown function (DUF6484).)	148	15	WP_101282741.1	3-oxoacyl-ACP synthase	1-344: PRK06147 (2.1e-166, PRK06147, 3-oxoacyl-(acyl carrier protein) synthase; Validated)	344	-1	WP_101282738.1	type VI secretion system tip protein TssI/VgrG	12-524: TIGR03361 (0.0e+00, VI_Rhs_Vgr, type VI secretion system Vgr family protein.); 555-725: PHA02596 (1.1e-13, 5, baseplate hub subunit and tail lysozyme; Provisional)	741	556	WP_009049577.1	DUF4150 domain-containing protein	20-134: pfam13665 (1.8e-39, DUF4150, Domain of unknown function (DUF4150).)	315	1034	WP_101282737.1	type VI secretion system ATPase TssH	13-888: TIGR03345 (0.0e+00, VI_ClpV1, type VI secretion ATPase, ClpV1 family.)	902	2812	WP_009049578.1	hypothetical protein		304	1992	WP_029526551.1	type VI secretion system baseplate subunit TssG	25-322: pfam06996 (3.3e-127, T6SS_TssG, Type VI secretion, TssG.)
13	A	https://www.ncbi.nlm.nih.gov/nuccore/NZ_CP027753.1?report=graph&from=4003088&to=4004200	DUF2169	20	318	1	1.18e-125	Pseudomonas chlororaphis B25	NZ_CP027753.1	4003088	4004200	+	WP_124321151.1	DUF2169 domain-containing protein	1-363: cl02212 (5.4e-169, DUF2169, Uncharacterized protein conserved in bacteria (DUF2169).)	370	WP_124321150.1	DUF6484 domain-containing protein	18-78: pfam20093 (4.8e-19, DUF6484, Domain of unknown function (DUF6484).)	148	15	WP_124321152.1	hypothetical protein	1-345: PRK06147 (4.0e-170, PRK06147, 3-oxoacyl-(acyl carrier protein) synthase; Validated)	345	-1	WP_124321149.1	type VI secretion system tip protein TssI/VgrG	12-524: TIGR03361 (0.0e+00, VI_Rhs_Vgr, type VI secretion system Vgr family protein.); 555-725: PHA02596 (1.8e-13, 5, baseplate hub subunit and tail lysozyme; Provisional)	741	479	WP_124321153.1	DUF4150 domain-containing protein	20-134: pfam13665 (8.3e-35, DUF4150, Domain of unknown function (DUF4150).); 236-358: pfam15635 (5.4e-21, Tox-GHH2, GHH signature containing HNH/Endo VII superfamily nuclease toxin 2.)	401	1036	WP_124321148.1	type VI secretion system ATPase TssH	13-888: TIGR03345 (0.0e+00, VI_ClpV1, type VI secretion ATPase, ClpV1 family.)	907	2735	WP_124321154.1	hypothetical protein		299	2261	WP_241176259.1	type VI secretion system baseplate subunit TssG	25-322: pfam06996 (1.8e-127, T6SS_TssG, Type VI secretion, TssG.)
14	A	https://www.ncbi.nlm.nih.gov/nuccore/NZ_CP061079.1?report=graph&from=4046529&to=4047641	DUF2169	20	318	1	8.6e-127	Pseudomonas chlororaphis qlu-1	NZ_CP061079.1	4046529	4047641	+	WP_101282740.1	DUF2169 domain-containing protein	1-363: cl02212 (1.3e-169, DUF2169, Uncharacterized protein conserved in bacteria (DUF2169).)	370	WP_101282739.1	DUF6484 domain-containing protein	18-78: pfam20093 (4.5e-20, DUF6484, Domain of unknown function (DUF6484).)	148	15	WP_101282741.1	3-oxoacyl-ACP synthase	1-344: PRK06147 (2.1e-166, PRK06147, 3-oxoacyl-(acyl carrier protein) synthase; Validated)	344	-1	WP_101282738.1	type VI secretion system tip protein TssI/VgrG	12-524: TIGR03361 (0.0e+00, VI_Rhs_Vgr, type VI secretion system Vgr family protein.); 555-725: PHA02596 (1.1e-13, 5, baseplate hub subunit and tail lysozyme; Provisional)	741	556	WP_009049577.1	DUF4150 domain-containing protein	20-134: pfam13665 (1.8e-39, DUF4150, Domain of unknown function (DUF4150).)	315	1034	WP_101282737.1	type VI secretion system ATPase TssH	13-888: TIGR03345 (0.0e+00, VI_ClpV1, type VI secretion ATPase, ClpV1 family.)	902	2812	WP_009049578.1	hypothetical protein		304	1992	WP_029526551.1	type VI secretion system baseplate subunit TssG	25-322: pfam06996 (3.3e-127, T6SS_TssG, Type VI secretion, TssG.)
15	A	https://www.ncbi.nlm.nih.gov/nuccore/NZ_CP054867.1?report=graph&from=3947031&to=3948143	DUF2169	20	318	1	1.45e-126	Pseudomonas chlororaphis PCLRT02	NZ_CP054867.1	3947031	3948143	+	WP_124355159.1	DUF2169 domain-containing protein	1-363: cl02212 (6.8e-169, DUF2169, Uncharacterized protein conserved in bacteria (DUF2169).)	370	WP_124301806.1	DUF6484 domain-containing protein	18-78: pfam20093 (6.5e-20, DUF6484, Domain of unknown function (DUF6484).)	148	15	WP_124355160.1	hypothetical protein	1-344: PRK06147 (2.3e-166, PRK06147, 3-oxoacyl-(acyl carrier protein) synthase; Validated)	344	-1	WP_124355158.1	type VI secretion system tip protein TssI/VgrG	12-524: TIGR03361 (0.0e+00, VI_Rhs_Vgr, type VI secretion system Vgr family protein.); 555-725: PHA02596 (4.6e-15, 5, baseplate hub subunit and tail lysozyme; Provisional)	741	556	WP_009049577.1	DUF4150 domain-containing protein	20-134: pfam13665 (1.8e-39, DUF4150, Domain of unknown function (DUF4150).)	315	1034	WP_124355157.1	type VI secretion system ATPase TssH	13-887: TIGR03345 (0.0e+00, VI_ClpV1, type VI secretion ATPase, ClpV1 family.)	901	2812	WP_124304006.1	hypothetical protein		304	1992	WP_223815602.1	type VI secretion system baseplate subunit TssG	25-322: pfam06996 (5.2e-127, T6SS_TssG, Type VI secretion, TssG.)
16	A	https://www.ncbi.nlm.nih.gov/nuccore/NZ_CP118135.1?report=graph&from=5155931&to=5157043	DUF2169	20	318	1	1.4e-125	Pseudomonas chlororaphis NCCB 820532	NZ_CP118135.1	5155931	5157043	-	WP_274300435.1	DUF2169 domain-containing protein	1-363: cl02212 (2.7e-167, DUF2169, Uncharacterized protein conserved in bacteria (DUF2169).)	370	WP_123572936.1	DUF6484 domain-containing protein	18-78: pfam20093 (1.4e-20, DUF6484, Domain of unknown function (DUF6484).)	148	15	WP_274300434.1	hypothetical protein	1-344: PRK06147 (2.0e-168, PRK06147, 3-oxoacyl-(acyl carrier protein) synthase; Validated)	344	-1	WP_123572935.1	type VI secretion system tip protein TssI/VgrG	12-524: TIGR03361 (0.0e+00, VI_Rhs_Vgr, type VI secretion system Vgr family protein.); 555-725: PHA02596 (8.1e-13, 5, baseplate hub subunit and tail lysozyme; Provisional)	741	621	WP_009044350.1	DUF4150 domain-containing protein	20-134: pfam13665 (3.2e-40, DUF4150, Domain of unknown function (DUF4150).)	315	1034	WP_274300436.1	type VI secretion system ATPase TssH	13-888: TIGR03345 (0.0e+00, VI_ClpV1, type VI secretion ATPase, ClpV1 family.)	907	2877	WP_062822741.1	hypothetical protein		304	1992	WP_192814726.1	type VI secretion system baseplate subunit TssG	25-322: pfam06996 (6.5e-128, T6SS_TssG, Type VI secretion, TssG.)
17	A	https://www.ncbi.nlm.nih.gov/nuccore/NZ_CP118141.1?report=graph&from=4326284&to=4327396	DUF2169	20	318	1	5.32e-126	Pseudomonas chlororaphis ATCC 17814	NZ_CP118141.1	4326284	4327396	+	WP_053261660.1	DUF2169 domain-containing protein	1-363: cl02212 (2.0e-170, DUF2169, Uncharacterized protein conserved in bacteria (DUF2169).)	370	WP_053261659.1	DUF6484 domain-containing protein	18-78: pfam20093 (1.1e-19, DUF6484, Domain of unknown function (DUF6484).)	148	15	WP_053261661.1	3-oxoacyl-ACP synthase	1-345: PRK06147 (0.0e+00, PRK06147, 3-oxoacyl-(acyl carrier protein) synthase; Validated)	345	-1	WP_053261658.1	type VI secretion system tip protein TssI/VgrG	12-524: TIGR03361 (0.0e+00, VI_Rhs_Vgr, type VI secretion system Vgr family protein.); 555-725: PHA02596 (1.6e-13, 5, baseplate hub subunit and tail lysozyme; Provisional)	741	480	WP_053261662.1	DUF4150 domain-containing protein	20-134: pfam13665 (2.3e-40, DUF4150, Domain of unknown function (DUF4150).); 204-323: pfam15635 (5.4e-17, Tox-GHH2, GHH signature containing HNH/Endo VII superfamily nuclease toxin 2.)	359	1036	WP_053261657.1	type VI secretion system ATPase TssH	13-888: TIGR03345 (0.0e+00, VI_ClpV1, type VI secretion ATPase, ClpV1 family.)	907	2736	WP_053261663.1	hypothetical protein		297	2136	WP_053261656.1	type VI secretion system baseplate subunit TssG	25-322: pfam06996 (1.5e-127, T6SS_TssG, Type VI secretion, TssG.)
18	A	https://www.ncbi.nlm.nih.gov/nuccore/NZ_CP118149.1?report=graph&from=4382749&to=4383861	DUF2169	20	318	1	1.23e-127	Pseudomonas chlororaphis NCCB 60037	NZ_CP118149.1	4382749	4383861	+	WP_041989541.1	DUF2169 domain-containing protein	1-363: cl02212 (9.7e-171, DUF2169, Uncharacterized protein conserved in bacteria (DUF2169).)	370	WP_038633353.1	DUF6484 domain-containing protein	18-78: pfam20093 (5.2e-20, DUF6484, Domain of unknown function (DUF6484).)	148	15	WP_009049576.1	3-oxoacyl-ACP synthase	1-344: PRK06147 (2.4e-167, PRK06147, 3-oxoacyl-(acyl carrier protein) synthase; Validated)	344	-1	WP_041989544.1	type VI secretion system tip protein TssI/VgrG	12-524: TIGR03361 (0.0e+00, VI_Rhs_Vgr, type VI secretion system Vgr family protein.); 555-725: PHA02596 (1.1e-13, 5, baseplate hub subunit and tail lysozyme; Provisional)	741	556	WP_009049577.1	DUF4150 domain-containing protein	20-134: pfam13665 (1.8e-39, DUF4150, Domain of unknown function (DUF4150).)	315	1034	WP_041989547.1	type VI secretion system ATPase TssH	13-888: TIGR03345 (0.0e+00, VI_ClpV1, type VI secretion ATPase, ClpV1 family.)	902	2812	WP_041989538.1	hypothetical protein		304	1992	WP_029526551.1	type VI secretion system baseplate subunit TssG	25-322: pfam06996 (3.3e-127, T6SS_TssG, Type VI secretion, TssG.)
19	A	https://www.ncbi.nlm.nih.gov/nuccore/NZ_CP118151.1?report=graph&from=3769158&to=3770270	DUF2169	20	318	1	5.32e-126	Pseudomonas chlororaphis ATCC 9446	NZ_CP118151.1	3769158	3770270	+	WP_053261660.1	DUF2169 domain-containing protein	1-363: cl02212 (2.0e-170, DUF2169, Uncharacterized protein conserved in bacteria (DUF2169).)	370	WP_053261659.1	DUF6484 domain-containing protein	18-78: pfam20093 (1.1e-19, DUF6484, Domain of unknown function (DUF6484).)	148	15	WP_053261661.1	3-oxoacyl-ACP synthase	1-345: PRK06147 (0.0e+00, PRK06147, 3-oxoacyl-(acyl carrier protein) synthase; Validated)	345	-1	WP_053261658.1	type VI secretion system tip protein TssI/VgrG	12-524: TIGR03361 (0.0e+00, VI_Rhs_Vgr, type VI secretion system Vgr family protein.); 555-725: PHA02596 (1.6e-13, 5, baseplate hub subunit and tail lysozyme; Provisional)	741	480	WP_053261662.1	DUF4150 domain-containing protein	20-134: pfam13665 (2.3e-40, DUF4150, Domain of unknown function (DUF4150).); 204-323: pfam15635 (5.4e-17, Tox-GHH2, GHH signature containing HNH/Endo VII superfamily nuclease toxin 2.)	359	1036	WP_053261657.1	type VI secretion system ATPase TssH	13-888: TIGR03345 (0.0e+00, VI_ClpV1, type VI secretion ATPase, ClpV1 family.)	907	2736	WP_053261663.1	hypothetical protein		297	2136	WP_053261656.1	type VI secretion system baseplate subunit TssG	25-322: pfam06996 (1.5e-127, T6SS_TssG, Type VI secretion, TssG.)
20	A	https://www.ncbi.nlm.nih.gov/nuccore/NZ_CP118154.1?report=graph&from=6674543&to=6675655	DUF2169	20	318	1	5.32e-126	Pseudomonas chlororaphis ATCC 17414	NZ_CP118154.1	6674543	6675655	-	WP_053261660.1	DUF2169 domain-containing protein	1-363: cl02212 (2.0e-170, DUF2169, Uncharacterized protein conserved in bacteria (DUF2169).)	370	WP_053261659.1	DUF6484 domain-containing protein	18-78: pfam20093 (1.1e-19, DUF6484, Domain of unknown function (DUF6484).)	148	15	WP_053261661.1	3-oxoacyl-ACP synthase	1-345: PRK06147 (0.0e+00, PRK06147, 3-oxoacyl-(acyl carrier protein) synthase; Validated)	345	-1	WP_053261658.1	type VI secretion system tip protein TssI/VgrG	12-524: TIGR03361 (0.0e+00, VI_Rhs_Vgr, type VI secretion system Vgr family protein.); 555-725: PHA02596 (1.6e-13, 5, baseplate hub subunit and tail lysozyme; Provisional)	741	480	WP_053261662.1	DUF4150 domain-containing protein	20-134: pfam13665 (2.3e-40, DUF4150, Domain of unknown function (DUF4150).); 204-323: pfam15635 (5.4e-17, Tox-GHH2, GHH signature containing HNH/Endo VII superfamily nuclease toxin 2.)	359	1036	WP_053261657.1	type VI secretion system ATPase TssH	13-888: TIGR03345 (0.0e+00, VI_ClpV1, type VI secretion ATPase, ClpV1 family.)	907	2736	WP_053261663.1	hypothetical protein		297	2136	WP_053261656.1	type VI secretion system baseplate subunit TssG	25-322: pfam06996 (1.5e-127, T6SS_TssG, Type VI secretion, TssG.)
21	A	https://www.ncbi.nlm.nih.gov/nuccore/NZ_CP118156.1?report=graph&from=4121173&to=4122285	DUF2169	20	318	1	1.4e-125	Pseudomonas chlororaphis ATCC 15926	NZ_CP118156.1	4121173	4122285	+	WP_274300435.1	DUF2169 domain-containing protein	1-363: cl02212 (2.7e-167, DUF2169, Uncharacterized protein conserved in bacteria (DUF2169).)	370	WP_123572936.1	DUF6484 domain-containing protein	18-78: pfam20093 (1.4e-20, DUF6484, Domain of unknown function (DUF6484).)	148	15	WP_274300434.1	hypothetical protein	1-344: PRK06147 (2.0e-168, PRK06147, 3-oxoacyl-(acyl carrier protein) synthase; Validated)	344	-1	WP_123572935.1	type VI secretion system tip protein TssI/VgrG	12-524: TIGR03361 (0.0e+00, VI_Rhs_Vgr, type VI secretion system Vgr family protein.); 555-725: PHA02596 (8.1e-13, 5, baseplate hub subunit and tail lysozyme; Provisional)	741	621	WP_009044350.1	DUF4150 domain-containing protein	20-134: pfam13665 (3.2e-40, DUF4150, Domain of unknown function (DUF4150).)	315	1034	WP_274300436.1	type VI secretion system ATPase TssH	13-888: TIGR03345 (0.0e+00, VI_ClpV1, type VI secretion ATPase, ClpV1 family.)	907	2877	WP_062822741.1	hypothetical protein		304	1992	WP_192814726.1	type VI secretion system baseplate subunit TssG	25-322: pfam06996 (6.5e-128, T6SS_TssG, Type VI secretion, TssG.)
22	A	https://www.ncbi.nlm.nih.gov/nuccore/NZ_CP118145.1?report=graph&from=4179420&to=4180532	DUF2169	20	318	1	4.09e-125	Pseudomonas chlororaphis ATCC 17417	NZ_CP118145.1	4179420	4180532	+	WP_274334606.1	DUF2169 domain-containing protein	1-363: cl02212 (2.4e-167, DUF2169, Uncharacterized protein conserved in bacteria (DUF2169).)	370	WP_274334605.1	DUF6484 domain-containing protein	18-78: pfam20093 (3.0e-20, DUF6484, Domain of unknown function (DUF6484).)	148	15	WP_102680760.1	3-oxoacyl-ACP synthase	1-344: PRK06147 (6.7e-167, PRK06147, 3-oxoacyl-(acyl carrier protein) synthase; Validated)	344	-1	WP_123572935.1	type VI secretion system tip protein TssI/VgrG	12-524: TIGR03361 (0.0e+00, VI_Rhs_Vgr, type VI secretion system Vgr family protein.); 555-725: PHA02596 (8.1e-13, 5, baseplate hub subunit and tail lysozyme; Provisional)	741	621	WP_009044350.1	DUF4150 domain-containing protein	20-134: pfam13665 (3.2e-40, DUF4150, Domain of unknown function (DUF4150).)	315	1034	WP_274334604.1	type VI secretion system ATPase TssH	13-888: TIGR03345 (0.0e+00, VI_ClpV1, type VI secretion ATPase, ClpV1 family.)	907	2877	WP_009044351.1	hypothetical protein		304	1992	WP_239691101.1	type VI secretion system baseplate subunit TssG	25-322: pfam06996 (9.1e-129, T6SS_TssG, Type VI secretion, TssG.)
23	A	https://www.ncbi.nlm.nih.gov/nuccore/NZ_CP118136.1?report=graph&from=4383241&to=4384353	DUF2169	20	318	1	1.23e-127	Pseudomonas chlororaphis NCCB 60038	NZ_CP118136.1	4383241	4384353	+	WP_041989541.1	DUF2169 domain-containing protein	1-363: cl02212 (9.7e-171, DUF2169, Uncharacterized protein conserved in bacteria (DUF2169).)	370	WP_038633353.1	DUF6484 domain-containing protein	18-78: pfam20093 (5.2e-20, DUF6484, Domain of unknown function (DUF6484).)	148	15	WP_009049576.1	3-oxoacyl-ACP synthase	1-344: PRK06147 (2.4e-167, PRK06147, 3-oxoacyl-(acyl carrier protein) synthase; Validated)	344	-1	WP_041989544.1	type VI secretion system tip protein TssI/VgrG	12-524: TIGR03361 (0.0e+00, VI_Rhs_Vgr, type VI secretion system Vgr family protein.); 555-725: PHA02596 (1.1e-13, 5, baseplate hub subunit and tail lysozyme; Provisional)	741	556	WP_009049577.1	DUF4150 domain-containing protein	20-134: pfam13665 (1.8e-39, DUF4150, Domain of unknown function (DUF4150).)	315	1034	WP_041989547.1	type VI secretion system ATPase TssH	13-888: TIGR03345 (0.0e+00, VI_ClpV1, type VI secretion ATPase, ClpV1 family.)	902	2812	WP_041989538.1	hypothetical protein		304	1992	WP_029526551.1	type VI secretion system baseplate subunit TssG	25-322: pfam06996 (3.3e-127, T6SS_TssG, Type VI secretion, TssG.)
24	A	https://www.ncbi.nlm.nih.gov/nuccore/NZ_CP118148.1?report=graph&from=4326525&to=4327637	DUF2169	20	318	1	1.23e-127	Pseudomonas chlororaphis NCCB 880622	NZ_CP118148.1	4326525	4327637	+	WP_041989541.1	DUF2169 domain-containing protein	1-363: cl02212 (9.7e-171, DUF2169, Uncharacterized protein conserved in bacteria (DUF2169).)	370	WP_038633353.1	DUF6484 domain-containing protein	18-78: pfam20093 (5.2e-20, DUF6484, Domain of unknown function (DUF6484).)	148	15	WP_009049576.1	3-oxoacyl-ACP synthase	1-344: PRK06147 (2.4e-167, PRK06147, 3-oxoacyl-(acyl carrier protein) synthase; Validated)	344	-1	WP_041989544.1	type VI secretion system tip protein TssI/VgrG	12-524: TIGR03361 (0.0e+00, VI_Rhs_Vgr, type VI secretion system Vgr family protein.); 555-725: PHA02596 (1.1e-13, 5, baseplate hub subunit and tail lysozyme; Provisional)	741	556	WP_009049577.1	DUF4150 domain-containing protein	20-134: pfam13665 (1.8e-39, DUF4150, Domain of unknown function (DUF4150).)	315	1034	WP_041989547.1	type VI secretion system ATPase TssH	13-888: TIGR03345 (0.0e+00, VI_ClpV1, type VI secretion ATPase, ClpV1 family.)	902	2812	WP_274318993.1	hypothetical protein		304	1992	WP_029526551.1	type VI secretion system baseplate subunit TssG	25-322: pfam06996 (3.3e-127, T6SS_TssG, Type VI secretion, TssG.)
25	A	https://www.ncbi.nlm.nih.gov/nuccore/NZ_CP128834.1?report=graph&from=1521894&to=1523006	DUF2169	20	318	1	3.92e-128	Pseudomonas chlororaphis PcR3-3(2)	NZ_CP128834.1	1521894	1523006	-	WP_273864456.1	DUF2169 domain-containing protein	1-363: cl02212 (5.1e-170, DUF2169, Uncharacterized protein conserved in bacteria (DUF2169).)	370	WP_016703063.1	DUF6484 domain-containing protein	18-78: pfam20093 (8.7e-20, DUF6484, Domain of unknown function (DUF6484).)	148	15	WP_273864455.1	hypothetical protein	1-344: PRK06147 (4.3e-167, PRK06147, 3-oxoacyl-(acyl carrier protein) synthase; Validated)	344	-1	WP_016703062.1	type VI secretion system tip protein TssI/VgrG	12-524: TIGR03361 (0.0e+00, VI_Rhs_Vgr, type VI secretion system Vgr family protein.); 555-725: PHA02596 (1.1e-13, 5, baseplate hub subunit and tail lysozyme; Provisional)	741	556	WP_009049577.1	DUF4150 domain-containing protein	20-134: pfam13665 (1.8e-39, DUF4150, Domain of unknown function (DUF4150).)	315	1034	WP_273864457.1	type VI secretion system ATPase TssH	13-888: TIGR03345 (0.0e+00, VI_ClpV1, type VI secretion ATPase, ClpV1 family.)	902	2812	WP_009049578.1	hypothetical protein		304	1992	WP_029526551.1	type VI secretion system baseplate subunit TssG	25-322: pfam06996 (3.3e-127, T6SS_TssG, Type VI secretion, TssG.)
26	A	https://www.ncbi.nlm.nih.gov/nuccore/NZ_CP027750.1?report=graph&from=4054596&to=4055708	DUF2169	20	318	1	2.82e-127	Pseudomonas chlororaphis subsp. aureofaciens ChPhzS24	NZ_CP027750.1	4054596	4055708	+	WP_124301807.1	DUF2169 domain-containing protein	1-363: cl02212 (4.6e-170, DUF2169, Uncharacterized protein conserved in bacteria (DUF2169).)	370	WP_124301806.1	DUF6484 domain-containing protein	18-78: pfam20093 (6.5e-20, DUF6484, Domain of unknown function (DUF6484).)	148	15	WP_103331484.1	3-oxoacyl-ACP synthase	1-344: PRK06147 (2.9e-167, PRK06147, 3-oxoacyl-(acyl carrier protein) synthase; Validated)	344	-1	WP_016703062.1	type VI secretion system tip protein TssI/VgrG	12-524: TIGR03361 (0.0e+00, VI_Rhs_Vgr, type VI secretion system Vgr family protein.); 555-725: PHA02596 (1.1e-13, 5, baseplate hub subunit and tail lysozyme; Provisional)	741	556	WP_009049577.1	DUF4150 domain-containing protein	20-134: pfam13665 (1.8e-39, DUF4150, Domain of unknown function (DUF4150).)	315	1034	WP_124301805.1	type VI secretion system ATPase TssH	13-888: TIGR03345 (0.0e+00, VI_ClpV1, type VI secretion ATPase, ClpV1 family.)	902	2812	WP_009049578.1	hypothetical protein		304	1992	WP_241190993.1	type VI secretion system baseplate subunit TssG	25-322: pfam06996 (1.5e-125, T6SS_TssG, Type VI secretion, TssG.)
27	A	https://www.ncbi.nlm.nih.gov/nuccore/NZ_CP027722.1?report=graph&from=4000871&to=4001983	DUF2169	20	318	1	1.45e-126	Pseudomonas chlororaphis subsp. aureofaciens C50	NZ_CP027722.1	4000871	4001983	+	WP_124355159.1	DUF2169 domain-containing protein	1-363: cl02212 (6.8e-169, DUF2169, Uncharacterized protein conserved in bacteria (DUF2169).)	370	WP_124301806.1	DUF6484 domain-containing protein	18-78: pfam20093 (6.5e-20, DUF6484, Domain of unknown function (DUF6484).)	148	15	WP_124355160.1	hypothetical protein	1-344: PRK06147 (2.3e-166, PRK06147, 3-oxoacyl-(acyl carrier protein) synthase; Validated)	344	-1	WP_124355158.1	type VI secretion system tip protein TssI/VgrG	12-524: TIGR03361 (0.0e+00, VI_Rhs_Vgr, type VI secretion system Vgr family protein.); 555-725: PHA02596 (4.6e-15, 5, baseplate hub subunit and tail lysozyme; Provisional)	741	556	WP_009049577.1	DUF4150 domain-containing protein	20-134: pfam13665 (1.8e-39, DUF4150, Domain of unknown function (DUF4150).)	315	1034	WP_124355157.1	type VI secretion system ATPase TssH	13-887: TIGR03345 (0.0e+00, VI_ClpV1, type VI secretion ATPase, ClpV1 family.)	901	2812	WP_124304006.1	hypothetical protein		304	1992	WP_223815602.1	type VI secretion system baseplate subunit TssG	25-322: pfam06996 (5.2e-127, T6SS_TssG, Type VI secretion, TssG.)
28	A	https://www.ncbi.nlm.nih.gov/nuccore/NZ_CP027721.1?report=graph&from=4107791&to=4108903	DUF2169	20	318	1	1.23e-127	Pseudomonas chlororaphis subsp. aureofaciens ChPhzTR36	NZ_CP027721.1	4107791	4108903	+	WP_041989541.1	DUF2169 domain-containing protein	1-363: cl02212 (9.7e-171, DUF2169, Uncharacterized protein conserved in bacteria (DUF2169).)	370	WP_038633353.1	DUF6484 domain-containing protein	18-78: pfam20093 (5.2e-20, DUF6484, Domain of unknown function (DUF6484).)	148	15	WP_124315217.1	hypothetical protein	1-344: PRK06147 (4.8e-167, PRK06147, 3-oxoacyl-(acyl carrier protein) synthase; Validated)	344	-1	WP_041989544.1	type VI secretion system tip protein TssI/VgrG	12-524: TIGR03361 (0.0e+00, VI_Rhs_Vgr, type VI secretion system Vgr family protein.); 555-725: PHA02596 (1.1e-13, 5, baseplate hub subunit and tail lysozyme; Provisional)	741	556	WP_009049577.1	DUF4150 domain-containing protein	20-134: pfam13665 (1.8e-39, DUF4150, Domain of unknown function (DUF4150).)	315	1034	WP_041989547.1	type VI secretion system ATPase TssH	13-888: TIGR03345 (0.0e+00, VI_ClpV1, type VI secretion ATPase, ClpV1 family.)	902	2812	WP_124304006.1	hypothetical protein		304	1992	WP_029526551.1	type VI secretion system baseplate subunit TssG	25-322: pfam06996 (3.3e-127, T6SS_TssG, Type VI secretion, TssG.)
29	A	https://www.ncbi.nlm.nih.gov/nuccore/NZ_CP027751.1?report=graph&from=4071205&to=4072317	DUF2169	20	318	1	9.8e-127	Pseudomonas chlororaphis subsp. aureofaciens ChPhzTR18	NZ_CP027751.1	4071205	4072317	+	WP_124304004.1	DUF2169 domain-containing protein	1-363: cl02212 (7.5e-170, DUF2169, Uncharacterized protein conserved in bacteria (DUF2169).)	370	WP_016703063.1	DUF6484 domain-containing protein	18-78: pfam20093 (8.7e-20, DUF6484, Domain of unknown function (DUF6484).)	148	15	WP_124304005.1	hypothetical protein	1-344: PRK06147 (9.3e-167, PRK06147, 3-oxoacyl-(acyl carrier protein) synthase; Validated)	344	-1	WP_016703062.1	type VI secretion system tip protein TssI/VgrG	12-524: TIGR03361 (0.0e+00, VI_Rhs_Vgr, type VI secretion system Vgr family protein.); 555-725: PHA02596 (1.1e-13, 5, baseplate hub subunit and tail lysozyme; Provisional)	741	556	WP_009049577.1	DUF4150 domain-containing protein	20-134: pfam13665 (1.8e-39, DUF4150, Domain of unknown function (DUF4150).)	315	1034	WP_124304003.1	type VI secretion system ATPase TssH	13-888: TIGR03345 (0.0e+00, VI_ClpV1, type VI secretion ATPase, ClpV1 family.)	902	2812	WP_124304006.1	hypothetical protein		304	1992	WP_029526551.1	type VI secretion system baseplate subunit TssG	25-322: pfam06996 (3.3e-127, T6SS_TssG, Type VI secretion, TssG.)
30	A	https://www.ncbi.nlm.nih.gov/nuccore/NZ_CP027747.1?report=graph&from=4067337&to=4068449	DUF2169	20	318	1	4e-127	Pseudomonas chlororaphis subsp. aureofaciens 66	NZ_CP027747.1	4067337	4068449	+	WP_124340381.1	DUF2169 domain-containing protein	1-363: cl02212 (1.3e-170, DUF2169, Uncharacterized protein conserved in bacteria (DUF2169).)	370	WP_016703063.1	DUF6484 domain-containing protein	18-78: pfam20093 (8.7e-20, DUF6484, Domain of unknown function (DUF6484).)	148	15	WP_124340382.1	hypothetical protein	1-344: PRK06147 (9.0e-167, PRK06147, 3-oxoacyl-(acyl carrier protein) synthase; Validated)	344	-1	WP_016703062.1	type VI secretion system tip protein TssI/VgrG	12-524: TIGR03361 (0.0e+00, VI_Rhs_Vgr, type VI secretion system Vgr family protein.); 555-725: PHA02596 (1.1e-13, 5, baseplate hub subunit and tail lysozyme; Provisional)	741	556	WP_009049577.1	DUF4150 domain-containing protein	20-134: pfam13665 (1.8e-39, DUF4150, Domain of unknown function (DUF4150).)	315	1034	WP_124340380.1	type VI secretion system ATPase TssH	13-888: TIGR03345 (0.0e+00, VI_ClpV1, type VI secretion ATPase, ClpV1 family.)	902	2812	WP_124340383.1	hypothetical protein		304	1992	WP_029526551.1	type VI secretion system baseplate subunit TssG	25-322: pfam06996 (3.3e-127, T6SS_TssG, Type VI secretion, TssG.)
31	A	https://www.ncbi.nlm.nih.gov/nuccore/NZ_CP027752.1?report=graph&from=4118728&to=4119840	DUF2169	20	318	1	2.82e-127	Pseudomonas chlororaphis subsp. aureofaciens ChPhzTR38	NZ_CP027752.1	4118728	4119840	+	WP_124301807.1	DUF2169 domain-containing protein	1-363: cl02212 (4.6e-170, DUF2169, Uncharacterized protein conserved in bacteria (DUF2169).)	370	WP_124301806.1	DUF6484 domain-containing protein	18-78: pfam20093 (6.5e-20, DUF6484, Domain of unknown function (DUF6484).)	148	15	WP_103331484.1	3-oxoacyl-ACP synthase	1-344: PRK06147 (2.9e-167, PRK06147, 3-oxoacyl-(acyl carrier protein) synthase; Validated)	344	-1	WP_016703062.1	type VI secretion system tip protein TssI/VgrG	12-524: TIGR03361 (0.0e+00, VI_Rhs_Vgr, type VI secretion system Vgr family protein.); 555-725: PHA02596 (1.1e-13, 5, baseplate hub subunit and tail lysozyme; Provisional)	741	556	WP_009049577.1	DUF4150 domain-containing protein	20-134: pfam13665 (1.8e-39, DUF4150, Domain of unknown function (DUF4150).)	315	1034	WP_124301805.1	type VI secretion system ATPase TssH	13-888: TIGR03345 (0.0e+00, VI_ClpV1, type VI secretion ATPase, ClpV1 family.)	902	2812	WP_009049578.1	hypothetical protein		304	1992	WP_241190993.1	type VI secretion system baseplate subunit TssG	25-322: pfam06996 (1.5e-125, T6SS_TssG, Type VI secretion, TssG.)
32	A	https://www.ncbi.nlm.nih.gov/nuccore/NZ_CP027720.1?report=graph&from=4219329&to=4220441	DUF2169	20	318	1	1.23e-127	Pseudomonas chlororaphis subsp. aureofaciens DSM 6698	NZ_CP027720.1	4219329	4220441	+	WP_041989541.1	DUF2169 domain-containing protein	1-363: cl02212 (9.7e-171, DUF2169, Uncharacterized protein conserved in bacteria (DUF2169).)	370	WP_038633353.1	DUF6484 domain-containing protein	18-78: pfam20093 (5.2e-20, DUF6484, Domain of unknown function (DUF6484).)	148	15	WP_009049576.1	3-oxoacyl-ACP synthase	1-344: PRK06147 (2.4e-167, PRK06147, 3-oxoacyl-(acyl carrier protein) synthase; Validated)	344	-1	WP_041989544.1	type VI secretion system tip protein TssI/VgrG	12-524: TIGR03361 (0.0e+00, VI_Rhs_Vgr, type VI secretion system Vgr family protein.); 555-725: PHA02596 (1.1e-13, 5, baseplate hub subunit and tail lysozyme; Provisional)	741	556	WP_009049577.1	DUF4150 domain-containing protein	20-134: pfam13665 (1.8e-39, DUF4150, Domain of unknown function (DUF4150).)	315	1034	WP_041989547.1	type VI secretion system ATPase TssH	13-888: TIGR03345 (0.0e+00, VI_ClpV1, type VI secretion ATPase, ClpV1 family.)	902	2812	WP_041989538.1	hypothetical protein		304	1992	WP_029526551.1	type VI secretion system baseplate subunit TssG	25-322: pfam06996 (3.3e-127, T6SS_TssG, Type VI secretion, TssG.)
33	A	https://www.ncbi.nlm.nih.gov/nuccore/NZ_CP066546.1?report=graph&from=4922323&to=4923435	DUF2169	20	318	1	8.05e-127	Pseudomonas chlororaphis subsp. aureofaciens SPS-41	NZ_CP066546.1	4922323	4923435	+	WP_198919057.1	DUF2169 domain-containing protein	1-363: cl02212 (1.3e-168, DUF2169, Uncharacterized protein conserved in bacteria (DUF2169).)	370	WP_028682140.1	DUF6484 domain-containing protein	18-78: pfam20093 (6.7e-20, DUF6484, Domain of unknown function (DUF6484).)	148	15	WP_198919058.1	hypothetical protein	1-344: PRK06147 (2.6e-168, PRK06147, 3-oxoacyl-(acyl carrier protein) synthase; Validated)	344	-1	WP_110176717.1	type VI secretion system tip protein TssI/VgrG	12-524: TIGR03361 (0.0e+00, VI_Rhs_Vgr, type VI secretion system Vgr family protein.); 555-725: PHA02596 (1.1e-13, 5, baseplate hub subunit and tail lysozyme; Provisional)	741	556	WP_009049577.1	DUF4150 domain-containing protein	20-134: pfam13665 (1.8e-39, DUF4150, Domain of unknown function (DUF4150).)	315	1034	WP_198919056.1	type VI secretion system ATPase TssH	13-888: TIGR03345 (0.0e+00, VI_ClpV1, type VI secretion ATPase, ClpV1 family.)	902	2812	WP_198919059.1	hypothetical protein		304	1992	WP_233146663.1	type VI secretion system baseplate subunit TssG	25-322: pfam06996 (1.4e-126, T6SS_TssG, Type VI secretion, TssG.)
34	A	https://www.ncbi.nlm.nih.gov/nuccore/NC_014931.1?report=graph&from=643429&to=644526	DUF2169	21	323	1	1.93e-104	Variovorax paradoxus EPS	NC_014931.1	643429	644526	+	WP_013539042.1	DUF2169 domain-containing protein	1-351: cl02212 (4.6e-121, DUF2169, Uncharacterized protein conserved in bacteria (DUF2169).)	365	WP_013539041.1	DUF6484 domain-containing protein	25-86: pfam20093 (4.8e-12, DUF6484, Domain of unknown function (DUF6484).)	160	24	WP_013539043.1	3-oxoacyl-ACP synthase	4-340: PRK06147 (1.0e-131, PRK06147, 3-oxoacyl-(acyl carrier protein) synthase; Validated)	341	3	WP_013539040.1	type VI secretion system tip protein TssI/VgrG	6-567: TIGR03361 (0.0e+00, VI_Rhs_Vgr, type VI secretion system Vgr family protein.); 544-643: PHA02596 (1.9e-10, 5, baseplate hub subunit and tail lysozyme; Provisional)	792	530	WP_200861449.1	DUF4150 domain-containing protein	21-135: pfam13665 (2.0e-33, DUF4150, Domain of unknown function (DUF4150).); 227-339: pfam15635 (5.4e-18, Tox-GHH2, GHH signature containing HNH/Endo VII superfamily nuclease toxin 2.)	367	1025	WP_013539039.1	DUF4150 domain-containing protein	9-116: pfam13665 (4.1e-45, DUF4150, Domain of unknown function (DUF4150).)	131	2996	WP_013539045.1	hypothetical protein		300	2147	WP_013539038.1	DUF3540 domain-containing protein	35-214: pfam12059 (1.2e-36, DUF3540, Protein of unknown function (DUF3540).)
35	A	https://www.ncbi.nlm.nih.gov/nuccore/NZ_CP102374.1?report=graph&from=7150257&to=7151369	DUF2169	20	318	1	1.29e-126	Pseudomonas sp. T8	NZ_CP102374.1	7150257	7151369	-	WP_257373436.1	DUF2169 domain-containing protein	1-363: cl02212 (1.2e-169, DUF2169, Uncharacterized protein conserved in bacteria (DUF2169).)	370	WP_081360675.1	DUF6484 domain-containing protein	18-78: pfam20093 (4.9e-20, DUF6484, Domain of unknown function (DUF6484).)	148	15	WP_009049576.1	3-oxoacyl-ACP synthase	1-344: PRK06147 (2.4e-167, PRK06147, 3-oxoacyl-(acyl carrier protein) synthase; Validated)	344	-1	WP_016703062.1	type VI secretion system tip protein VgrG	12-524: TIGR03361 (0.0e+00, VI_Rhs_Vgr, type VI secretion system Vgr family protein.); 555-725: PHA02596 (1.1e-13, 5, baseplate hub subunit and tail lysozyme; Provisional)	741	556	WP_009049577.1	DUF4150 domain-containing protein	20-134: pfam13665 (1.8e-39, DUF4150, Domain of unknown function (DUF4150).)	315	1034	WP_257373437.1	type VI secretion system ATPase TssH	13-888: TIGR03345 (0.0e+00, VI_ClpV1, type VI secretion ATPase, ClpV1 family.)	902	2812	WP_038633362.1	hypothetical protein		304	1992	WP_029526551.1	type VI secretion system baseplate subunit TssG	25-322: pfam06996 (3.3e-127, T6SS_TssG, Type VI secretion, TssG.)
36	A	https://www.ncbi.nlm.nih.gov/nuccore/NZ_AP014703.1?report=graph&from=3500738&to=3501853	DUF2169	20	318	1	2.38e-125	Pseudomonas sp. St290	NZ_AP014703.1	3500738	3501853	-	WP_212800869.1	DUF2169 domain-containing protein	1-362: cl02212 (1.2e-164, DUF2169, Uncharacterized protein conserved in bacteria (DUF2169).)	371	WP_109754103.1	DUF6484 domain-containing protein	23-83: pfam20093 (1.9e-21, DUF6484, Domain of unknown function (DUF6484).)	152	15	WP_212800868.1	hypothetical protein	1-345: PRK06147 (2.7e-173, PRK06147, 3-oxoacyl-(acyl carrier protein) synthase; Validated)	345	-4	WP_109754104.1	type VI secretion system tip protein TssI/VgrG	12-524: TIGR03361 (0.0e+00, VI_Rhs_Vgr, type VI secretion system Vgr family protein.); 555-725: PHA02596 (2.7e-12, 5, baseplate hub subunit and tail lysozyme; Provisional)	741	490	WP_109754100.1	DUF4150 domain-containing protein	20-132: pfam13665 (5.1e-37, DUF4150, Domain of unknown function (DUF4150).); 212-328: pfam15635 (1.9e-06, Tox-GHH2, GHH signature containing HNH/Endo VII superfamily nuclease toxin 2.)	360	1033	WP_212800870.1	GMC family oxidoreductase N-terminal domain-containing protein	6-512: cl21454 (2.5e-133, NADB_Rossmann, Rossmann-fold NAD(P)(+)-binding proteins.)	517	3166	WP_163858684.1	hypothetical protein		302	2126	WP_109754106.1	alpha/beta hydrolase	31-244: pfam12697 (1.3e-19, Abhydrolase_6, Alpha/beta hydrolase family.)
37	A	https://www.ncbi.nlm.nih.gov/nuccore/NZ_CP017641.1?report=graph&from=5369382&to=5370494	DUF2169	20	318	1	1.78e-113	Fuerstiella marisgermanici NH11	NZ_CP017641.1	5369382	5370494	+	WP_077025675.1	DUF2169 domain-containing protein	1-366: cl02212 (1.8e-130, DUF2169, Uncharacterized protein conserved in bacteria (DUF2169).)	370	WP_218922216.1	DUF6484 domain-containing protein	45-101: pfam20093 (5.8e-14, DUF6484, Domain of unknown function (DUF6484).)	181	109	WP_077025676.1	beta-ketoacyl synthase N-terminal-like domain-containing protein	1-343: PRK06147 (1.6e-128, PRK06147, 3-oxoacyl-(acyl carrier protein) synthase; Validated)	344	-4	WP_077025674.1	sugar kinase	3-341: cd01166 (1.7e-75, KdgK, 2-keto-3-deoxygluconate kinase (KdgK) phosphorylates 2-keto-3-deoxygluconate (KDG) to form 2-keto-3-deoxy-6-phosphogluconate (KDGP).)	363	1040	WP_077025677.1	DUF4150 domain-containing protein	20-134: pfam13665 (1.9e-41, DUF4150, Domain of unknown function (DUF4150).); 210-315: pfam15635 (1.8e-13, Tox-GHH2, GHH signature containing HNH/Endo VII superfamily nuclease toxin 2.)	365	1032	WP_229360692.1	bifunctional 4-hydroxy-2-oxoglutarate aldolase/2-dehydro-3-deoxy-phosphogluconate aldolase	11-204: cl21457 (2.6e-80, TIM, TIM-like beta/alpha barrel domains.)	219	2147	WP_077025678.1	hypothetical protein		302	2154	WP_077025672.1	DMT family transporter	91-330: COG0697 (3.4e-08, RhaT, Permease of the drug/metabolite transporter (DMT) superfamily [Carbohydrate transport and metabolism, Amino acid transport and metabolism, General function prediction only].)
38	A	https://www.ncbi.nlm.nih.gov/nuccore/NZ_CP035088.1?report=graph&from=3307230&to=3308345	DUF2169	20	318	1	1.3e-124	Pseudomonas viciae 11K1	NZ_CP035088.1	3307230	3308345	+	WP_135845494.1	DUF2169 domain-containing protein	1-362: cl02212 (9.4e-163, DUF2169, Uncharacterized protein conserved in bacteria (DUF2169).)	371	WP_109754103.1	DUF6484 domain-containing protein	23-83: pfam20093 (1.9e-21, DUF6484, Domain of unknown function (DUF6484).)	152	15	WP_135845495.1	beta-ketoacyl synthase N-terminal-like domain-containing protein	1-345: PRK06147 (1.4e-174, PRK06147, 3-oxoacyl-(acyl carrier protein) synthase; Validated)	345	-4	WP_135845493.1	type VI secretion system tip protein TssI/VgrG	12-524: TIGR03361 (0.0e+00, VI_Rhs_Vgr, type VI secretion system Vgr family protein.); 555-725: PHA02596 (1.3e-11, 5, baseplate hub subunit and tail lysozyme; Provisional)	741	490	WP_135845496.1	HNH/endonuclease VII fold toxin-2 domain-containing protein	215-331: pfam15635 (2.8e-46, Tox-GHH2, GHH signature containing HNH/Endo VII superfamily nuclease toxin 2.); 20-134: pfam13665 (5.6e-40, DUF4150, Domain of unknown function (DUF4150).)	359	1033	WP_135845492.1	HAD-IIB family hydrolase	5-187: TIGR01484 (1.1e-28, HAD-SF-IIB, HAD-superfamily hydrolase, subfamily IIB.); 155-224: COG1778 (9.9e-06, KdsC, 3-deoxy-D-manno-octulosonate 8-phosphate phosphatase KdsC and related HAD superfamily phosphatases [Cell wall/membrane/envelope biogenesis, General function prediction only].)	559	3019	WP_135845497.1	hypothetical protein		298	2137	WP_135845491.1	BCAM0308 family protein
39	A	https://www.ncbi.nlm.nih.gov/nuccore/NZ_CP087200.1?report=graph&from=3489636&to=3490751	DUF2169	20	318	1	8.16e-127	Pseudomonas viciae B21-062	NZ_CP087200.1	3489636	3490751	+	WP_256452890.1	DUF2169 domain-containing protein	1-362: cl02212 (7.7e-165, DUF2169, Uncharacterized protein conserved in bacteria (DUF2169).)	371	WP_256452889.1	DUF6484 domain-containing protein	23-83: pfam20093 (2.2e-21, DUF6484, Domain of unknown function (DUF6484).)	152	15	WP_256452891.1	hypothetical protein	1-345: PRK06147 (5.6e-172, PRK06147, 3-oxoacyl-(acyl carrier protein) synthase; Validated)	345	-4	WP_265072040.1	type VI secretion system tip protein TssI/VgrG	12-524: TIGR03361 (0.0e+00, VI_Rhs_Vgr, type VI secretion system Vgr family protein.); 554-725: PHA02596 (4.5e-12, 5, baseplate hub subunit and tail lysozyme; Provisional)	741	490	WP_256452892.1	DUF4150 domain-containing protein	20-134: pfam13665 (4.9e-39, DUF4150, Domain of unknown function (DUF4150).); 246-356: pfam15635 (8.9e-21, Tox-GHH2, GHH signature containing HNH/Endo VII superfamily nuclease toxin 2.)	395	1033	WP_265072039.1	hypothetical protein		159	3019	WP_265072041.1	hypothetical protein		240	2444	WP_265072038.1	HAD-IIB family hydrolase	5-187: TIGR01484 (4.3e-30, HAD-SF-IIB, HAD-superfamily hydrolase, subfamily IIB.); 155-224: COG1778 (6.3e-06, KdsC, 3-deoxy-D-manno-octulosonate 8-phosphate phosphatase KdsC and related HAD superfamily phosphatases [Cell wall/membrane/envelope biogenesis, General function prediction only].); 251-364: cd01127 (7.5e-06, TrwB_TraG_TraD_VirD4, TrwB/TraG/TraD/VirD4 family of bacterial conjugation prot…
40	A	https://www.ncbi.nlm.nih.gov/nuccore/NZ_CP123771.1?report=graph&from=3252078&to=3253193	DUF2169	20	318	1	8.16e-127	Pseudomonas viciae YsS1	NZ_CP123771.1	3252078	3253193	+	WP_256452890.1	DUF2169 domain-containing protein	1-362: cl02212 (7.7e-165, DUF2169, Uncharacterized protein conserved in bacteria (DUF2169).)	371	WP_256452889.1	DUF6484 domain-containing protein	23-83: pfam20093 (2.2e-21, DUF6484, Domain of unknown function (DUF6484).)	152	15	WP_280944003.1	hypothetical protein	1-345: PRK06147 (2.7e-170, PRK06147, 3-oxoacyl-(acyl carrier protein) synthase; Validated)	345	-4	WP_280944002.1	type VI secretion system tip protein TssI/VgrG	12-524: TIGR03361 (0.0e+00, VI_Rhs_Vgr, type VI secretion system Vgr family protein.); 554-725: PHA02596 (1.3e-12, 5, baseplate hub subunit and tail lysozyme; Provisional)	741	490	WP_256452892.1	DUF4150 domain-containing protein	20-134: pfam13665 (4.9e-39, DUF4150, Domain of unknown function (DUF4150).); 246-356: pfam15635 (8.9e-21, Tox-GHH2, GHH signature containing HNH/Endo VII superfamily nuclease toxin 2.)	395	1033	WP_280944001.1	HAD-IIB family hydrolase	5-187: TIGR01484 (6.7e-28, HAD-SF-IIB, HAD-superfamily hydrolase, subfamily IIB.); 155-224: COG1778 (9.6e-06, KdsC, 3-deoxy-D-manno-octulosonate 8-phosphate phosphatase KdsC and related HAD superfamily phosphatases [Cell wall/membrane/envelope biogenesis, General function prediction only].)	559	3019	WP_265072041.1	hypothetical protein		240	2444	WP_280944000.1	BCAM0308 family protein
41	A	https://www.ncbi.nlm.nih.gov/nuccore/NZ_AP021905.1?report=graph&from=3566214&to=3567314	DUF2169	20	318	1	7.16e-120	Pseudomonas sp. Pc102	NZ_AP021905.1	3566214	3567314	+	WP_213624943.1	DUF2169 domain-containing protein	1-365: cl02212 (2.0e-170, DUF2169, Uncharacterized protein conserved in bacteria (DUF2169).)	366	WP_173178647.1	DUF6484 domain-containing protein	18-78: pfam20093 (3.6e-18, DUF6484, Domain of unknown function (DUF6484).)	148	13	WP_213624944.1	hypothetical protein	1-345: PRK06147 (7.4e-157, PRK06147, 3-oxoacyl-(acyl carrier protein) synthase; Validated)	345	-1	WP_175384257.1	type VI secretion system tip protein VgrG	11-524: TIGR03361 (0.0e+00, VI_Rhs_Vgr, type VI secretion system Vgr family protein.); 501-616: PHA02596 (7.5e-11, 5, baseplate hub subunit and tail lysozyme; Provisional); 559-688: PHA02596 (1.8e-07, 5, baseplate hub subunit and tail lysozyme; Provisional)	741	488	WP_213624945.1	DUF4150 domain-containing protein	20-134: pfam13665 (6.7e-36, DUF4150, Domain of unknown function (DUF4150).); 204-326: pfam15635 (1.0e-20, Tox-GHH2, GHH signature containing HNH/Endo VII superfamily nuclease toxin 2.)	363	1036	WP_213624942.1	GTP pyrophosphokinase	5-130: COG0317 (2.8e-12, SpoT, (p)ppGpp synthase/hydrolase, HD superfamily [Signal transduction mechanisms, Transcription].)	142	3083	WP_213624946.1	hypothetical protein		64	2145	WP_213624941.1	DcrB-related protein	1-144: COG5435 (3.7e-55, COG5435, Uncharacterized protein [Function unknown].)
42	A	https://www.ncbi.nlm.nih.gov/nuccore/NZ_CP048810.1?report=graph&from=770453&to=771568	DUF2169	20	318	1	1.39e-125	Pseudomonas bijieensis L22-9	NZ_CP048810.1	770453	771568	+	WP_176687863.1	DUF2169 domain-containing protein	1-370: cl02212 (1.8e-164, DUF2169, Uncharacterized protein conserved in bacteria (DUF2169).)	371	WP_109754103.1	DUF6484 domain-containing protein	23-83: pfam20093 (1.9e-21, DUF6484, Domain of unknown function (DUF6484).)	152	15	WP_176687864.1	hypothetical protein	1-345: PRK06147 (1.1e-172, PRK06147, 3-oxoacyl-(acyl carrier protein) synthase; Validated)	345	-4	WP_109754104.1	type VI secretion system tip protein TssI/VgrG	12-524: TIGR03361 (0.0e+00, VI_Rhs_Vgr, type VI secretion system Vgr family protein.); 555-725: PHA02596 (2.7e-12, 5, baseplate hub subunit and tail lysozyme; Provisional)	741	490	WP_109754100.1	DUF4150 domain-containing protein	20-132: pfam13665 (5.1e-37, DUF4150, Domain of unknown function (DUF4150).); 212-328: pfam15635 (1.9e-06, Tox-GHH2, GHH signature containing HNH/Endo VII superfamily nuclease toxin 2.)	360	1033	WP_176687862.1	GMC family oxidoreductase N-terminal domain-containing protein	6-512: cl21454 (7.2e-134, NADB_Rossmann, Rossmann-fold NAD(P)(+)-binding proteins.)	517	3166	WP_163858684.1	hypothetical protein		302	2126	WP_109754106.1	alpha/beta hydrolase	31-244: pfam12697 (1.3e-19, Abhydrolase_6, Alpha/beta hydrolase family.)
43	A	https://www.ncbi.nlm.nih.gov/nuccore/NZ_CP097108.1?report=graph&from=3581783&to=3582898	DUF2169	20	318	1	2.38e-125	Pseudomonas bijieensis SP1	NZ_CP097108.1	3581783	3582898	-	WP_212800869.1	DUF2169 domain-containing protein	1-362: cl02212 (1.2e-164, DUF2169, Uncharacterized protein conserved in bacteria (DUF2169).)	371	WP_109754103.1	DUF6484 domain-containing protein	23-83: pfam20093 (1.9e-21, DUF6484, Domain of unknown function (DUF6484).)	152	15	WP_212800868.1	hypothetical protein	1-345: PRK06147 (2.7e-173, PRK06147, 3-oxoacyl-(acyl carrier protein) synthase; Validated)	345	-4	WP_109754104.1	type VI secretion system tip protein TssI/VgrG	12-524: TIGR03361 (0.0e+00, VI_Rhs_Vgr, type VI secretion system Vgr family protein.); 555-725: PHA02596 (2.7e-12, 5, baseplate hub subunit and tail lysozyme; Provisional)	741	490	WP_249014964.1	DUF4150 domain-containing protein	20-132: pfam13665 (6.4e-37, DUF4150, Domain of unknown function (DUF4150).); 212-328: pfam15635 (2.0e-06, Tox-GHH2, GHH signature containing HNH/Endo VII superfamily nuclease toxin 2.)	360	1033	WP_249014965.1	GMC family oxidoreductase N-terminal domain-containing protein	6-512: cl21454 (2.0e-133, NADB_Rossmann, Rossmann-fold NAD(P)(+)-binding proteins.)	517	3166	WP_249014963.1	hypothetical protein		302	2126	WP_109754106.1	alpha/beta hydrolase	31-244: pfam12697 (1.3e-19, Abhydrolase_6, Alpha/beta hydrolase family.)
44	A	https://www.ncbi.nlm.nih.gov/nuccore/NZ_AP023189.1?report=graph&from=3288546&to=3289664	DUF2169	20	318	1	1.27e-120	Pseudomonas tohonis TUM18999	NZ_AP023189.1	3288546	3289664	-	WP_173178648.1	DUF2169 domain-containing protein	1-367: cl02212 (2.7e-170, DUF2169, Uncharacterized protein conserved in bacteria (DUF2169).)	372	WP_173178647.1	DUF6484 domain-containing protein	18-78: pfam20093 (3.6e-18, DUF6484, Domain of unknown function (DUF6484).)	148	13	WP_173178649.1	beta-ketoacyl synthase N-terminal-like domain-containing protein	1-344: PRK06147 (4.5e-170, PRK06147, 3-oxoacyl-(acyl carrier protein) synthase; Validated)	344	-4	WP_175384257.1	type VI secretion system tip protein VgrG	11-524: TIGR03361 (0.0e+00, VI_Rhs_Vgr, type VI secretion system Vgr family protein.); 501-616: PHA02596 (7.5e-11, 5, baseplate hub subunit and tail lysozyme; Provisional); 559-688: PHA02596 (1.8e-07, 5, baseplate hub subunit and tail lysozyme; Provisional)	741	488	WP_173178650.1	DUF4150 domain-containing protein	20-134: pfam13665 (4.2e-37, DUF4150, Domain of unknown function (DUF4150).); 227-346: pfam15635 (1.8e-21, Tox-GHH2, GHH signature containing HNH/Endo VII superfamily nuclease toxin 2.)	395	1030	WP_173180415.1	GTP pyrophosphokinase	5-65: COG0317 (2.7e-11, SpoT, (p)ppGpp synthase/hydrolase, HD superfamily [Signal transduction mechanisms, Transcription].)	142	3084	WP_173178651.1	hypothetical protein		299	2235	WP_173180414.1	DcrB-related protein	1-144: COG5435 (3.4e-55, COG5435, Uncharacterized protein [Function unknown].)
45	A	https://www.ncbi.nlm.nih.gov/nuccore/NZ_CP106785.1?report=graph&from=3440651&to=3441769	DUF2169	20	318	1	9.9e-121	Pseudomonas tohonis G5.110	NZ_CP106785.1	3440651	3441769	+	WP_263149574.1	DUF2169 domain-containing protein	1-367: cl02212 (8.2e-171, DUF2169, Uncharacterized protein conserved in bacteria (DUF2169).)	372	WP_173178647.1	DUF6484 domain-containing protein	18-78: pfam20093 (3.6e-18, DUF6484, Domain of unknown function (DUF6484).)	148	13	WP_263149575.1	hypothetical protein	1-344: PRK06147 (2.5e-171, PRK06147, 3-oxoacyl-(acyl carrier protein) synthase; Validated)	344	-4	WP_175384257.1	type VI secretion system tip protein VgrG	11-524: TIGR03361 (0.0e+00, VI_Rhs_Vgr, type VI secretion system Vgr family protein.); 501-616: PHA02596 (7.5e-11, 5, baseplate hub subunit and tail lysozyme; Provisional); 559-688: PHA02596 (1.8e-07, 5, baseplate hub subunit and tail lysozyme; Provisional)	741	488	WP_263149576.1	DUF4150 domain-containing protein	20-134: pfam13665 (3.6e-37, DUF4150, Domain of unknown function (DUF4150).); 227-346: pfam15635 (7.4e-21, Tox-GHH2, GHH signature containing HNH/Endo VII superfamily nuclease toxin 2.)	395	1030	WP_263149572.1	GTP pyrophosphokinase	5-130: COG0317 (8.9e-12, SpoT, (p)ppGpp synthase/hydrolase, HD superfamily [Signal transduction mechanisms, Transcription].)	142	3084	WP_263149578.1	hypothetical protein		299	2235	WP_173180414.1	DcrB-related protein	1-144: COG5435 (3.4e-55, COG5435, Uncharacterized protein [Function unknown].)
46	A	https://www.ncbi.nlm.nih.gov/nuccore/NZ_CP115820.1?report=graph&from=3130773&to=3131891	DUF2169	20	318	1	1.02e-120	Pseudomonas tohonis Q4-3	NZ_CP115820.1	3130773	3131891	-	WP_271106125.1	DUF2169 domain-containing protein	1-367: cl02212 (6.0e-172, DUF2169, Uncharacterized protein conserved in bacteria (DUF2169).)	372	WP_271106126.1	DUF6484 domain-containing protein	18-78: pfam20093 (8.9e-19, DUF6484, Domain of unknown function (DUF6484).)	148	13	WP_271106124.1	beta-ketoacyl synthase N-terminal-like domain-containing protein	1-344: PRK06147 (8.2e-171, PRK06147, 3-oxoacyl-(acyl carrier protein) synthase; Validated)	344	-4	WP_175384257.1	type VI secretion system tip protein VgrG	11-524: TIGR03361 (0.0e+00, VI_Rhs_Vgr, type VI secretion system Vgr family protein.); 501-616: PHA02596 (7.5e-11, 5, baseplate hub subunit and tail lysozyme; Provisional); 559-688: PHA02596 (1.8e-07, 5, baseplate hub subunit and tail lysozyme; Provisional)	741	488	WP_263149576.1	DUF4150 domain-containing protein	20-134: pfam13665 (3.6e-37, DUF4150, Domain of unknown function (DUF4150).); 227-346: pfam15635 (7.4e-21, Tox-GHH2, GHH signature containing HNH/Endo VII superfamily nuclease toxin 2.)	395	1030	WP_263149572.1	GTP pyrophosphokinase	5-130: COG0317 (8.9e-12, SpoT, (p)ppGpp synthase/hydrolase, HD superfamily [Signal transduction mechanisms, Transcription].)	142	3084	WP_271106123.1	hypothetical protein		299	2235	WP_173180414.1	DcrB-related protein	1-144: COG5435 (3.4e-55, COG5435, Uncharacterized protein [Function unknown].)
47	A	https://www.ncbi.nlm.nih.gov/nuccore/NZ_CP127228.1?report=graph&from=756052&to=757170	DUF2169	20	318	1	1.24e-120	Pseudomonas tohonis KRS022	NZ_CP127228.1	756052	757170	-	WP_285961591.1	DUF2169 domain-containing protein	1-367: cl02212 (1.7e-171, DUF2169, Uncharacterized protein conserved in bacteria (DUF2169).)	372	WP_271106126.1	DUF6484 domain-containing protein	18-78: pfam20093 (8.9e-19, DUF6484, Domain of unknown function (DUF6484).)	148	13	WP_271106124.1	beta-ketoacyl synthase N-terminal-like domain-containing protein	1-344: PRK06147 (8.2e-171, PRK06147, 3-oxoacyl-(acyl carrier protein) synthase; Validated)	344	-4	WP_175384257.1	type VI secretion system tip protein VgrG	11-524: TIGR03361 (0.0e+00, VI_Rhs_Vgr, type VI secretion system Vgr family protein.); 501-616: PHA02596 (7.5e-11, 5, baseplate hub subunit and tail lysozyme; Provisional); 559-688: PHA02596 (1.8e-07, 5, baseplate hub subunit and tail lysozyme; Provisional)	741	488	WP_263149576.1	DUF4150 domain-containing protein	20-134: pfam13665 (3.6e-37, DUF4150, Domain of unknown function (DUF4150).); 227-346: pfam15635 (7.4e-21, Tox-GHH2, GHH signature containing HNH/Endo VII superfamily nuclease toxin 2.)	395	1030	WP_285961592.1	GTP pyrophosphokinase	5-130: COG0317 (7.3e-11, SpoT, (p)ppGpp synthase/hydrolase, HD superfamily [Signal transduction mechanisms, Transcription].)	142	3084	WP_285961590.1	hypothetical protein		299	2235	WP_285961593.1	hypothetical protein
48	A	https://www.ncbi.nlm.nih.gov/nuccore/NZ_CP087204.1?report=graph&from=3275552&to=3276664	DUF2169	20	318	1	3.74e-124	Pseudomonas sp. B21-054	NZ_CP087204.1	3275552	3276664	+	WP_265037771.1	DUF2169 domain-containing protein	1-361: cl02212 (7.8e-166, DUF2169, Uncharacterized protein conserved in bacteria (DUF2169).)	370	WP_265037769.1	DUF6484 domain-containing protein	23-83: pfam20093 (6.1e-21, DUF6484, Domain of unknown function (DUF6484).)	152	14	WP_265038067.1	hypothetical protein	1-346: PRK06147 (3.6e-173, PRK06147, 3-oxoacyl-(acyl carrier protein) synthase; Validated)	346	-4	WP_265037768.1	type VI secretion system tip protein TssI/VgrG	12-523: TIGR03361 (0.0e+00, VI_Rhs_Vgr, type VI secretion system Vgr family protein.); 555-725: PHA02596 (2.1e-13, 5, baseplate hub subunit and tail lysozyme; Provisional)	741	489	WP_265037773.1	DUF4150 domain-containing protein	20-132: pfam13665 (1.8e-35, DUF4150, Domain of unknown function (DUF4150).); 212-328: pfam15635 (5.3e-08, Tox-GHH2, GHH signature containing HNH/Endo VII superfamily nuclease toxin 2.)	360	1036	WP_265037766.1	MFS transporter	11-387: PRK10054 (1.9e-56, PRK10054, efflux MFS transporter YdeE.)	392	2892	WP_265037775.1	hypothetical protein		302	2129	WP_265037764.1	polysaccharide deacetylase	14-271: cd10938 (8.7e-96, CE4_HpPgdA_like, Catalytic domain of Helicobacter pylori peptidoglycan deacetylase (HpPgdA) and similar proteins.)
49	A	https://www.ncbi.nlm.nih.gov/nuccore/NZ_CP117452.1?report=graph&from=2907260&to=2908372	DUF2169	20	318	1	7.14e-126	Pseudomonas sp. FP198	NZ_CP117452.1	2907260	2908372	+	WP_305501130.1	DUF2169 domain-containing protein	1-363: cl02212 (6.9e-169, DUF2169, Uncharacterized protein conserved in bacteria (DUF2169).)	370	WP_305501128.1	DUF6484 domain-containing protein	23-83: pfam20093 (1.4e-21, DUF6484, Domain of unknown function (DUF6484).)	152	15	WP_305501132.1	hypothetical protein	1-346: PRK06147 (1.1e-169, PRK06147, 3-oxoacyl-(acyl carrier protein) synthase; Validated)	346	-4	WP_305501127.1	type VI secretion system tip protein TssI/VgrG	12-524: TIGR03361 (0.0e+00, VI_Rhs_Vgr, type VI secretion system Vgr family protein.); 560-709: PHA02596 (6.7e-12, 5, baseplate hub subunit and tail lysozyme; Provisional)	725	491	WP_305501134.1	DUF4150 domain-containing protein	20-134: pfam13665 (4.7e-40, DUF4150, Domain of unknown function (DUF4150).); 247-357: pfam15635 (8.4e-18, Tox-GHH2, GHH signature containing HNH/Endo VII superfamily nuclease toxin 2.)	396	1036	WP_305501126.1	hypothetical protein	343-422: cl23859 (7.1e-17, Peptidase_M10_C, Peptidase M10 serralysin C terminal.); 293-340: TIGR02608 (2.0e-10, delta_60_rpt, delta-60 repeat domain.); 241-287: TIGR02608 (2.8e-07, delta_60_rpt, delta-60 repeat domain.); 20-75: TIGR02608 (4.1e-07, delta_60_rpt, delta-60 repeat domain.)	519	2980	WP_305501136.1	hypothetical protein		307	2249	WP_305501249.1	hypothetical protein
50	A	https://www.ncbi.nlm.nih.gov/nuccore/NZ_CP117451.1?report=graph&from=3296688&to=3297803	DUF2169	20	318	1	5.62e-124	Pseudomonas sp. FP2034	NZ_CP117451.1	3296688	3297803	+	WP_305467037.1	DUF2169 domain-containing protein	1-364: cl02212 (3.1e-161, DUF2169, Uncharacterized protein conserved in bacteria (DUF2169).)	371	WP_305467036.1	DUF6484 domain-containing protein	23-83: pfam20093 (4.2e-22, DUF6484, Domain of unknown function (DUF6484).)	152	15	WP_305471210.1	beta-ketoacyl synthase N-terminal-like domain-containing protein	1-335: PRK06147 (3.8e-168, PRK06147, 3-oxoacyl-(acyl carrier protein) synthase; Validated)	335	26	WP_122564831.1	type VI secretion system tip protein TssI/VgrG	12-523: TIGR03361 (0.0e+00, VI_Rhs_Vgr, type VI secretion system Vgr family protein.); 555-725: PHA02596 (1.9e-12, 5, baseplate hub subunit and tail lysozyme; Provisional)	741	490	WP_134924365.1	DUF4150 domain-containing protein	20-132: pfam13665 (2.8e-37, DUF4150, Domain of unknown function (DUF4150).); 200-310: pfam15635 (4.1e-13, Tox-GHH2, GHH signature containing HNH/Endo VII superfamily nuclease toxin 2.)	337	1033	WP_305467033.1	hypothetical protein		72	2746	WP_305467039.1	hypothetical protein		305	2062	WP_305467032.1	MFS transporter	8-408: TIGR00895 (8.7e-83, 2A0115, benzoate transport.)
51	A	https://www.ncbi.nlm.nih.gov/nuccore/NZ_CP117443.1?report=graph&from=3328484&to=3329599	DUF2169	20	318	1	5.62e-124	Pseudomonas sp. FP2262	NZ_CP117443.1	3328484	3329599	+	WP_305467037.1	DUF2169 domain-containing protein	1-364: cl02212 (3.1e-161, DUF2169, Uncharacterized protein conserved in bacteria (DUF2169).)	371	WP_305490405.1	DUF6484 domain-containing protein	23-83: pfam20093 (3.4e-22, DUF6484, Domain of unknown function (DUF6484).)	152	15	WP_240998398.1	beta-ketoacyl synthase N-terminal-like domain-containing protein	1-335: PRK06147 (2.0e-168, PRK06147, 3-oxoacyl-(acyl carrier protein) synthase; Validated)	335	26	WP_122564831.1	type VI secretion system tip protein TssI/VgrG	12-523: TIGR03361 (0.0e+00, VI_Rhs_Vgr, type VI secretion system Vgr family protein.); 555-725: PHA02596 (1.9e-12, 5, baseplate hub subunit and tail lysozyme; Provisional)	741	490	WP_122564835.1	DUF4150 domain-containing protein	20-134: pfam13665 (8.0e-40, DUF4150, Domain of unknown function (DUF4150).); 213-319: pfam15635 (2.6e-12, Tox-GHH2, GHH signature containing HNH/Endo VII superfamily nuclease toxin 2.)	362	1033	WP_305467033.1	hypothetical protein		72	2745	WP_122564836.1	hypothetical protein		302	2131	WP_305467032.1	MFS transporter	8-408: TIGR00895 (8.7e-83, 2A0115, benzoate transport.)
52	A	https://www.ncbi.nlm.nih.gov/nuccore/NZ_CP117440.1?report=graph&from=3604355&to=3605470	DUF2169	20	318	1	2.38e-125	Pseudomonas sp. FP2300	NZ_CP117440.1	3604355	3605470	-	WP_212800869.1	DUF2169 domain-containing protein	1-362: cl02212 (1.2e-164, DUF2169, Uncharacterized protein conserved in bacteria (DUF2169).)	371	WP_109754103.1	DUF6484 domain-containing protein	23-83: pfam20093 (1.9e-21, DUF6484, Domain of unknown function (DUF6484).)	152	15	WP_305483719.1	hypothetical protein	1-345: PRK06147 (5.9e-172, PRK06147, 3-oxoacyl-(acyl carrier protein) synthase; Validated)	345	-4	WP_109754104.1	type VI secretion system tip protein TssI/VgrG	12-524: TIGR03361 (0.0e+00, VI_Rhs_Vgr, type VI secretion system Vgr family protein.); 555-725: PHA02596 (2.7e-12, 5, baseplate hub subunit and tail lysozyme; Provisional)	741	490	WP_109754100.1	DUF4150 domain-containing protein	20-132: pfam13665 (5.1e-37, DUF4150, Domain of unknown function (DUF4150).); 212-328: pfam15635 (1.9e-06, Tox-GHH2, GHH signature containing HNH/Endo VII superfamily nuclease toxin 2.)	360	1033	WP_305483720.1	GMC family oxidoreductase N-terminal domain-containing protein	6-512: cl21454 (9.1e-134, NADB_Rossmann, Rossmann-fold NAD(P)(+)-binding proteins.)	517	3166	WP_163858684.1	hypothetical protein		302	2126	WP_116832448.1	alpha/beta hydrolase	31-244: pfam12697 (1.0e-19, Abhydrolase_6, Alpha/beta hydrolase family.)
53	A	https://www.ncbi.nlm.nih.gov/nuccore/NZ_CP117436.1?report=graph&from=2431786&to=2432901	DUF2169	20	318	1	6.7e-124	Pseudomonas sp. FP2338	NZ_CP117436.1	2431786	2432901	-	WP_305459243.1	DUF2169 domain-containing protein	1-363: cl02212 (4.3e-163, DUF2169, Uncharacterized protein conserved in bacteria (DUF2169).)	371	WP_056857956.1	DUF6484 domain-containing protein	18-76: pfam20093 (6.2e-21, DUF6484, Domain of unknown function (DUF6484).)	148	16	WP_305459242.1	hypothetical protein	1-345: PRK06147 (3.4e-164, PRK06147, 3-oxoacyl-(acyl carrier protein) synthase; Validated)	345	-4	WP_305459246.1	type VI secretion system tip protein TssI/VgrG	12-524: TIGR03361 (0.0e+00, VI_Rhs_Vgr, type VI secretion system Vgr family protein.); 514-652: PHA02596 (5.9e-11, 5, baseplate hub subunit and tail lysozyme; Provisional)	725	481	WP_305459240.1	DUF4150 domain-containing protein	20-134: pfam13665 (3.6e-34, DUF4150, Domain of unknown function (DUF4150).); 247-357: pfam15635 (1.2e-20, Tox-GHH2, GHH signature containing HNH/Endo VII superfamily nuclease toxin 2.)	396	1033	WP_305460039.1	flagellar basal body rod C-terminal domain-containing protein	2-38: PRK12693 (3.4e-15, flgG, flagellar basal body rod protein FlgG; Provisional)	38	2919	WP_305459238.1	hypothetical protein		233	2469		flagellar hook-basal body complex protein
54	A	https://www.ncbi.nlm.nih.gov/nuccore/NZ_CP117425.1?report=graph&from=4278914&to=4280029	DUF2169	20	318	1	5.62e-124	Pseudomonas sp. FP830	NZ_CP117425.1	4278914	4280029	+	WP_305467037.1	DUF2169 domain-containing protein	1-364: cl02212 (3.1e-161, DUF2169, Uncharacterized protein conserved in bacteria (DUF2169).)	371	WP_305481587.1	DUF6484 domain-containing protein	23-83: pfam20093 (1.7e-20, DUF6484, Domain of unknown function (DUF6484).)	152	15	WP_305483184.1	beta-ketoacyl synthase N-terminal-like domain-containing protein	1-335: PRK06147 (1.7e-168, PRK06147, 3-oxoacyl-(acyl carrier protein) synthase; Validated)	335	26		type VI secretion system tip protein TssI/VgrG		0	490	WP_305481588.1	DUF4150 domain-containing protein	20-132: pfam13665 (2.2e-37, DUF4150, Domain of unknown function (DUF4150).); 200-310: pfam15635 (7.8e-13, Tox-GHH2, GHH signature containing HNH/Endo VII superfamily nuclease toxin 2.)	337	1033	WP_305481586.1	MFS transporter	8-408: TIGR00895 (1.3e-82, 2A0115, benzoate transport.)	460	3184	WP_305481589.1	hypothetical protein		303	2068	WP_305481585.1	OprD family porin	22-407: pfam03573 (0.0e+00, OprD, outer membrane porin, OprD family.)
55	A	https://www.ncbi.nlm.nih.gov/nuccore/NZ_CP113517.1?report=graph&from=3752724&to=3753833	DUF2169	20	315	1	2.81e-118	Methylomonas rapida MP1	NZ_CP113517.1	3752724	3753833	-	WP_255189170.1	DUF2169 domain-containing protein	1-364: cl02212 (1.9e-138, DUF2169, Uncharacterized protein conserved in bacteria (DUF2169).)	369	WP_255189171.1	DUF6484 domain-containing protein	23-83: pfam20093 (1.8e-25, DUF6484, Domain of unknown function (DUF6484).)	157	11	WP_255189169.1	hypothetical protein	3-345: PRK06147 (4.8e-135, PRK06147, 3-oxoacyl-(acyl carrier protein) synthase; Validated)	346	-4	WP_255189172.1	type VI secretion system tip protein TssI/VgrG	10-528: TIGR03361 (0.0e+00, VI_Rhs_Vgr, type VI secretion system Vgr family protein.); 499-620: PHA02596 (1.7e-06, 5, baseplate hub subunit and tail lysozyme; Provisional)	729	502	WP_255189168.1	DUF4150 domain-containing protein	21-138: pfam13665 (1.5e-40, DUF4150, Domain of unknown function (DUF4150).); 204-330: pfam15635 (7.4e-27, Tox-GHH2, GHH signature containing HNH/Endo VII superfamily nuclease toxin 2.)	360	1036	WP_255189173.1	XdhC family protein	22-310: TIGR02964 (6.4e-37, xanthine_xdhC, xanthine dehydrogenase accessory protein XdhC.)	316	2934	WP_255189167.1	hypothetical protein		298	2155	WP_255189174.1	hypothetical protein
56	A	https://www.ncbi.nlm.nih.gov/nuccore/NZ_CP010555.1?report=graph&from=3868086&to=3869198	DUF2169	20	318	1	2.23e-120	Pseudomonas aeruginosa FRD1	NZ_CP010555.1	3868086	3869198	+	WP_003161053.1	DUF2169 domain-containing protein	1-370: COG5351 (0.0e+00, COG5351, Uncharacterized protein [Function unknown].)	370	WP_003101196.1	DUF6484 domain-containing protein	23-83: pfam20093 (6.3e-18, DUF6484, Domain of unknown function (DUF6484).)	149	16	WP_003161052.1	3-oxoacyl-ACP synthase	1-345: PRK06147 (2.3e-171, PRK06147, 3-oxoacyl-(acyl carrier protein) synthase; Validated)	345	-4	WP_012613440.1	type VI secretion system spike protein VgrG1b	11-524: TIGR03361 (0.0e+00, VI_Rhs_Vgr, type VI secretion system Vgr family protein.); 501-616: PHA02596 (9.7e-09, 5, baseplate hub subunit and tail lysozyme; Provisional)	741	493	WP_025297269.1	DUF4150 domain-containing protein	20-134: pfam13665 (2.4e-38, DUF4150, Domain of unknown function (DUF4150).)	315	1034	WP_003083692.1	type VI secretion system effector EagT6	1-144: COG5435 (6.3e-65, COG5435, Uncharacterized protein [Function unknown].)	144	2972	WP_003110650.1	hypothetical protein		304	1992	WP_003121604.1	NAD(P)+ glycohydrolase Tse6	266-422: pfam15538 (1.3e-117, Ntox46, Bacterial toxin 46.); 80-161: cd14742 (7.1e-28, PAAR_RHS, proline-alanine-alanine-arginine (PAAR) domain, also containing C-terminal Rearrangement hotspot (Rhs) extensions.)
57	A	https://www.ncbi.nlm.nih.gov/nuccore/NZ_AP014622.1?report=graph&from=122278&to=123390	DUF2169	20	318	1	1.7e-120	Pseudomonas aeruginosa NCGM1900	NZ_AP014622.1	122278	123390	+	WP_003083696.1	DUF2169 domain-containing protein	1-370: COG5351 (0.0e+00, COG5351, Uncharacterized protein [Function unknown].)	370	WP_003083695.1	DUF6484 domain-containing protein	23-83: pfam20093 (3.4e-18, DUF6484, Domain of unknown function (DUF6484).)	149	16	WP_003083697.1	3-oxoacyl-ACP synthase	1-345: PRK06147 (2.5e-167, PRK06147, 3-oxoacyl-(acyl carrier protein) synthase; Validated)	345	-4	WP_014603464.1	type VI secretion system spike protein VgrG1b	11-524: TIGR03361 (0.0e+00, VI_Rhs_Vgr, type VI secretion system Vgr family protein.); 501-616: PHA02596 (2.1e-08, 5, baseplate hub subunit and tail lysozyme; Provisional)	741	493	WP_003083698.1	type VI secretion system effector Dnase Tse7	226-343: pfam15635 (1.2e-51, Tox-GHH2, GHH signature containing HNH/Endo VII superfamily nuclease toxin 2.); 20-134: pfam13665 (1.7e-39, DUF4150, Domain of unknown function (DUF4150).)	386	1033	WP_003083692.1	type VI secretion system effector EagT6	1-144: COG5435 (6.3e-65, COG5435, Uncharacterized protein [Function unknown].)	144	2972	WP_003083699.1	type IV secretion system immunity protein Tsi7		306	2215	WP_003083691.1	T6SS effector (p)ppApp synthetase Tas1	80-161: cd14742 (4.0e-26, PAAR_RHS, proline-alanine-alanine-arginine (PAAR) domain, also containing C-terminal Rearrangement hotspot (Rhs) extensions.)
58	A	https://www.ncbi.nlm.nih.gov/nuccore/NZ_AP014646.1?report=graph&from=122278&to=123390	DUF2169	20	318	1	1.7e-120	Pseudomonas aeruginosa NCGM1984	NZ_AP014646.1	122278	123390	+	WP_003083696.1	DUF2169 domain-containing protein	1-370: COG5351 (0.0e+00, COG5351, Uncharacterized protein [Function unknown].)	370	WP_003083695.1	DUF6484 domain-containing protein	23-83: pfam20093 (3.4e-18, DUF6484, Domain of unknown function (DUF6484).)	149	16	WP_003083697.1	3-oxoacyl-ACP synthase	1-345: PRK06147 (2.5e-167, PRK06147, 3-oxoacyl-(acyl carrier protein) synthase; Validated)	345	-4	WP_014603464.1	type VI secretion system spike protein VgrG1b	11-524: TIGR03361 (0.0e+00, VI_Rhs_Vgr, type VI secretion system Vgr family protein.); 501-616: PHA02596 (2.1e-08, 5, baseplate hub subunit and tail lysozyme; Provisional)	741	493	WP_003083698.1	type VI secretion system effector Dnase Tse7	226-343: pfam15635 (1.2e-51, Tox-GHH2, GHH signature containing HNH/Endo VII superfamily nuclease toxin 2.); 20-134: pfam13665 (1.7e-39, DUF4150, Domain of unknown function (DUF4150).)	386	1033	WP_003083692.1	type VI secretion system effector EagT6	1-144: COG5435 (6.3e-65, COG5435, Uncharacterized protein [Function unknown].)	144	2972	WP_003083699.1	type IV secretion system immunity protein Tsi7		306	2215	WP_003083691.1	T6SS effector (p)ppApp synthetase Tas1	80-161: cd14742 (4.0e-26, PAAR_RHS, proline-alanine-alanine-arginine (PAAR) domain, also containing C-terminal Rearrangement hotspot (Rhs) extensions.)
59	A	https://www.ncbi.nlm.nih.gov/nuccore/NZ_CP011317.1?report=graph&from=135395&to=136507	DUF2169	20	318	1	2.23e-120	Pseudomonas aeruginosa Carb01 63	NZ_CP011317.1	135395	136507	+	WP_003161053.1	DUF2169 domain-containing protein	1-370: COG5351 (0.0e+00, COG5351, Uncharacterized protein [Function unknown].)	370	WP_003101196.1	DUF6484 domain-containing protein	23-83: pfam20093 (6.3e-18, DUF6484, Domain of unknown function (DUF6484).)	149	16	WP_003161052.1	3-oxoacyl-ACP synthase	1-345: PRK06147 (2.3e-171, PRK06147, 3-oxoacyl-(acyl carrier protein) synthase; Validated)	345	-4	WP_012613440.1	type VI secretion system spike protein VgrG1b	11-524: TIGR03361 (0.0e+00, VI_Rhs_Vgr, type VI secretion system Vgr family protein.); 501-616: PHA02596 (9.7e-09, 5, baseplate hub subunit and tail lysozyme; Provisional)	741	493	WP_025297269.1	DUF4150 domain-containing protein	20-134: pfam13665 (2.4e-38, DUF4150, Domain of unknown function (DUF4150).)	315	1034	WP_003083692.1	type VI secretion system effector EagT6	1-144: COG5435 (6.3e-65, COG5435, Uncharacterized protein [Function unknown].)	144	2972	WP_003110650.1	hypothetical protein		304	1992	WP_003121604.1	NAD(P)+ glycohydrolase Tse6	266-422: pfam15538 (1.3e-117, Ntox46, Bacterial toxin 46.); 80-161: cd14742 (7.1e-28, PAAR_RHS, proline-alanine-alanine-arginine (PAAR) domain, also containing C-terminal Rearrangement hotspot (Rhs) extensions.)
60	A	https://www.ncbi.nlm.nih.gov/nuccore/NZ_CP007399.1?report=graph&from=2660314&to=2661426	DUF2169	20	318	1	1.79e-120	Pseudomonas aeruginosa F22031	NZ_CP007399.1	2660314	2661426	+	WP_003101197.1	DUF2169 domain-containing protein	1-370: COG5351 (0.0e+00, COG5351, Uncharacterized protein [Function unknown].)	370	WP_003101196.1	DUF6484 domain-containing protein	23-83: pfam20093 (6.3e-18, DUF6484, Domain of unknown function (DUF6484).)	149	16	WP_017002131.1	3-oxoacyl-ACP synthase	1-345: PRK06147 (3.4e-167, PRK06147, 3-oxoacyl-(acyl carrier protein) synthase; Validated)	345	-4	WP_023131036.1	type VI secretion system spike protein VgrG1b	11-524: TIGR03361 (0.0e+00, VI_Rhs_Vgr, type VI secretion system Vgr family protein.); 501-616: PHA02596 (1.2e-08, 5, baseplate hub subunit and tail lysozyme; Provisional)	741	493	WP_003083698.1	type VI secretion system effector Dnase Tse7	226-343: pfam15635 (1.2e-51, Tox-GHH2, GHH signature containing HNH/Endo VII superfamily nuclease toxin 2.); 20-134: pfam13665 (1.7e-39, DUF4150, Domain of unknown function (DUF4150).)	386	1033	WP_003083692.1	type VI secretion system effector EagT6	1-144: COG5435 (6.3e-65, COG5435, Uncharacterized protein [Function unknown].)	144	2972	WP_003083699.1	type IV secretion system immunity protein Tsi7		306	2215	WP_003104959.1	NAD(P)+ glycohydrolase Tse6	266-422: pfam15538 (1.5e-117, Ntox46, Bacterial toxin 46.); 80-161: cd14742 (7.8e-28, PAAR_RHS, proline-alanine-alanine-arginine (PAAR) domain, also containing C-terminal Rearrangement hotspot (Rhs) extensions.)
61	A	https://www.ncbi.nlm.nih.gov/nuccore/NZ_CP012066.1?report=graph&from=5813182&to=5814294	DUF2169	20	318	1	3.85e-120	Pseudomonas aeruginosa F9676	NZ_CP012066.1	5813182	5814294	-	WP_023104709.1	DUF2169 domain-containing protein	1-370: COG5351 (0.0e+00, COG5351, Uncharacterized protein [Function unknown].)	370	WP_003101196.1	DUF6484 domain-containing protein	23-83: pfam20093 (6.3e-18, DUF6484, Domain of unknown function (DUF6484).)	149	16	WP_023085745.1	3-oxoacyl-ACP synthase	1-345: PRK06147 (1.9e-167, PRK06147, 3-oxoacyl-(acyl carrier protein) synthase; Validated)	345	-4	WP_004346969.1	type VI secretion system spike protein VgrG1b	11-524: TIGR03361 (0.0e+00, VI_Rhs_Vgr, type VI secretion system Vgr family protein.); 501-616: PHA02596 (1.2e-08, 5, baseplate hub subunit and tail lysozyme; Provisional)	741	493	WP_003083698.1	type VI secretion system effector Dnase Tse7	226-343: pfam15635 (1.2e-51, Tox-GHH2, GHH signature containing HNH/Endo VII superfamily nuclease toxin 2.); 20-134: pfam13665 (1.7e-39, DUF4150, Domain of unknown function (DUF4150).)	386	1033	WP_003083692.1	type VI secretion system effector EagT6	1-144: COG5435 (6.3e-65, COG5435, Uncharacterized protein [Function unknown].)	144	2972	WP_003115069.1	type IV secretion system immunity protein Tsi7		306	2215	WP_019396397.1	NAD(P)+ glycohydrolase Tse6	266-422: pfam15538 (5.4e-118, Ntox46, Bacterial toxin 46.); 80-161: cd14742 (1.2e-27, PAAR_RHS, proline-alanine-alanine-arginine (PAAR) domain, also containing C-terminal Rearrangement hotspot (Rhs) extensions.)
62	A	https://www.ncbi.nlm.nih.gov/nuccore/NZ_CP012679.1?report=graph&from=127476&to=128588	DUF2169	20	318	1	1.79e-120	Pseudomonas aeruginosa PA1RG	NZ_CP012679.1	127476	128588	+	WP_003101197.1	DUF2169 domain-containing protein	1-370: COG5351 (0.0e+00, COG5351, Uncharacterized protein [Function unknown].)	370	WP_003101196.1	DUF6484 domain-containing protein	23-83: pfam20093 (6.3e-18, DUF6484, Domain of unknown function (DUF6484).)	149	16	WP_003161052.1	3-oxoacyl-ACP synthase	1-345: PRK06147 (2.3e-171, PRK06147, 3-oxoacyl-(acyl carrier protein) synthase; Validated)	345	-4	WP_012613440.1	type VI secretion system spike protein VgrG1b	11-524: TIGR03361 (0.0e+00, VI_Rhs_Vgr, type VI secretion system Vgr family protein.); 501-616: PHA02596 (9.7e-09, 5, baseplate hub subunit and tail lysozyme; Provisional)	741	493	WP_003123791.1	DUF4150 domain-containing protein	20-134: pfam13665 (2.9e-38, DUF4150, Domain of unknown function (DUF4150).)	315	1034	WP_003083692.1	type VI secretion system effector EagT6	1-144: COG5435 (6.3e-65, COG5435, Uncharacterized protein [Function unknown].)	144	2972	WP_003110650.1	hypothetical protein		304	1992	WP_003104959.1	NAD(P)+ glycohydrolase Tse6	266-422: pfam15538 (1.5e-117, Ntox46, Bacterial toxin 46.); 80-161: cd14742 (7.8e-28, PAAR_RHS, proline-alanine-alanine-arginine (PAAR) domain, also containing C-terminal Rearrangement hotspot (Rhs) extensions.)
63	A	https://www.ncbi.nlm.nih.gov/nuccore/NZ_CP013696.1?report=graph&from=1624719&to=1625831	DUF2169	20	318	1	1.79e-120	Pseudomonas aeruginosa 12-4-4(59)	NZ_CP013696.1	1624719	1625831	+	WP_003101197.1	DUF2169 domain-containing protein	1-370: COG5351 (0.0e+00, COG5351, Uncharacterized protein [Function unknown].)	370	WP_003101196.1	DUF6484 domain-containing protein	23-83: pfam20093 (6.3e-18, DUF6484, Domain of unknown function (DUF6484).)	149	16	WP_003115088.1	3-oxoacyl-ACP synthase	1-345: PRK06147 (1.3e-166, PRK06147, 3-oxoacyl-(acyl carrier protein) synthase; Validated)	345	-4	WP_043087542.1	type VI secretion system spike protein VgrG1b	11-524: TIGR03361 (0.0e+00, VI_Rhs_Vgr, type VI secretion system Vgr family protein.); 501-616: PHA02596 (9.7e-09, 5, baseplate hub subunit and tail lysozyme; Provisional)	741	493	WP_003083698.1	type VI secretion system effector Dnase Tse7	226-343: pfam15635 (1.2e-51, Tox-GHH2, GHH signature containing HNH/Endo VII superfamily nuclease toxin 2.); 20-134: pfam13665 (1.7e-39, DUF4150, Domain of unknown function (DUF4150).)	386	1033	WP_003083692.1	type VI secretion system effector EagT6	1-144: COG5435 (6.3e-65, COG5435, Uncharacterized protein [Function unknown].)	144	2971	WP_003083699.1	type IV secretion system immunity protein Tsi7		306	2215	WP_003104959.1	NAD(P)+ glycohydrolase Tse6	266-422: pfam15538 (1.5e-117, Ntox46, Bacterial toxin 46.); 80-161: cd14742 (7.8e-28, PAAR_RHS, proline-alanine-alanine-arginine (PAAR) domain, also containing C-terminal Rearrangement hotspot (Rhs) extensions.)
64	A	https://www.ncbi.nlm.nih.gov/nuccore/NZ_LN831024.1?report=graph&from=117911&to=119023	DUF2169	20	318	1	1.79e-120	Pseudomonas aeruginosa NCTC10332	NZ_LN831024.1	117911	119023	+	WP_003101197.1	DUF2169 domain-containing protein	1-370: COG5351 (0.0e+00, COG5351, Uncharacterized protein [Function unknown].)	370	WP_016852316.1	DUF6484 domain-containing protein	23-83: pfam20093 (7.9e-18, DUF6484, Domain of unknown function (DUF6484).)	149	16	WP_003115088.1	3-oxoacyl-ACP synthase	1-345: PRK06147 (1.3e-166, PRK06147, 3-oxoacyl-(acyl carrier protein) synthase; Validated)	345	-4	WP_012613440.1	type VI secretion system spike protein VgrG1b	11-524: TIGR03361 (0.0e+00, VI_Rhs_Vgr, type VI secretion system Vgr family protein.); 501-616: PHA02596 (9.7e-09, 5, baseplate hub subunit and tail lysozyme; Provisional)	741	493	WP_003083698.1	type VI secretion system effector Dnase Tse7	226-343: pfam15635 (1.2e-51, Tox-GHH2, GHH signature containing HNH/Endo VII superfamily nuclease toxin 2.); 20-134: pfam13665 (1.7e-39, DUF4150, Domain of unknown function (DUF4150).)	386	1033	WP_003083692.1	type VI secretion system effector EagT6	1-144: COG5435 (6.3e-65, COG5435, Uncharacterized protein [Function unknown].)	144	2972	WP_003083699.1	hypothetical protein		306	2215	WP_003104959.1	NAD(P)+ glycohydrolase Tse6	266-422: pfam15538 (1.5e-117, Ntox46, Bacterial toxin 46.); 80-161: cd14742 (7.8e-28, PAAR_RHS, proline-alanine-alanine-arginine (PAAR) domain, also containing C-terminal Rearrangement hotspot (Rhs) extensions.)
65	A	https://www.ncbi.nlm.nih.gov/nuccore/NZ_CP008863.1?report=graph&from=3706065&to=3707177	DUF2169	20	318	1	2e-120	Pseudomonas aeruginosa M37351	NZ_CP008863.1	3706065	3707177	+	WP_016254347.1	DUF2169 domain-containing protein	1-370: COG5351 (0.0e+00, COG5351, Uncharacterized protein [Function unknown].)	370	WP_003136987.1	DUF6484 domain-containing protein	23-83: pfam20093 (4.5e-18, DUF6484, Domain of unknown function (DUF6484).)	149	16	WP_023111297.1	3-oxoacyl-ACP synthase	1-345: PRK06147 (1.3e-167, PRK06147, 3-oxoacyl-(acyl carrier protein) synthase; Validated)	345	-4	WP_011666529.1	type VI secretion system spike protein VgrG1b	11-524: TIGR03361 (0.0e+00, VI_Rhs_Vgr, type VI secretion system Vgr family protein.); 501-616: PHA02596 (2.8e-08, 5, baseplate hub subunit and tail lysozyme; Provisional)	741	493	WP_003136992.1	DUF4150 domain-containing protein	20-134: pfam13665 (2.5e-41, DUF4150, Domain of unknown function (DUF4150).); 207-312: pfam15635 (1.3e-13, Tox-GHH2, GHH signature containing HNH/Endo VII superfamily nuclease toxin 2.)	363	1033	WP_003083692.1	type VI secretion system effector EagT6	1-144: COG5435 (6.3e-65, COG5435, Uncharacterized protein [Function unknown].)	144	2972	WP_003136994.1	hypothetical protein		306	2135	WP_003083691.1	T6SS effector (p)ppApp synthetase Tas1	80-161: cd14742 (4.0e-26, PAAR_RHS, proline-alanine-alanine-arginine (PAAR) domain, also containing C-terminal Rearrangement hotspot (Rhs) extensions.)
66	A	https://www.ncbi.nlm.nih.gov/nuccore/NZ_AP017302.1?report=graph&from=177272&to=178384	DUF2169	20	318	1	2.3e-120	Pseudomonas aeruginosa IOMTU 133	NZ_AP017302.1	177272	178384	+	WP_023081672.1	DUF2169 domain-containing protein	1-370: COG5351 (0.0e+00, COG5351, Uncharacterized protein [Function unknown].)	370	WP_003136987.1	DUF6484 domain-containing protein	23-83: pfam20093 (4.5e-18, DUF6484, Domain of unknown function (DUF6484).)	149	16	WP_003110648.1	3-oxoacyl-ACP synthase	1-345: PRK06147 (3.4e-171, PRK06147, 3-oxoacyl-(acyl carrier protein) synthase; Validated)	345	-4	WP_023092251.1	type VI secretion system spike protein VgrG1b	11-524: TIGR03361 (0.0e+00, VI_Rhs_Vgr, type VI secretion system Vgr family protein.); 501-616: PHA02596 (9.5e-09, 5, baseplate hub subunit and tail lysozyme; Provisional)	741	493	WP_003123791.1	DUF4150 domain-containing protein	20-134: pfam13665 (2.9e-38, DUF4150, Domain of unknown function (DUF4150).)	315	1034	WP_023112595.1	type VI secretion system effector EagT6	1-144: COG5435 (7.1e-65, COG5435, Uncharacterized protein [Function unknown].)	144	2972	WP_003110650.1	hypothetical protein		304	1992	WP_003083691.1	T6SS effector (p)ppApp synthetase Tas1	80-161: cd14742 (4.0e-26, PAAR_RHS, proline-alanine-alanine-arginine (PAAR) domain, also containing C-terminal Rearrangement hotspot (Rhs) extensions.)
67	A	https://www.ncbi.nlm.nih.gov/nuccore/NZ_CP008868.1?report=graph&from=1770018&to=1771130	DUF2169	20	318	1	1.79e-120	Pseudomonas aeruginosa T63266	NZ_CP008868.1	1770018	1771130	+	WP_003101197.1	DUF2169 domain-containing protein	1-370: COG5351 (0.0e+00, COG5351, Uncharacterized protein [Function unknown].)	370	WP_003101196.1	DUF6484 domain-containing protein	23-83: pfam20093 (6.3e-18, DUF6484, Domain of unknown function (DUF6484).)	149	16	WP_003110648.1	3-oxoacyl-ACP synthase	1-345: PRK06147 (3.4e-171, PRK06147, 3-oxoacyl-(acyl carrier protein) synthase; Validated)	345	-4	WP_012613440.1	type VI secretion system spike protein VgrG1b	11-524: TIGR03361 (0.0e+00, VI_Rhs_Vgr, type VI secretion system Vgr family protein.); 501-616: PHA02596 (9.7e-09, 5, baseplate hub subunit and tail lysozyme; Provisional)	741	493	WP_003123791.1	DUF4150 domain-containing protein	20-134: pfam13665 (2.9e-38, DUF4150, Domain of unknown function (DUF4150).)	315	1034	WP_003083692.1	type VI secretion system effector EagT6	1-144: COG5435 (6.3e-65, COG5435, Uncharacterized protein [Function unknown].)	144	2972	WP_003110650.1	hypothetical protein		304	1992	WP_003104959.1	NAD(P)+ glycohydrolase Tse6	266-422: pfam15538 (1.5e-117, Ntox46, Bacterial toxin 46.); 80-161: cd14742 (7.8e-28, PAAR_RHS, proline-alanine-alanine-arginine (PAAR) domain, also containing C-terminal Rearrangement hotspot (Rhs) extensions.)
68	A	https://www.ncbi.nlm.nih.gov/nuccore/NZ_CP013989.1?report=graph&from=147076&to=148188	DUF2169	20	318	1	9.84e-121	Pseudomonas aeruginosa USDA-ARS-USMARC-41639	NZ_CP013989.1	147076	148188	+	WP_059349407.1	DUF2169 domain-containing protein	1-370: COG5351 (0.0e+00, COG5351, Uncharacterized protein [Function unknown].)	370	WP_059349406.1	DUF6484 domain-containing protein	23-83: pfam20093 (5.9e-18, DUF6484, Domain of unknown function (DUF6484).)	149	16	WP_023119008.1	3-oxoacyl-ACP synthase	1-345: PRK06147 (6.0e-166, PRK06147, 3-oxoacyl-(acyl carrier protein) synthase; Validated)	345	-4	WP_003158501.1	type VI secretion system spike protein VgrG1b	11-524: TIGR03361 (0.0e+00, VI_Rhs_Vgr, type VI secretion system Vgr family protein.); 501-616: PHA02596 (9.7e-09, 5, baseplate hub subunit and tail lysozyme; Provisional)	741	493	WP_003083698.1	type VI secretion system effector Dnase Tse7	226-343: pfam15635 (1.2e-51, Tox-GHH2, GHH signature containing HNH/Endo VII superfamily nuclease toxin 2.); 20-134: pfam13665 (1.7e-39, DUF4150, Domain of unknown function (DUF4150).)	386	1033	WP_003083692.1	type VI secretion system effector EagT6	1-144: COG5435 (6.3e-65, COG5435, Uncharacterized protein [Function unknown].)	144	2972	WP_003083699.1	type IV secretion system immunity protein Tsi7		306	2215	WP_003104959.1	NAD(P)+ glycohydrolase Tse6	266-422: pfam15538 (1.5e-117, Ntox46, Bacterial toxin 46.); 80-161: cd14742 (7.8e-28, PAAR_RHS, proline-alanine-alanine-arginine (PAAR) domain, also containing C-terminal Rearrangement hotspot (Rhs) extensions.)
69	A	https://www.ncbi.nlm.nih.gov/nuccore/NZ_CP008857.1?report=graph&from=4802519&to=4803631	DUF2169	20	318	1	2.23e-120	Pseudomonas aeruginosa F30658	NZ_CP008857.1	4802519	4803631	+	WP_003161053.1	DUF2169 domain-containing protein	1-370: COG5351 (0.0e+00, COG5351, Uncharacterized protein [Function unknown].)	370	WP_003101196.1	DUF6484 domain-containing protein	23-83: pfam20093 (6.3e-18, DUF6484, Domain of unknown function (DUF6484).)	149	16	WP_003161052.1	3-oxoacyl-ACP synthase	1-345: PRK06147 (2.3e-171, PRK06147, 3-oxoacyl-(acyl carrier protein) synthase; Validated)	345	-4	WP_057391113.1	type VI secretion system spike protein VgrG1b	11-524: TIGR03361 (0.0e+00, VI_Rhs_Vgr, type VI secretion system Vgr family protein.); 501-616: PHA02596 (9.6e-09, 5, baseplate hub subunit and tail lysozyme; Provisional)	741	493	WP_025297269.1	DUF4150 domain-containing protein	20-134: pfam13665 (2.4e-38, DUF4150, Domain of unknown function (DUF4150).)	315	1034	WP_003083692.1	type VI secretion system effector EagT6	1-144: COG5435 (6.3e-65, COG5435, Uncharacterized protein [Function unknown].)	144	2972	WP_003110650.1	hypothetical protein		304	1992	WP_003121604.1	NAD(P)+ glycohydrolase Tse6	266-422: pfam15538 (1.3e-117, Ntox46, Bacterial toxin 46.); 80-161: cd14742 (7.1e-28, PAAR_RHS, proline-alanine-alanine-arginine (PAAR) domain, also containing C-terminal Rearrangement hotspot (Rhs) extensions.)
70	A	https://www.ncbi.nlm.nih.gov/nuccore/NZ_CP008861.1?report=graph&from=3684572&to=3685684	DUF2169	20	318	1	1.35e-120	Pseudomonas aeruginosa H47921	NZ_CP008861.1	3684572	3685684	-	WP_023105767.1	DUF2169 domain-containing protein	1-370: COG5351 (0.0e+00, COG5351, Uncharacterized protein [Function unknown].)	370	WP_003101196.1	DUF6484 domain-containing protein	23-83: pfam20093 (6.3e-18, DUF6484, Domain of unknown function (DUF6484).)	149	16	WP_003161052.1	3-oxoacyl-ACP synthase	1-345: PRK06147 (2.3e-171, PRK06147, 3-oxoacyl-(acyl carrier protein) synthase; Validated)	345	-4	WP_059309747.1	type VI secretion system spike protein VgrG1b	11-524: TIGR03361 (0.0e+00, VI_Rhs_Vgr, type VI secretion system Vgr family protein.); 501-616: PHA02596 (9.7e-09, 5, baseplate hub subunit and tail lysozyme; Provisional)	741	493	WP_057386948.1	DUF4150 domain-containing protein	20-134: pfam13665 (2.1e-38, DUF4150, Domain of unknown function (DUF4150).)	315	1034	WP_003083692.1	type VI secretion system effector EagT6	1-144: COG5435 (6.3e-65, COG5435, Uncharacterized protein [Function unknown].)	144	2972	WP_003110650.1	hypothetical protein		304	1992	WP_003104959.1	NAD(P)+ glycohydrolase Tse6	266-422: pfam15538 (1.5e-117, Ntox46, Bacterial toxin 46.); 80-161: cd14742 (7.8e-28, PAAR_RHS, proline-alanine-alanine-arginine (PAAR) domain, also containing C-terminal Rearrangement hotspot (Rhs) extensions.)
71	A	https://www.ncbi.nlm.nih.gov/nuccore/NZ_CP008867.1?report=graph&from=2605468&to=2606580	DUF2169	20	318	1	2.23e-120	Pseudomonas aeruginosa T52373	NZ_CP008867.1	2605468	2606580	+	WP_003161053.1	DUF2169 domain-containing protein	1-370: COG5351 (0.0e+00, COG5351, Uncharacterized protein [Function unknown].)	370	WP_003101196.1	DUF6484 domain-containing protein	23-83: pfam20093 (6.3e-18, DUF6484, Domain of unknown function (DUF6484).)	149	16	WP_003115088.1	3-oxoacyl-ACP synthase	1-345: PRK06147 (1.3e-166, PRK06147, 3-oxoacyl-(acyl carrier protein) synthase; Validated)	345	-4	WP_012613440.1	type VI secretion system spike protein VgrG1b	11-524: TIGR03361 (0.0e+00, VI_Rhs_Vgr, type VI secretion system Vgr family protein.); 501-616: PHA02596 (9.7e-09, 5, baseplate hub subunit and tail lysozyme; Provisional)	741	493	WP_003083698.1	type VI secretion system effector Dnase Tse7	226-343: pfam15635 (1.2e-51, Tox-GHH2, GHH signature containing HNH/Endo VII superfamily nuclease toxin 2.); 20-134: pfam13665 (1.7e-39, DUF4150, Domain of unknown function (DUF4150).)	386	1033	WP_003083692.1	type VI secretion system effector EagT6	1-144: COG5435 (6.3e-65, COG5435, Uncharacterized protein [Function unknown].)	144	2972	WP_003083699.1	type IV secretion system immunity protein Tsi7		306	2215	WP_023083854.1	NAD(P)+ glycohydrolase Tse6	266-422: pfam15538 (3.5e-118, Ntox46, Bacterial toxin 46.); 80-161: cd14742 (1.0e-27, PAAR_RHS, proline-alanine-alanine-arginine (PAAR) domain, also containing C-terminal Rearrangement hotspot (Rhs) extensions.)
72	A	https://www.ncbi.nlm.nih.gov/nuccore/NZ_CP013245.1?report=graph&from=2095270&to=2096382	DUF2169	20	318	1	1.24e-120	Pseudomonas aeruginosa VA-134	NZ_CP013245.1	2095270	2096382	-	WP_058180424.1	DUF2169 domain-containing protein	1-370: COG5351 (0.0e+00, COG5351, Uncharacterized protein [Function unknown].)	370	WP_003101196.1	DUF6484 domain-containing protein	23-83: pfam20093 (6.3e-18, DUF6484, Domain of unknown function (DUF6484).)	149	16	WP_003161052.1	3-oxoacyl-ACP synthase	1-345: PRK06147 (2.3e-171, PRK06147, 3-oxoacyl-(acyl carrier protein) synthase; Validated)	345	-4	WP_003158501.1	type VI secretion system spike protein VgrG1b	11-524: TIGR03361 (0.0e+00, VI_Rhs_Vgr, type VI secretion system Vgr family protein.); 501-616: PHA02596 (9.7e-09, 5, baseplate hub subunit and tail lysozyme; Provisional)	741	493	WP_003123791.1	DUF4150 domain-containing protein	20-134: pfam13665 (2.9e-38, DUF4150, Domain of unknown function (DUF4150).)	315	1034	WP_003083692.1	type VI secretion system effector EagT6	1-144: COG5435 (6.3e-65, COG5435, Uncharacterized protein [Function unknown].)	144	2972	WP_058180423.1	hypothetical protein		304	1992	WP_003104959.1	NAD(P)+ glycohydrolase Tse6	266-422: pfam15538 (1.5e-117, Ntox46, Bacterial toxin 46.); 80-161: cd14742 (7.8e-28, PAAR_RHS, proline-alanine-alanine-arginine (PAAR) domain, also containing C-terminal Rearrangement hotspot (Rhs) extensions.)
73	A	https://www.ncbi.nlm.nih.gov/nuccore/NZ_CP008873.1?report=graph&from=1256478&to=1257590	DUF2169	20	318	1	2.23e-120	Pseudomonas aeruginosa F9670	NZ_CP008873.1	1256478	1257590	-	WP_003161053.1	DUF2169 domain-containing protein	1-370: COG5351 (0.0e+00, COG5351, Uncharacterized protein [Function unknown].)	370	WP_016852316.1	DUF6484 domain-containing protein	23-83: pfam20093 (7.9e-18, DUF6484, Domain of unknown function (DUF6484).)	149	16	WP_003115088.1	3-oxoacyl-ACP synthase	1-345: PRK06147 (1.3e-166, PRK06147, 3-oxoacyl-(acyl carrier protein) synthase; Validated)	345	-4	WP_012613440.1	type VI secretion system spike protein VgrG1b	11-524: TIGR03361 (0.0e+00, VI_Rhs_Vgr, type VI secretion system Vgr family protein.); 501-616: PHA02596 (9.7e-09, 5, baseplate hub subunit and tail lysozyme; Provisional)	741	493	WP_003083698.1	type VI secretion system effector Dnase Tse7	226-343: pfam15635 (1.2e-51, Tox-GHH2, GHH signature containing HNH/Endo VII superfamily nuclease toxin 2.); 20-134: pfam13665 (1.7e-39, DUF4150, Domain of unknown function (DUF4150).)	386	1033	WP_003083692.1	type VI secretion system effector EagT6	1-144: COG5435 (6.3e-65, COG5435, Uncharacterized protein [Function unknown].)	144	2972	WP_003083699.1	type IV secretion system immunity protein Tsi7		306	2215		NAD(P)+ glycohydrolase Tse6
74	A	https://www.ncbi.nlm.nih.gov/nuccore/NZ_AP014651.1?report=graph&from=137930&to=139042	DUF2169	20	318	1	2.3e-120	Pseudomonas aeruginosa NCGM257	NZ_AP014651.1	137930	139042	+	WP_023081672.1	DUF2169 domain-containing protein	1-370: COG5351 (0.0e+00, COG5351, Uncharacterized protein [Function unknown].)	370	WP_003083695.1	DUF6484 domain-containing protein	23-83: pfam20093 (3.4e-18, DUF6484, Domain of unknown function (DUF6484).)	149	16	WP_003110648.1	3-oxoacyl-ACP synthase	1-345: PRK06147 (3.4e-171, PRK06147, 3-oxoacyl-(acyl carrier protein) synthase; Validated)	345	-4	WP_033990902.1	type VI secretion system spike protein VgrG1b	11-524: TIGR03361 (0.0e+00, VI_Rhs_Vgr, type VI secretion system Vgr family protein.); 501-616: PHA02596 (2.2e-08, 5, baseplate hub subunit and tail lysozyme; Provisional)	741	493	WP_003123791.1	DUF4150 domain-containing protein	20-134: pfam13665 (2.9e-38, DUF4150, Domain of unknown function (DUF4150).)	315	1034	WP_003083692.1	type VI secretion system effector EagT6	1-144: COG5435 (6.3e-65, COG5435, Uncharacterized protein [Function unknown].)	144	2972	WP_033990899.1	hypothetical protein		304	1992	WP_023092250.1	T6SS effector (p)ppApp synthetase Tas1	80-161: cd14742 (8.0e-26, PAAR_RHS, proline-alanine-alanine-arginine (PAAR) domain, also containing C-terminal Rearrangement hotspot (Rhs) extensions.)
75	A	https://www.ncbi.nlm.nih.gov/nuccore/NZ_AP014839.1?report=graph&from=118026&to=119138	DUF2169	20	318	1	1.34e-120	Pseudomonas aeruginosa 8380	NZ_AP014839.1	118026	119138	+	WP_003162766.1	DUF2169 domain-containing protein	1-370: COG5351 (0.0e+00, COG5351, Uncharacterized protein [Function unknown].)	370	WP_003101196.1	DUF6484 domain-containing protein	23-83: pfam20093 (6.3e-18, DUF6484, Domain of unknown function (DUF6484).)	149	16	WP_003121609.1	3-oxoacyl-ACP synthase	1-345: PRK06147 (1.0e-166, PRK06147, 3-oxoacyl-(acyl carrier protein) synthase; Validated)	345	-4	WP_009314913.1	type VI secretion system spike protein VgrG1b	11-524: TIGR03361 (0.0e+00, VI_Rhs_Vgr, type VI secretion system Vgr family protein.); 501-616: PHA02596 (9.3e-09, 5, baseplate hub subunit and tail lysozyme; Provisional)	741	493	WP_003083698.1	type VI secretion system effector Dnase Tse7	226-343: pfam15635 (1.2e-51, Tox-GHH2, GHH signature containing HNH/Endo VII superfamily nuclease toxin 2.); 20-134: pfam13665 (1.7e-39, DUF4150, Domain of unknown function (DUF4150).)	386	1033	WP_003083692.1	type VI secretion system effector EagT6	1-144: COG5435 (6.3e-65, COG5435, Uncharacterized protein [Function unknown].)	144	2972	WP_003083699.1	type IV secretion system immunity protein Tsi7		306	2215	WP_003118128.1	NAD(P)+ glycohydrolase Tse6	266-422: pfam15538 (1.4e-117, Ntox46, Bacterial toxin 46.); 80-161: cd14742 (7.1e-28, PAAR_RHS, proline-alanine-alanine-arginine (PAAR) domain, also containing C-terminal Rearrangement hotspot (Rhs) extensions.)
76	A	https://www.ncbi.nlm.nih.gov/nuccore/NZ_CP015117.1?report=graph&from=3714139&to=3715251	DUF2169	20	318	1	2.23e-120	Pseudomonas aeruginosa ATCC 27853	NZ_CP015117.1	3714139	3715251	+	WP_003161053.1	DUF2169 domain-containing protein	1-370: COG5351 (0.0e+00, COG5351, Uncharacterized protein [Function unknown].)	370	WP_016852316.1	DUF6484 domain-containing protein	23-83: pfam20093 (7.9e-18, DUF6484, Domain of unknown function (DUF6484).)	149	16	WP_003115088.1	3-oxoacyl-ACP synthase	1-345: PRK06147 (1.3e-166, PRK06147, 3-oxoacyl-(acyl carrier protein) synthase; Validated)	345	-4	WP_012613440.1	type VI secretion system spike protein VgrG1b	11-524: TIGR03361 (0.0e+00, VI_Rhs_Vgr, type VI secretion system Vgr family protein.); 501-616: PHA02596 (9.7e-09, 5, baseplate hub subunit and tail lysozyme; Provisional)	741	493	WP_003083698.1	type VI secretion system effector Dnase Tse7	226-343: pfam15635 (1.2e-51, Tox-GHH2, GHH signature containing HNH/Endo VII superfamily nuclease toxin 2.); 20-134: pfam13665 (1.7e-39, DUF4150, Domain of unknown function (DUF4150).)	386	1033	WP_003083692.1	type VI secretion system effector EagT6	1-144: COG5435 (6.3e-65, COG5435, Uncharacterized protein [Function unknown].)	144	2972	WP_003083699.1	type IV secretion system immunity protein Tsi7		306	2215	WP_003104959.1	NAD(P)+ glycohydrolase Tse6	266-422: pfam15538 (1.5e-117, Ntox46, Bacterial toxin 46.); 80-161: cd14742 (7.8e-28, PAAR_RHS, proline-alanine-alanine-arginine (PAAR) domain, also containing C-terminal Rearrangement hotspot (Rhs) extensions.)
77	A	https://www.ncbi.nlm.nih.gov/nuccore/NZ_CP014948.1?report=graph&from=116845&to=117957	DUF2169	20	318	1	2.51e-120	Pseudomonas aeruginosa N17-1	NZ_CP014948.1	116845	117957	+	WP_034014519.1	DUF2169 domain-containing protein	1-370: COG5351 (0.0e+00, COG5351, Uncharacterized protein [Function unknown].)	370	WP_003101196.1	DUF6484 domain-containing protein	23-83: pfam20093 (6.3e-18, DUF6484, Domain of unknown function (DUF6484).)	149	16	WP_003161052.1	3-oxoacyl-ACP synthase	1-345: PRK06147 (2.3e-171, PRK06147, 3-oxoacyl-(acyl carrier protein) synthase; Validated)	345	-4	WP_062877387.1	type VI secretion system spike protein VgrG1b	11-524: TIGR03361 (0.0e+00, VI_Rhs_Vgr, type VI secretion system Vgr family protein.); 501-616: PHA02596 (9.3e-09, 5, baseplate hub subunit and tail lysozyme; Provisional)	741	493	WP_003123791.1	DUF4150 domain-containing protein	20-134: pfam13665 (2.9e-38, DUF4150, Domain of unknown function (DUF4150).)	315	1034	WP_003083692.1	type VI secretion system effector EagT6	1-144: COG5435 (6.3e-65, COG5435, Uncharacterized protein [Function unknown].)	144	2972	WP_003110650.1	hypothetical protein		304	1992	WP_003083691.1	T6SS effector (p)ppApp synthetase Tas1	80-161: cd14742 (4.0e-26, PAAR_RHS, proline-alanine-alanine-arginine (PAAR) domain, also containing C-terminal Rearrangement hotspot (Rhs) extensions.)
78	A	https://www.ncbi.nlm.nih.gov/nuccore/NZ_CP015377.1?report=graph&from=2218184&to=2219296	DUF2169	20	318	1	1.7e-120	Pseudomonas aeruginosa BAMCPA07-48	NZ_CP015377.1	2218184	2219296	+	WP_003083696.1	DUF2169 domain-containing protein	1-370: COG5351 (0.0e+00, COG5351, Uncharacterized protein [Function unknown].)	370	WP_003136987.1	DUF6484 domain-containing protein	23-83: pfam20093 (4.5e-18, DUF6484, Domain of unknown function (DUF6484).)	149	16	WP_023092252.1	3-oxoacyl-ACP synthase	1-345: PRK06147 (1.3e-167, PRK06147, 3-oxoacyl-(acyl carrier protein) synthase; Validated)	345	-4	WP_023092251.1	type VI secretion system spike protein VgrG1b	11-524: TIGR03361 (0.0e+00, VI_Rhs_Vgr, type VI secretion system Vgr family protein.); 501-616: PHA02596 (9.5e-09, 5, baseplate hub subunit and tail lysozyme; Provisional)	741	493	WP_003083698.1	type VI secretion system effector Dnase Tse7	226-343: pfam15635 (1.2e-51, Tox-GHH2, GHH signature containing HNH/Endo VII superfamily nuclease toxin 2.); 20-134: pfam13665 (1.7e-39, DUF4150, Domain of unknown function (DUF4150).)	386	1033	WP_003083692.1	type VI secretion system effector EagT6	1-144: COG5435 (6.3e-65, COG5435, Uncharacterized protein [Function unknown].)	144	2972	WP_023092253.1	type IV secretion system immunity protein Tsi7		306	2215	WP_023092250.1	T6SS effector (p)ppApp synthetase Tas1	80-161: cd14742 (8.0e-26, PAAR_RHS, proline-alanine-alanine-arginine (PAAR) domain, also containing C-terminal Rearrangement hotspot (Rhs) extensions.)
79	A	https://www.ncbi.nlm.nih.gov/nuccore/NZ_CP011857.1?report=graph&from=123169&to=124281	DUF2169	20	318	1	2.23e-120	Pseudomonas aeruginosa ATCC 27853	NZ_CP011857.1	123169	124281	+	WP_003161053.1	DUF2169 domain-containing protein	1-370: COG5351 (0.0e+00, COG5351, Uncharacterized protein [Function unknown].)	370	WP_016852316.1	DUF6484 domain-containing protein	23-83: pfam20093 (7.9e-18, DUF6484, Domain of unknown function (DUF6484).)	149	16	WP_003115088.1	3-oxoacyl-ACP synthase	1-345: PRK06147 (1.3e-166, PRK06147, 3-oxoacyl-(acyl carrier protein) synthase; Validated)	345	-4	WP_012613440.1	type VI secretion system spike protein VgrG1b	11-524: TIGR03361 (0.0e+00, VI_Rhs_Vgr, type VI secretion system Vgr family protein.); 501-616: PHA02596 (9.7e-09, 5, baseplate hub subunit and tail lysozyme; Provisional)	741	493	WP_003083698.1	type VI secretion system effector Dnase Tse7	226-343: pfam15635 (1.2e-51, Tox-GHH2, GHH signature containing HNH/Endo VII superfamily nuclease toxin 2.); 20-134: pfam13665 (1.7e-39, DUF4150, Domain of unknown function (DUF4150).)	386	1033	WP_003083692.1	type VI secretion system effector EagT6	1-144: COG5435 (6.3e-65, COG5435, Uncharacterized protein [Function unknown].)	144	2972	WP_003083699.1	type IV secretion system immunity protein Tsi7		306	2215		NAD(P)+ glycohydrolase Tse6
80	A	https://www.ncbi.nlm.nih.gov/nuccore/NZ_CP016214.1?report=graph&from=3331551&to=3332663	DUF2169	20	318	1	1.79e-120	Pseudomonas aeruginosa PA121617	NZ_CP016214.1	3331551	3332663	+	WP_003101197.1	DUF2169 domain-containing protein	1-370: COG5351 (0.0e+00, COG5351, Uncharacterized protein [Function unknown].)	370	WP_003101196.1	DUF6484 domain-containing protein	23-83: pfam20093 (6.3e-18, DUF6484, Domain of unknown function (DUF6484).)	149	16	WP_017002131.1	3-oxoacyl-ACP synthase	1-345: PRK06147 (3.4e-167, PRK06147, 3-oxoacyl-(acyl carrier protein) synthase; Validated)	345	-4	WP_023131036.1	type VI secretion system spike protein VgrG1b	11-524: TIGR03361 (0.0e+00, VI_Rhs_Vgr, type VI secretion system Vgr family protein.); 501-616: PHA02596 (1.2e-08, 5, baseplate hub subunit and tail lysozyme; Provisional)	741	493	WP_003083698.1	type VI secretion system effector Dnase Tse7	226-343: pfam15635 (1.2e-51, Tox-GHH2, GHH signature containing HNH/Endo VII superfamily nuclease toxin 2.); 20-134: pfam13665 (1.7e-39, DUF4150, Domain of unknown function (DUF4150).)	386	1033	WP_003083692.1	type VI secretion system effector EagT6	1-144: COG5435 (6.3e-65, COG5435, Uncharacterized protein [Function unknown].)	144	2972	WP_003083699.1	type IV secretion system immunity protein Tsi7		306	2215	WP_003104959.1	NAD(P)+ glycohydrolase Tse6	266-422: pfam15538 (1.5e-117, Ntox46, Bacterial toxin 46.); 80-161: cd14742 (7.8e-28, PAAR_RHS, proline-alanine-alanine-arginine (PAAR) domain, also containing C-terminal Rearrangement hotspot (Rhs) extensions.)
81	A	https://www.ncbi.nlm.nih.gov/nuccore/NZ_CP012585.1?report=graph&from=119451&to=120563	DUF2169	20	318	1	3.09e-120	Pseudomonas aeruginosa PA_D1	NZ_CP012585.1	119451	120563	+	WP_069376493.1	DUF2169 domain-containing protein	1-370: COG5351 (0.0e+00, COG5351, Uncharacterized protein [Function unknown].)	370	WP_003083695.1	DUF6484 domain-containing protein	23-83: pfam20093 (3.4e-18, DUF6484, Domain of unknown function (DUF6484).)	149	16	WP_003110648.1	3-oxoacyl-ACP synthase	1-345: PRK06147 (3.4e-171, PRK06147, 3-oxoacyl-(acyl carrier protein) synthase; Validated)	345	-4	WP_033990902.1	type VI secretion system spike protein VgrG1b	11-524: TIGR03361 (0.0e+00, VI_Rhs_Vgr, type VI secretion system Vgr family protein.); 501-616: PHA02596 (2.2e-08, 5, baseplate hub subunit and tail lysozyme; Provisional)	741	493	WP_003123791.1	DUF4150 domain-containing protein	20-134: pfam13665 (2.9e-38, DUF4150, Domain of unknown function (DUF4150).)	315	1034	WP_069376492.1	type VI secretion system effector EagT6	1-144: COG5435 (2.2e-64, COG5435, Uncharacterized protein [Function unknown].)	144	2972	WP_003110650.1	hypothetical protein		304	1992	WP_015502132.1	T6SS effector (p)ppApp synthetase Tas1	80-161: cd14742 (7.9e-26, PAAR_RHS, proline-alanine-alanine-arginine (PAAR) domain, also containing C-terminal Rearrangement hotspot (Rhs) extensions.)
82	A	https://www.ncbi.nlm.nih.gov/nuccore/NZ_CP012584.1?report=graph&from=119450&to=120562	DUF2169	20	318	1	3.09e-120	Pseudomonas aeruginosa PA_D25	NZ_CP012584.1	119450	120562	+	WP_069376493.1	DUF2169 domain-containing protein	1-370: COG5351 (0.0e+00, COG5351, Uncharacterized protein [Function unknown].)	370	WP_003083695.1	DUF6484 domain-containing protein	23-83: pfam20093 (3.4e-18, DUF6484, Domain of unknown function (DUF6484).)	149	16	WP_003110648.1	3-oxoacyl-ACP synthase	1-345: PRK06147 (3.4e-171, PRK06147, 3-oxoacyl-(acyl carrier protein) synthase; Validated)	345	-4	WP_033990902.1	type VI secretion system spike protein VgrG1b	11-524: TIGR03361 (0.0e+00, VI_Rhs_Vgr, type VI secretion system Vgr family protein.); 501-616: PHA02596 (2.2e-08, 5, baseplate hub subunit and tail lysozyme; Provisional)	741	493	WP_003123791.1	DUF4150 domain-containing protein	20-134: pfam13665 (2.9e-38, DUF4150, Domain of unknown function (DUF4150).)	315	1034	WP_069376492.1	type VI secretion system effector EagT6	1-144: COG5435 (2.2e-64, COG5435, Uncharacterized protein [Function unknown].)	144	2972	WP_003110650.1	hypothetical protein		304	1992	WP_015502132.1	T6SS effector (p)ppApp synthetase Tas1	80-161: cd14742 (7.9e-26, PAAR_RHS, proline-alanine-alanine-arginine (PAAR) domain, also containing C-terminal Rearrangement hotspot (Rhs) extensions.)
83	A	https://www.ncbi.nlm.nih.gov/nuccore/NZ_CP012580.1?report=graph&from=119451&to=120563	DUF2169	20	318	1	3.09e-120	Pseudomonas aeruginosa PA_D9	NZ_CP012580.1	119451	120563	+	WP_069376493.1	DUF2169 domain-containing protein	1-370: COG5351 (0.0e+00, COG5351, Uncharacterized protein [Function unknown].)	370	WP_003083695.1	DUF6484 domain-containing protein	23-83: pfam20093 (3.4e-18, DUF6484, Domain of unknown function (DUF6484).)	149	16	WP_003110648.1	3-oxoacyl-ACP synthase	1-345: PRK06147 (3.4e-171, PRK06147, 3-oxoacyl-(acyl carrier protein) synthase; Validated)	345	-4	WP_033990902.1	type VI secretion system spike protein VgrG1b	11-524: TIGR03361 (0.0e+00, VI_Rhs_Vgr, type VI secretion system Vgr family protein.); 501-616: PHA02596 (2.2e-08, 5, baseplate hub subunit and tail lysozyme; Provisional)	741	493	WP_003123791.1	DUF4150 domain-containing protein	20-134: pfam13665 (2.9e-38, DUF4150, Domain of unknown function (DUF4150).)	315	1034	WP_069376492.1	type VI secretion system effector EagT6	1-144: COG5435 (2.2e-64, COG5435, Uncharacterized protein [Function unknown].)	144	2972	WP_003110650.1	hypothetical protein		304	1992	WP_015502132.1	T6SS effector (p)ppApp synthetase Tas1	80-161: cd14742 (7.9e-26, PAAR_RHS, proline-alanine-alanine-arginine (PAAR) domain, also containing C-terminal Rearrangement hotspot (Rhs) extensions.)
84	A	https://www.ncbi.nlm.nih.gov/nuccore/NZ_CP012583.1?report=graph&from=119451&to=120563	DUF2169	20	318	1	3.09e-120	Pseudomonas aeruginosa PA_D22	NZ_CP012583.1	119451	120563	+	WP_069376493.1	DUF2169 domain-containing protein	1-370: COG5351 (0.0e+00, COG5351, Uncharacterized protein [Function unknown].)	370	WP_003083695.1	DUF6484 domain-containing protein	23-83: pfam20093 (3.4e-18, DUF6484, Domain of unknown function (DUF6484).)	149	16	WP_003110648.1	3-oxoacyl-ACP synthase	1-345: PRK06147 (3.4e-171, PRK06147, 3-oxoacyl-(acyl carrier protein) synthase; Validated)	345	-4	WP_033990902.1	type VI secretion system spike protein VgrG1b	11-524: TIGR03361 (0.0e+00, VI_Rhs_Vgr, type VI secretion system Vgr family protein.); 501-616: PHA02596 (2.2e-08, 5, baseplate hub subunit and tail lysozyme; Provisional)	741	493	WP_003123791.1	DUF4150 domain-containing protein	20-134: pfam13665 (2.9e-38, DUF4150, Domain of unknown function (DUF4150).)	315	1034	WP_069376492.1	type VI secretion system effector EagT6	1-144: COG5435 (2.2e-64, COG5435, Uncharacterized protein [Function unknown].)	144	2972	WP_003110650.1	hypothetical protein		304	1992	WP_015502132.1	T6SS effector (p)ppApp synthetase Tas1	80-161: cd14742 (7.9e-26, PAAR_RHS, proline-alanine-alanine-arginine (PAAR) domain, also containing C-terminal Rearrangement hotspot (Rhs) extensions.)
85	A	https://www.ncbi.nlm.nih.gov/nuccore/NZ_CP012582.1?report=graph&from=119451&to=120563	DUF2169	20	318	1	3.09e-120	Pseudomonas aeruginosa PA_D21	NZ_CP012582.1	119451	120563	+	WP_069376493.1	DUF2169 domain-containing protein	1-370: COG5351 (0.0e+00, COG5351, Uncharacterized protein [Function unknown].)	370	WP_003083695.1	DUF6484 domain-containing protein	23-83: pfam20093 (3.4e-18, DUF6484, Domain of unknown function (DUF6484).)	149	16	WP_003110648.1	3-oxoacyl-ACP synthase	1-345: PRK06147 (3.4e-171, PRK06147, 3-oxoacyl-(acyl carrier protein) synthase; Validated)	345	-4	WP_033990902.1	type VI secretion system spike protein VgrG1b	11-524: TIGR03361 (0.0e+00, VI_Rhs_Vgr, type VI secretion system Vgr family protein.); 501-616: PHA02596 (2.2e-08, 5, baseplate hub subunit and tail lysozyme; Provisional)	741	493	WP_003123791.1	DUF4150 domain-containing protein	20-134: pfam13665 (2.9e-38, DUF4150, Domain of unknown function (DUF4150).)	315	1034	WP_069376492.1	type VI secretion system effector EagT6	1-144: COG5435 (2.2e-64, COG5435, Uncharacterized protein [Function unknown].)	144	2972	WP_003110650.1	hypothetical protein		304	1992	WP_015502132.1	T6SS effector (p)ppApp synthetase Tas1	80-161: cd14742 (7.9e-26, PAAR_RHS, proline-alanine-alanine-arginine (PAAR) domain, also containing C-terminal Rearrangement hotspot (Rhs) extensions.)
86	A	https://www.ncbi.nlm.nih.gov/nuccore/NZ_CP012579.1?report=graph&from=119451&to=120563	DUF2169	20	318	1	3.09e-120	Pseudomonas aeruginosa PA_D5	NZ_CP012579.1	119451	120563	+	WP_069376493.1	DUF2169 domain-containing protein	1-370: COG5351 (0.0e+00, COG5351, Uncharacterized protein [Function unknown].)	370	WP_003083695.1	DUF6484 domain-containing protein	23-83: pfam20093 (3.4e-18, DUF6484, Domain of unknown function (DUF6484).)	149	16	WP_003110648.1	3-oxoacyl-ACP synthase	1-345: PRK06147 (3.4e-171, PRK06147, 3-oxoacyl-(acyl carrier protein) synthase; Validated)	345	-4	WP_033990902.1	type VI secretion system spike protein VgrG1b	11-524: TIGR03361 (0.0e+00, VI_Rhs_Vgr, type VI secretion system Vgr family protein.); 501-616: PHA02596 (2.2e-08, 5, baseplate hub subunit and tail lysozyme; Provisional)	741	493	WP_003123791.1	DUF4150 domain-containing protein	20-134: pfam13665 (2.9e-38, DUF4150, Domain of unknown function (DUF4150).)	315	1034	WP_069376492.1	type VI secretion system effector EagT6	1-144: COG5435 (2.2e-64, COG5435, Uncharacterized protein [Function unknown].)	144	2972	WP_003110650.1	hypothetical protein		304	1992	WP_015502132.1	T6SS effector (p)ppApp synthetase Tas1	80-161: cd14742 (7.9e-26, PAAR_RHS, proline-alanine-alanine-arginine (PAAR) domain, also containing C-terminal Rearrangement hotspot (Rhs) extensions.)
87	A	https://www.ncbi.nlm.nih.gov/nuccore/NZ_CP012578.1?report=graph&from=119451&to=120563	DUF2169	20	318	1	3.09e-120	Pseudomonas aeruginosa PA_D2	NZ_CP012578.1	119451	120563	+	WP_069376493.1	DUF2169 domain-containing protein	1-370: COG5351 (0.0e+00, COG5351, Uncharacterized protein [Function unknown].)	370	WP_003083695.1	DUF6484 domain-containing protein	23-83: pfam20093 (3.4e-18, DUF6484, Domain of unknown function (DUF6484).)	149	16	WP_003110648.1	3-oxoacyl-ACP synthase	1-345: PRK06147 (3.4e-171, PRK06147, 3-oxoacyl-(acyl carrier protein) synthase; Validated)	345	-4	WP_033990902.1	type VI secretion system spike protein VgrG1b	11-524: TIGR03361 (0.0e+00, VI_Rhs_Vgr, type VI secretion system Vgr family protein.); 501-616: PHA02596 (2.2e-08, 5, baseplate hub subunit and tail lysozyme; Provisional)	741	493	WP_003123791.1	DUF4150 domain-containing protein	20-134: pfam13665 (2.9e-38, DUF4150, Domain of unknown function (DUF4150).)	315	1034	WP_069376492.1	type VI secretion system effector EagT6	1-144: COG5435 (2.2e-64, COG5435, Uncharacterized protein [Function unknown].)	144	2972	WP_003110650.1	hypothetical protein		304	1992	WP_015502132.1	T6SS effector (p)ppApp synthetase Tas1	80-161: cd14742 (7.9e-26, PAAR_RHS, proline-alanine-alanine-arginine (PAAR) domain, also containing C-terminal Rearrangement hotspot (Rhs) extensions.)
88	A	https://www.ncbi.nlm.nih.gov/nuccore/NZ_CP017353.1?report=graph&from=2820517&to=2821629	DUF2169	20	318	1	1.79e-120	Pseudomonas aeruginosa FA-HZ1	NZ_CP017353.1	2820517	2821629	+	WP_003101197.1	DUF2169 domain-containing protein	1-370: COG5351 (0.0e+00, COG5351, Uncharacterized protein [Function unknown].)	370	WP_003101196.1	DUF6484 domain-containing protein	23-83: pfam20093 (6.3e-18, DUF6484, Domain of unknown function (DUF6484).)	149	16	WP_003121609.1	3-oxoacyl-ACP synthase	1-345: PRK06147 (1.0e-166, PRK06147, 3-oxoacyl-(acyl carrier protein) synthase; Validated)	345	-4	WP_012613440.1	type VI secretion system spike protein VgrG1b	11-524: TIGR03361 (0.0e+00, VI_Rhs_Vgr, type VI secretion system Vgr family protein.); 501-616: PHA02596 (9.7e-09, 5, baseplate hub subunit and tail lysozyme; Provisional)	741	493	WP_003121610.1	type VI secretion system effector Dnase Tse7	226-343: pfam15635 (7.3e-52, Tox-GHH2, GHH signature containing HNH/Endo VII superfamily nuclease toxin 2.); 20-134: pfam13665 (1.9e-39, DUF4150, Domain of unknown function (DUF4150).)	386	1033	WP_003083692.1	type VI secretion system effector EagT6	1-144: COG5435 (6.3e-65, COG5435, Uncharacterized protein [Function unknown].)	144	2972	WP_023114792.1	type IV secretion system immunity protein Tsi7		306	2215	WP_003104959.1	NAD(P)+ glycohydrolase Tse6	266-422: pfam15538 (1.5e-117, Ntox46, Bacterial toxin 46.); 80-161: cd14742 (7.8e-28, PAAR_RHS, proline-alanine-alanine-arginine (PAAR) domain, also containing C-terminal Rearrangement hotspot (Rhs) extensions.)
89	A	https://www.ncbi.nlm.nih.gov/nuccore/NZ_LT608330.1?report=graph&from=116001&to=117113	DUF2169	20	318	1	2e-120	Pseudomonas aeruginosa PA14Or_reads	NZ_LT608330.1	116001	117113	+	WP_016254347.1	DUF2169 domain-containing protein	1-370: COG5351 (0.0e+00, COG5351, Uncharacterized protein [Function unknown].)	370	WP_003136987.1	DUF6484 domain-containing protein	23-83: pfam20093 (4.5e-18, DUF6484, Domain of unknown function (DUF6484).)	149	16	WP_003136990.1	3-oxoacyl-ACP synthase	1-345: PRK06147 (2.2e-167, PRK06147, 3-oxoacyl-(acyl carrier protein) synthase; Validated)	345	-4	WP_011666529.1	type VI secretion system spike protein VgrG1b	11-524: TIGR03361 (0.0e+00, VI_Rhs_Vgr, type VI secretion system Vgr family protein.); 501-616: PHA02596 (2.8e-08, 5, baseplate hub subunit and tail lysozyme; Provisional)	741	493	WP_003136992.1	DUF4150 domain-containing protein	20-134: pfam13665 (2.5e-41, DUF4150, Domain of unknown function (DUF4150).); 207-312: pfam15635 (1.3e-13, Tox-GHH2, GHH signature containing HNH/Endo VII superfamily nuclease toxin 2.)	363	1033	WP_003083692.1	type VI secretion system effector EagT6	1-144: COG5435 (6.3e-65, COG5435, Uncharacterized protein [Function unknown].)	144	2972	WP_003136994.1	hypothetical protein		306	2135	WP_003083691.1	T6SS effector (p)ppApp synthetase Tas1	80-161: cd14742 (4.0e-26, PAAR_RHS, proline-alanine-alanine-arginine (PAAR) domain, also containing C-terminal Rearrangement hotspot (Rhs) extensions.)
90	A	https://www.ncbi.nlm.nih.gov/nuccore/NZ_CP017149.1?report=graph&from=117541&to=118653	DUF2169	20	318	1	1.79e-120	Pseudomonas aeruginosa ATCC 15692	NZ_CP017149.1	117541	118653	+	WP_003101197.1	DUF2169 domain-containing protein	1-370: COG5351 (0.0e+00, COG5351, Uncharacterized protein [Function unknown].)	370	WP_003101196.1	DUF6484 domain-containing protein	23-83: pfam20093 (6.3e-18, DUF6484, Domain of unknown function (DUF6484).)	149	16	WP_003115088.1	3-oxoacyl-ACP synthase	1-345: PRK06147 (1.3e-166, PRK06147, 3-oxoacyl-(acyl carrier protein) synthase; Validated)	345	-4	WP_003147059.1	type VI secretion system spike protein VgrG1b	11-524: TIGR03361 (0.0e+00, VI_Rhs_Vgr, type VI secretion system Vgr family protein.); 501-616: PHA02596 (9.7e-09, 5, baseplate hub subunit and tail lysozyme; Provisional)	741	493	WP_003115783.1	type VI secretion system effector Dnase Tse7	226-343: pfam15635 (9.4e-52, Tox-GHH2, GHH signature containing HNH/Endo VII superfamily nuclease toxin 2.); 20-134: pfam13665 (1.8e-39, DUF4150, Domain of unknown function (DUF4150).)	386	1033	WP_003083692.1	type VI secretion system effector EagT6	1-144: COG5435 (6.3e-65, COG5435, Uncharacterized protein [Function unknown].)	144	2972	WP_003115069.1	type IV secretion system immunity protein Tsi7		306	2215	WP_003115074.1	NAD(P)+ glycohydrolase Tse6	266-422: pfam15538 (7.8e-118, Ntox46, Bacterial toxin 46.); 80-161: cd14742 (5.8e-28, PAAR_RHS, proline-alanine-alanine-arginine (PAAR) domain, also containing C-terminal Rearrangement hotspot (Rhs) extensions.)
91	A	https://www.ncbi.nlm.nih.gov/nuccore/NZ_CP012581.1?report=graph&from=119451&to=120563	DUF2169	20	318	1	3.09e-120	Pseudomonas aeruginosa PA_D16	NZ_CP012581.1	119451	120563	+	WP_069376493.1	DUF2169 domain-containing protein	1-370: COG5351 (0.0e+00, COG5351, Uncharacterized protein [Function unknown].)	370	WP_003083695.1	DUF6484 domain-containing protein	23-83: pfam20093 (3.4e-18, DUF6484, Domain of unknown function (DUF6484).)	149	16	WP_003110648.1	3-oxoacyl-ACP synthase	1-345: PRK06147 (3.4e-171, PRK06147, 3-oxoacyl-(acyl carrier protein) synthase; Validated)	345	-4	WP_033990902.1	type VI secretion system spike protein VgrG1b	11-524: TIGR03361 (0.0e+00, VI_Rhs_Vgr, type VI secretion system Vgr family protein.); 501-616: PHA02596 (2.2e-08, 5, baseplate hub subunit and tail lysozyme; Provisional)	741	493	WP_003123791.1	DUF4150 domain-containing protein	20-134: pfam13665 (2.9e-38, DUF4150, Domain of unknown function (DUF4150).)	315	1034	WP_069376492.1	type VI secretion system effector EagT6	1-144: COG5435 (2.2e-64, COG5435, Uncharacterized protein [Function unknown].)	144	2972	WP_003110650.1	hypothetical protein		304	1992	WP_015502132.1	T6SS effector (p)ppApp synthetase Tas1	80-161: cd14742 (7.9e-26, PAAR_RHS, proline-alanine-alanine-arginine (PAAR) domain, also containing C-terminal Rearrangement hotspot (Rhs) extensions.)
92	A	https://www.ncbi.nlm.nih.gov/nuccore/NZ_CP015003.1?report=graph&from=123174&to=124286	DUF2169	20	318	1	3.09e-120	Pseudomonas aeruginosa PA11803	NZ_CP015003.1	123174	124286	+	WP_023123683.1	DUF2169 domain-containing protein	1-370: COG5351 (0.0e+00, COG5351, Uncharacterized protein [Function unknown].)	370	WP_003101196.1	DUF6484 domain-containing protein	23-83: pfam20093 (6.3e-18, DUF6484, Domain of unknown function (DUF6484).)	149	16	WP_003110648.1	3-oxoacyl-ACP synthase	1-345: PRK06147 (3.4e-171, PRK06147, 3-oxoacyl-(acyl carrier protein) synthase; Validated)	345	-4	WP_019725678.1	type VI secretion system spike protein VgrG1b	11-524: TIGR03361 (0.0e+00, VI_Rhs_Vgr, type VI secretion system Vgr family protein.); 501-616: PHA02596 (9.3e-09, 5, baseplate hub subunit and tail lysozyme; Provisional)	741	493	WP_003123791.1	DUF4150 domain-containing protein	20-134: pfam13665 (2.9e-38, DUF4150, Domain of unknown function (DUF4150).)	315	1034	WP_003083692.1	type VI secretion system effector EagT6	1-144: COG5435 (6.3e-65, COG5435, Uncharacterized protein [Function unknown].)	144	2972	WP_003110650.1	hypothetical protein		304	1992	WP_003104959.1	NAD(P)+ glycohydrolase Tse6	266-422: pfam15538 (1.5e-117, Ntox46, Bacterial toxin 46.); 80-161: cd14742 (7.8e-28, PAAR_RHS, proline-alanine-alanine-arginine (PAAR) domain, also containing C-terminal Rearrangement hotspot (Rhs) extensions.)
93	A	https://www.ncbi.nlm.nih.gov/nuccore/NZ_CP015002.1?report=graph&from=123186&to=124298	DUF2169	20	318	1	3.09e-120	Pseudomonas aeruginosa PA8281	NZ_CP015002.1	123186	124298	+	WP_023123683.1	DUF2169 domain-containing protein	1-370: COG5351 (0.0e+00, COG5351, Uncharacterized protein [Function unknown].)	370	WP_003101196.1	DUF6484 domain-containing protein	23-83: pfam20093 (6.3e-18, DUF6484, Domain of unknown function (DUF6484).)	149	16	WP_003110648.1	3-oxoacyl-ACP synthase	1-345: PRK06147 (3.4e-171, PRK06147, 3-oxoacyl-(acyl carrier protein) synthase; Validated)	345	-4	WP_019725678.1	type VI secretion system spike protein VgrG1b	11-524: TIGR03361 (0.0e+00, VI_Rhs_Vgr, type VI secretion system Vgr family protein.); 501-616: PHA02596 (9.3e-09, 5, baseplate hub subunit and tail lysozyme; Provisional)	741	493	WP_003123791.1	DUF4150 domain-containing protein	20-134: pfam13665 (2.9e-38, DUF4150, Domain of unknown function (DUF4150).)	315	1034	WP_003083692.1	type VI secretion system effector EagT6	1-144: COG5435 (6.3e-65, COG5435, Uncharacterized protein [Function unknown].)	144	2972	WP_003110650.1	hypothetical protein		304	1992	WP_003104959.1	NAD(P)+ glycohydrolase Tse6	266-422: pfam15538 (1.5e-117, Ntox46, Bacterial toxin 46.); 80-161: cd14742 (7.8e-28, PAAR_RHS, proline-alanine-alanine-arginine (PAAR) domain, also containing C-terminal Rearrangement hotspot (Rhs) extensions.)
94	A	https://www.ncbi.nlm.nih.gov/nuccore/NZ_CP015001.1?report=graph&from=123186&to=124298	DUF2169	20	318	1	3.09e-120	Pseudomonas aeruginosa PA1088	NZ_CP015001.1	123186	124298	+	WP_023123683.1	DUF2169 domain-containing protein	1-370: COG5351 (0.0e+00, COG5351, Uncharacterized protein [Function unknown].)	370	WP_003101196.1	DUF6484 domain-containing protein	23-83: pfam20093 (6.3e-18, DUF6484, Domain of unknown function (DUF6484).)	149	16	WP_003110648.1	3-oxoacyl-ACP synthase	1-345: PRK06147 (3.4e-171, PRK06147, 3-oxoacyl-(acyl carrier protein) synthase; Validated)	345	-4	WP_019725678.1	type VI secretion system spike protein VgrG1b	11-524: TIGR03361 (0.0e+00, VI_Rhs_Vgr, type VI secretion system Vgr family protein.); 501-616: PHA02596 (9.3e-09, 5, baseplate hub subunit and tail lysozyme; Provisional)	741	493	WP_003123791.1	DUF4150 domain-containing protein	20-134: pfam13665 (2.9e-38, DUF4150, Domain of unknown function (DUF4150).)	315	1034	WP_003083692.1	type VI secretion system effector EagT6	1-144: COG5435 (6.3e-65, COG5435, Uncharacterized protein [Function unknown].)	144	2972	WP_003110650.1	hypothetical protein		304	1992	WP_003104959.1	NAD(P)+ glycohydrolase Tse6	266-422: pfam15538 (1.5e-117, Ntox46, Bacterial toxin 46.); 80-161: cd14742 (7.8e-28, PAAR_RHS, proline-alanine-alanine-arginine (PAAR) domain, also containing C-terminal Rearrangement hotspot (Rhs) extensions.)
95	A	https://www.ncbi.nlm.nih.gov/nuccore/NZ_CP017969.1?report=graph&from=6591961&to=6593073	DUF2169	20	318	1	2.3e-120	Pseudomonas aeruginosa B10W	NZ_CP017969.1	6591961	6593073	+	WP_023081672.1	DUF2169 domain-containing protein	1-370: COG5351 (0.0e+00, COG5351, Uncharacterized protein [Function unknown].)	370	WP_003083695.1	DUF6484 domain-containing protein	23-83: pfam20093 (3.4e-18, DUF6484, Domain of unknown function (DUF6484).)	149	16	WP_003110648.1	3-oxoacyl-ACP synthase	1-345: PRK06147 (3.4e-171, PRK06147, 3-oxoacyl-(acyl carrier protein) synthase; Validated)	345	-4	WP_023124798.1	type VI secretion system spike protein VgrG1b	11-524: TIGR03361 (0.0e+00, VI_Rhs_Vgr, type VI secretion system Vgr family protein.); 501-616: PHA02596 (2.1e-08, 5, baseplate hub subunit and tail lysozyme; Provisional)	741	493	WP_003123791.1	DUF4150 domain-containing protein	20-134: pfam13665 (2.9e-38, DUF4150, Domain of unknown function (DUF4150).)	315	1034	WP_003128275.1	type VI secretion system effector EagT6	1-144: COG5435 (3.0e-64, COG5435, Uncharacterized protein [Function unknown].)	144	2972	WP_003110650.1	hypothetical protein		304	1992	WP_003128273.1	NAD(P)+ glycohydrolase Tse6	266-422: pfam15538 (1.5e-117, Ntox46, Bacterial toxin 46.); 80-161: cd14742 (2.2e-27, PAAR_RHS, proline-alanine-alanine-arginine (PAAR) domain, also containing C-terminal Rearrangement hotspot (Rhs) extensions.)
96	A	https://www.ncbi.nlm.nih.gov/nuccore/NZ_LN871187.1?report=graph&from=118024&to=119136	DUF2169	20	318	1	1.79e-120	Pseudomonas aeruginosa PAO1_Orsay	NZ_LN871187.1	118024	119136	+	WP_003101197.1	DUF2169 domain-containing protein	1-370: COG5351 (0.0e+00, COG5351, Uncharacterized protein [Function unknown].)	370	WP_003101196.1	DUF6484 domain-containing protein	23-83: pfam20093 (6.3e-18, DUF6484, Domain of unknown function (DUF6484).)	149	16	WP_003115088.1	3-oxoacyl-ACP synthase	1-345: PRK06147 (1.3e-166, PRK06147, 3-oxoacyl-(acyl carrier protein) synthase; Validated)	345	-4	WP_003147059.1	type VI secretion system spike protein VgrG1b	11-524: TIGR03361 (0.0e+00, VI_Rhs_Vgr, type VI secretion system Vgr family protein.); 501-616: PHA02596 (9.7e-09, 5, baseplate hub subunit and tail lysozyme; Provisional)	741	493	WP_003115783.1	type VI secretion system effector Dnase Tse7	226-343: pfam15635 (9.4e-52, Tox-GHH2, GHH signature containing HNH/Endo VII superfamily nuclease toxin 2.); 20-134: pfam13665 (1.8e-39, DUF4150, Domain of unknown function (DUF4150).)	386	1033	WP_003083692.1	type VI secretion system effector EagT6	1-144: COG5435 (6.3e-65, COG5435, Uncharacterized protein [Function unknown].)	144	2972	WP_003115069.1	type IV secretion system immunity protein Tsi7		306	2215	WP_003115074.1	NAD(P)+ glycohydrolase Tse6	266-422: pfam15538 (7.8e-118, Ntox46, Bacterial toxin 46.); 80-161: cd14742 (5.8e-28, PAAR_RHS, proline-alanine-alanine-arginine (PAAR) domain, also containing C-terminal Rearrangement hotspot (Rhs) extensions.)
97	A	https://www.ncbi.nlm.nih.gov/nuccore/NZ_CP014999.1?report=graph&from=123192&to=124304	DUF2169	20	318	1	3.09e-120	Pseudomonas aeruginosa PA7790	NZ_CP014999.1	123192	124304	+	WP_023123683.1	DUF2169 domain-containing protein	1-370: COG5351 (0.0e+00, COG5351, Uncharacterized protein [Function unknown].)	370	WP_003101196.1	DUF6484 domain-containing protein	23-83: pfam20093 (6.3e-18, DUF6484, Domain of unknown function (DUF6484).)	149	16	WP_003110648.1	3-oxoacyl-ACP synthase	1-345: PRK06147 (3.4e-171, PRK06147, 3-oxoacyl-(acyl carrier protein) synthase; Validated)	345	-4	WP_019725678.1	type VI secretion system spike protein VgrG1b	11-524: TIGR03361 (0.0e+00, VI_Rhs_Vgr, type VI secretion system Vgr family protein.); 501-616: PHA02596 (9.3e-09, 5, baseplate hub subunit and tail lysozyme; Provisional)	741	493	WP_003123791.1	DUF4150 domain-containing protein	20-134: pfam13665 (2.9e-38, DUF4150, Domain of unknown function (DUF4150).)	315	1034	WP_003083692.1	type VI secretion system effector EagT6	1-144: COG5435 (6.3e-65, COG5435, Uncharacterized protein [Function unknown].)	144	2972	WP_003110650.1	hypothetical protein		304	1992	WP_003104959.1	NAD(P)+ glycohydrolase Tse6	266-422: pfam15538 (1.5e-117, Ntox46, Bacterial toxin 46.); 80-161: cd14742 (7.8e-28, PAAR_RHS, proline-alanine-alanine-arginine (PAAR) domain, also containing C-terminal Rearrangement hotspot (Rhs) extensions.)
98	A	https://www.ncbi.nlm.nih.gov/nuccore/NZ_CP013113.1?report=graph&from=124829&to=125941	DUF2169	20	318	1	2.8e-120	Pseudomonas aeruginosa Paer4_119	NZ_CP013113.1	124829	125941	+	WP_031687366.1	DUF2169 domain-containing protein	1-370: COG5351 (0.0e+00, COG5351, Uncharacterized protein [Function unknown].)	370	WP_003101196.1	DUF6484 domain-containing protein	23-83: pfam20093 (6.3e-18, DUF6484, Domain of unknown function (DUF6484).)	149	16	WP_003121609.1	3-oxoacyl-ACP synthase	1-345: PRK06147 (1.0e-166, PRK06147, 3-oxoacyl-(acyl carrier protein) synthase; Validated)	345	-4	WP_012613440.1	type VI secretion system spike protein VgrG1b	11-524: TIGR03361 (0.0e+00, VI_Rhs_Vgr, type VI secretion system Vgr family protein.); 501-616: PHA02596 (9.7e-09, 5, baseplate hub subunit and tail lysozyme; Provisional)	741	493	WP_003121610.1	type VI secretion system effector Dnase Tse7	226-343: pfam15635 (7.3e-52, Tox-GHH2, GHH signature containing HNH/Endo VII superfamily nuclease toxin 2.); 20-134: pfam13665 (1.9e-39, DUF4150, Domain of unknown function (DUF4150).)	386	1033	WP_003083692.1	type VI secretion system effector EagT6	1-144: COG5435 (6.3e-65, COG5435, Uncharacterized protein [Function unknown].)	144	2972	WP_003121611.1	type IV secretion system immunity protein Tsi7		306	2215	WP_003121604.1	NAD(P)+ glycohydrolase Tse6	266-422: pfam15538 (1.3e-117, Ntox46, Bacterial toxin 46.); 80-161: cd14742 (7.1e-28, PAAR_RHS, proline-alanine-alanine-arginine (PAAR) domain, also containing C-terminal Rearrangement hotspot (Rhs) extensions.)
99	A	https://www.ncbi.nlm.nih.gov/nuccore/NZ_CP013478.1?report=graph&from=122155&to=123267	DUF2169	20	318	1	1.79e-120	Pseudomonas aeruginosa SCVJan	NZ_CP013478.1	122155	123267	+	WP_003101197.1	DUF2169 domain-containing protein	1-370: COG5351 (0.0e+00, COG5351, Uncharacterized protein [Function unknown].)	370	WP_003101196.1	DUF6484 domain-containing protein	23-83: pfam20093 (6.3e-18, DUF6484, Domain of unknown function (DUF6484).)	149	16	WP_003115088.1	3-oxoacyl-ACP synthase	1-345: PRK06147 (1.3e-166, PRK06147, 3-oxoacyl-(acyl carrier protein) synthase; Validated)	345	-4	WP_004346969.1	type VI secretion system spike protein VgrG1b	11-524: TIGR03361 (0.0e+00, VI_Rhs_Vgr, type VI secretion system Vgr family protein.); 501-616: PHA02596 (1.2e-08, 5, baseplate hub subunit and tail lysozyme; Provisional)	741	493	WP_003083698.1	type VI secretion system effector Dnase Tse7	226-343: pfam15635 (1.2e-51, Tox-GHH2, GHH signature containing HNH/Endo VII superfamily nuclease toxin 2.); 20-134: pfam13665 (1.7e-39, DUF4150, Domain of unknown function (DUF4150).)	386	1033	WP_003083692.1	type VI secretion system effector EagT6	1-144: COG5435 (6.3e-65, COG5435, Uncharacterized protein [Function unknown].)	144	2972	WP_003083699.1	type IV secretion system immunity protein Tsi7		306	2215	WP_003104959.1	NAD(P)+ glycohydrolase Tse6	266-422: pfam15538 (1.5e-117, Ntox46, Bacterial toxin 46.); 80-161: cd14742 (7.8e-28, PAAR_RHS, proline-alanine-alanine-arginine (PAAR) domain, also containing C-terminal Rearrangement hotspot (Rhs) extensions.)
100	A	https://www.ncbi.nlm.nih.gov/nuccore/NZ_CP013479.1?report=graph&from=122155&to=123267	DUF2169	20	318	1	1.79e-120	Pseudomonas aeruginosa NHmuc	NZ_CP013479.1	122155	123267	+	WP_003101197.1	DUF2169 domain-containing protein	1-370: COG5351 (0.0e+00, COG5351, Uncharacterized protein [Function unknown].)	370	WP_003101196.1	DUF6484 domain-containing protein	23-83: pfam20093 (6.3e-18, DUF6484, Domain of unknown function (DUF6484).)	149	16	WP_003115088.1	3-oxoacyl-ACP synthase	1-345: PRK06147 (1.3e-166, PRK06147, 3-oxoacyl-(acyl carrier protein) synthase; Validated)	345	-4	WP_004346969.1	type VI secretion system spike protein VgrG1b	11-524: TIGR03361 (0.0e+00, VI_Rhs_Vgr, type VI secretion system Vgr family protein.); 501-616: PHA02596 (1.2e-08, 5, baseplate hub subunit and tail lysozyme; Provisional)	741	493	WP_003083698.1	type VI secretion system effector Dnase Tse7	226-343: pfam15635 (1.2e-51, Tox-GHH2, GHH signature containing HNH/Endo VII superfamily nuclease toxin 2.); 20-134: pfam13665 (1.7e-39, DUF4150, Domain of unknown function (DUF4150).)	386	1033	WP_003083692.1	type VI secretion system effector EagT6	1-144: COG5435 (6.3e-65, COG5435, Uncharacterized protein [Function unknown].)	144	2972	WP_003083699.1	type IV secretion system immunity protein Tsi7		306	2215	WP_003104959.1	NAD(P)+ glycohydrolase Tse6	266-422: pfam15538 (1.5e-117, Ntox46, Bacterial toxin 46.); 80-161: cd14742 (7.8e-28, PAAR_RHS, proline-alanine-alanine-arginine (PAAR) domain, also containing C-terminal Rearrangement hotspot (Rhs) extensions.)
101	A	https://www.ncbi.nlm.nih.gov/nuccore/NZ_CP013477.1?report=graph&from=122155&to=123267	DUF2169	20	318	1	1.79e-120	Pseudomonas aeruginosa SCVFeb	NZ_CP013477.1	122155	123267	+	WP_003101197.1	DUF2169 domain-containing protein	1-370: COG5351 (0.0e+00, COG5351, Uncharacterized protein [Function unknown].)	370	WP_003101196.1	DUF6484 domain-containing protein	23-83: pfam20093 (6.3e-18, DUF6484, Domain of unknown function (DUF6484).)	149	16	WP_003115088.1	3-oxoacyl-ACP synthase	1-345: PRK06147 (1.3e-166, PRK06147, 3-oxoacyl-(acyl carrier protein) synthase; Validated)	345	-4	WP_004346969.1	type VI secretion system spike protein VgrG1b	11-524: TIGR03361 (0.0e+00, VI_Rhs_Vgr, type VI secretion system Vgr family protein.); 501-616: PHA02596 (1.2e-08, 5, baseplate hub subunit and tail lysozyme; Provisional)	741	493	WP_003083698.1	type VI secretion system effector Dnase Tse7	226-343: pfam15635 (1.2e-51, Tox-GHH2, GHH signature containing HNH/Endo VII superfamily nuclease toxin 2.); 20-134: pfam13665 (1.7e-39, DUF4150, Domain of unknown function (DUF4150).)	386	1033	WP_003083692.1	type VI secretion system effector EagT6	1-144: COG5435 (6.3e-65, COG5435, Uncharacterized protein [Function unknown].)	144	2972	WP_003083699.1	type IV secretion system immunity protein Tsi7		306	2215	WP_003104959.1	NAD(P)+ glycohydrolase Tse6	266-422: pfam15538 (1.5e-117, Ntox46, Bacterial toxin 46.); 80-161: cd14742 (7.8e-28, PAAR_RHS, proline-alanine-alanine-arginine (PAAR) domain, also containing C-terminal Rearrangement hotspot (Rhs) extensions.)
102	A	https://www.ncbi.nlm.nih.gov/nuccore/NZ_CP017099.1?report=graph&from=123764&to=124876	DUF2169	20	318	1	2.46e-120	Pseudomonas aeruginosa DN1	NZ_CP017099.1	123764	124876	+	WP_023098304.1	DUF2169 domain-containing protein	1-370: COG5351 (0.0e+00, COG5351, Uncharacterized protein [Function unknown].)	370	WP_003083695.1	DUF6484 domain-containing protein	23-83: pfam20093 (3.4e-18, DUF6484, Domain of unknown function (DUF6484).)	149	16	WP_023090215.1	3-oxoacyl-ACP synthase	1-345: PRK06147 (1.8e-167, PRK06147, 3-oxoacyl-(acyl carrier protein) synthase; Validated)	345	-4	WP_034013902.1	type VI secretion system spike protein VgrG1b	11-524: TIGR03361 (0.0e+00, VI_Rhs_Vgr, type VI secretion system Vgr family protein.); 501-616: PHA02596 (2.1e-08, 5, baseplate hub subunit and tail lysozyme; Provisional)	741	493	WP_003136992.1	DUF4150 domain-containing protein	20-134: pfam13665 (2.5e-41, DUF4150, Domain of unknown function (DUF4150).); 207-312: pfam15635 (1.3e-13, Tox-GHH2, GHH signature containing HNH/Endo VII superfamily nuclease toxin 2.)	363	1033	WP_021263788.1	type VI secretion system effector EagT6	1-144: COG5435 (3.9e-65, COG5435, Uncharacterized protein [Function unknown].)	144	2972	WP_021263033.1	hypothetical protein		306	2135	WP_003083691.1	T6SS effector (p)ppApp synthetase Tas1	80-161: cd14742 (4.0e-26, PAAR_RHS, proline-alanine-alanine-arginine (PAAR) domain, also containing C-terminal Rearrangement hotspot (Rhs) extensions.)
103	A	https://www.ncbi.nlm.nih.gov/nuccore/NZ_LT673656.1?report=graph&from=116673&to=117785	DUF2169	20	318	1	1.79e-120	Pseudomonas aeruginosa PcyII-10	NZ_LT673656.1	116673	117785	+	WP_003101197.1	DUF2169 domain-containing protein	1-370: COG5351 (0.0e+00, COG5351, Uncharacterized protein [Function unknown].)	370	WP_003101196.1	DUF6484 domain-containing protein	23-83: pfam20093 (6.3e-18, DUF6484, Domain of unknown function (DUF6484).)	149	16	WP_003118130.1	3-oxoacyl-ACP synthase	1-345: PRK06147 (1.4e-166, PRK06147, 3-oxoacyl-(acyl carrier protein) synthase; Validated)	345	-4	WP_012613440.1	type VI secretion system spike protein VgrG1b	11-524: TIGR03361 (0.0e+00, VI_Rhs_Vgr, type VI secretion system Vgr family protein.); 501-616: PHA02596 (9.7e-09, 5, baseplate hub subunit and tail lysozyme; Provisional)	741	493	WP_003083698.1	type VI secretion system effector Dnase Tse7	226-343: pfam15635 (1.2e-51, Tox-GHH2, GHH signature containing HNH/Endo VII superfamily nuclease toxin 2.); 20-134: pfam13665 (1.7e-39, DUF4150, Domain of unknown function (DUF4150).)	386	1033	WP_003083692.1	type VI secretion system effector EagT6	1-144: COG5435 (6.3e-65, COG5435, Uncharacterized protein [Function unknown].)	144	2972	WP_003083699.1	type IV secretion system immunity protein Tsi7		306	2215	WP_023104711.1	NAD(P)+ glycohydrolase Tse6	266-422: pfam15538 (1.4e-117, Ntox46, Bacterial toxin 46.); 80-161: cd14742 (2.6e-28, PAAR_RHS, proline-alanine-alanine-arginine (PAAR) domain, also containing C-terminal Rearrangement hotspot (Rhs) extensions.)
104	A	https://www.ncbi.nlm.nih.gov/nuccore/NZ_CP014866.1?report=graph&from=117926&to=119038	DUF2169	20	318	1	2.3e-120	Pseudomonas aeruginosa PA_154197	NZ_CP014866.1	117926	119038	+	WP_023081672.1	DUF2169 domain-containing protein	1-370: COG5351 (0.0e+00, COG5351, Uncharacterized protein [Function unknown].)	370	WP_003083695.1	DUF6484 domain-containing protein	23-83: pfam20093 (3.4e-18, DUF6484, Domain of unknown function (DUF6484).)	149	16	WP_003110648.1	3-oxoacyl-ACP synthase	1-345: PRK06147 (3.4e-171, PRK06147, 3-oxoacyl-(acyl carrier protein) synthase; Validated)	345	-4	WP_023081673.1	type VI secretion system spike protein VgrG1b	11-524: TIGR03361 (0.0e+00, VI_Rhs_Vgr, type VI secretion system Vgr family protein.); 501-616: PHA02596 (2.1e-08, 5, baseplate hub subunit and tail lysozyme; Provisional)	741	493	WP_003123791.1	DUF4150 domain-containing protein	20-134: pfam13665 (2.9e-38, DUF4150, Domain of unknown function (DUF4150).)	315	1034	WP_003083692.1	type VI secretion system effector EagT6	1-144: COG5435 (6.3e-65, COG5435, Uncharacterized protein [Function unknown].)	144	2972	WP_003110650.1	hypothetical protein		304	1992	WP_015502132.1	T6SS effector (p)ppApp synthetase Tas1	80-161: cd14742 (7.9e-26, PAAR_RHS, proline-alanine-alanine-arginine (PAAR) domain, also containing C-terminal Rearrangement hotspot (Rhs) extensions.)
105	A	https://www.ncbi.nlm.nih.gov/nuccore/NZ_CP016955.1?report=graph&from=7243457&to=7244569	DUF2169	20	318	1	2.23e-120	Pseudomonas aeruginosa RIVM-EMC2982	NZ_CP016955.1	7243457	7244569	-	WP_003161053.1	DUF2169 domain-containing protein	1-370: COG5351 (0.0e+00, COG5351, Uncharacterized protein [Function unknown].)	370	WP_003101196.1	DUF6484 domain-containing protein	23-83: pfam20093 (6.3e-18, DUF6484, Domain of unknown function (DUF6484).)	149	16	WP_003161052.1	3-oxoacyl-ACP synthase	1-345: PRK06147 (2.3e-171, PRK06147, 3-oxoacyl-(acyl carrier protein) synthase; Validated)	345	-4	WP_012613440.1	type VI secretion system spike protein VgrG1b	11-524: TIGR03361 (0.0e+00, VI_Rhs_Vgr, type VI secretion system Vgr family protein.); 501-616: PHA02596 (9.7e-09, 5, baseplate hub subunit and tail lysozyme; Provisional)	741	493	WP_025297269.1	DUF4150 domain-containing protein	20-134: pfam13665 (2.4e-38, DUF4150, Domain of unknown function (DUF4150).)	315	1034	WP_003083692.1	type VI secretion system effector EagT6	1-144: COG5435 (6.3e-65, COG5435, Uncharacterized protein [Function unknown].)	144	2972	WP_003110650.1	hypothetical protein		304	1992	WP_003121604.1	NAD(P)+ glycohydrolase Tse6	266-422: pfam15538 (1.3e-117, Ntox46, Bacterial toxin 46.); 80-161: cd14742 (7.1e-28, PAAR_RHS, proline-alanine-alanine-arginine (PAAR) domain, also containing C-terminal Rearrangement hotspot (Rhs) extensions.)
106	A	https://www.ncbi.nlm.nih.gov/nuccore/NZ_CP020603.1?report=graph&from=122229&to=123341	DUF2169	20	318	1	1.7e-120	Pseudomonas aeruginosa E6130952	NZ_CP020603.1	122229	123341	+	WP_003083696.1	DUF2169 domain-containing protein	1-370: COG5351 (0.0e+00, COG5351, Uncharacterized protein [Function unknown].)	370	WP_003083695.1	DUF6484 domain-containing protein	23-83: pfam20093 (3.4e-18, DUF6484, Domain of unknown function (DUF6484).)	149	16	WP_003083697.1	3-oxoacyl-ACP synthase	1-345: PRK06147 (2.5e-167, PRK06147, 3-oxoacyl-(acyl carrier protein) synthase; Validated)	345	-4	WP_014603464.1	type VI secretion system spike protein VgrG1b	11-524: TIGR03361 (0.0e+00, VI_Rhs_Vgr, type VI secretion system Vgr family protein.); 501-616: PHA02596 (2.1e-08, 5, baseplate hub subunit and tail lysozyme; Provisional)	741	493	WP_003083698.1	type VI secretion system effector Dnase Tse7	226-343: pfam15635 (1.2e-51, Tox-GHH2, GHH signature containing HNH/Endo VII superfamily nuclease toxin 2.); 20-134: pfam13665 (1.7e-39, DUF4150, Domain of unknown function (DUF4150).)	386	1033	WP_003083692.1	type VI secretion system effector EagT6	1-144: COG5435 (6.3e-65, COG5435, Uncharacterized protein [Function unknown].)	144	2972	WP_003083699.1	type IV secretion system immunity protein Tsi7		306	2215	WP_003083691.1	T6SS effector (p)ppApp synthetase Tas1	80-161: cd14742 (4.0e-26, PAAR_RHS, proline-alanine-alanine-arginine (PAAR) domain, also containing C-terminal Rearrangement hotspot (Rhs) extensions.)
107	A	https://www.ncbi.nlm.nih.gov/nuccore/NZ_CP008864.2?report=graph&from=117638&to=118750	DUF2169	20	318	1	2.23e-120	Pseudomonas aeruginosa W60856	NZ_CP008864.2	117638	118750	+	WP_003161053.1	DUF2169 domain-containing protein	1-370: COG5351 (0.0e+00, COG5351, Uncharacterized protein [Function unknown].)	370	WP_031690253.1	DUF6484 domain-containing protein	23-83: pfam20093 (3.3e-18, DUF6484, Domain of unknown function (DUF6484).)	149	16	WP_023090215.1	3-oxoacyl-ACP synthase	1-345: PRK06147 (1.8e-167, PRK06147, 3-oxoacyl-(acyl carrier protein) synthase; Validated)	345	-4	WP_059309840.1	type VI secretion system spike protein VgrG1b	11-524: TIGR03361 (0.0e+00, VI_Rhs_Vgr, type VI secretion system Vgr family protein.); 501-616: PHA02596 (1.2e-08, 5, baseplate hub subunit and tail lysozyme; Provisional)	741	493	WP_003083698.1	type VI secretion system effector Dnase Tse7	226-343: pfam15635 (1.2e-51, Tox-GHH2, GHH signature containing HNH/Endo VII superfamily nuclease toxin 2.); 20-134: pfam13665 (1.7e-39, DUF4150, Domain of unknown function (DUF4150).)	386	1033	WP_023088709.1	type VI secretion system effector EagT6	1-144: COG5435 (1.3e-64, COG5435, Uncharacterized protein [Function unknown].)	144	2972	WP_003083699.1	type IV secretion system immunity protein Tsi7		306	2215	WP_003104959.1	NAD(P)+ glycohydrolase Tse6	266-422: pfam15538 (1.5e-117, Ntox46, Bacterial toxin 46.); 80-161: cd14742 (7.8e-28, PAAR_RHS, proline-alanine-alanine-arginine (PAAR) domain, also containing C-terminal Rearrangement hotspot (Rhs) extensions.)
108	A	https://www.ncbi.nlm.nih.gov/nuccore/NZ_CP008871.2?report=graph&from=123077&to=124189	DUF2169	20	318	1	1.79e-120	Pseudomonas aeruginosa W45909	NZ_CP008871.2	123077	124189	+	WP_003101197.1	DUF2169 domain-containing protein	1-370: COG5351 (0.0e+00, COG5351, Uncharacterized protein [Function unknown].)	370	WP_003101196.1	DUF6484 domain-containing protein	23-83: pfam20093 (6.3e-18, DUF6484, Domain of unknown function (DUF6484).)	149	16	WP_003121609.1	3-oxoacyl-ACP synthase	1-345: PRK06147 (1.0e-166, PRK06147, 3-oxoacyl-(acyl carrier protein) synthase; Validated)	345	-4	WP_012613440.1	type VI secretion system spike protein VgrG1b	11-524: TIGR03361 (0.0e+00, VI_Rhs_Vgr, type VI secretion system Vgr family protein.); 501-616: PHA02596 (9.7e-09, 5, baseplate hub subunit and tail lysozyme; Provisional)	741	493	WP_003121610.1	type VI secretion system effector Dnase Tse7	226-343: pfam15635 (7.3e-52, Tox-GHH2, GHH signature containing HNH/Endo VII superfamily nuclease toxin 2.); 20-134: pfam13665 (1.9e-39, DUF4150, Domain of unknown function (DUF4150).)	386	1033	WP_003083692.1	type VI secretion system effector EagT6	1-144: COG5435 (6.3e-65, COG5435, Uncharacterized protein [Function unknown].)	144	2972	WP_023114792.1	type IV secretion system immunity protein Tsi7		306	2215	WP_003104959.1	NAD(P)+ glycohydrolase Tse6	266-422: pfam15538 (1.5e-117, Ntox46, Bacterial toxin 46.); 80-161: cd14742 (7.8e-28, PAAR_RHS, proline-alanine-alanine-arginine (PAAR) domain, also containing C-terminal Rearrangement hotspot (Rhs) extensions.)
109	A	https://www.ncbi.nlm.nih.gov/nuccore/NZ_CP008872.2?report=graph&from=124746&to=125858	DUF2169	20	318	1	1.79e-120	Pseudomonas aeruginosa X78812	NZ_CP008872.2	124746	125858	+	WP_003101197.1	DUF2169 domain-containing protein	1-370: COG5351 (0.0e+00, COG5351, Uncharacterized protein [Function unknown].)	370	WP_003101196.1	DUF6484 domain-containing protein	23-83: pfam20093 (6.3e-18, DUF6484, Domain of unknown function (DUF6484).)	149	16	WP_003161052.1	3-oxoacyl-ACP synthase	1-345: PRK06147 (2.3e-171, PRK06147, 3-oxoacyl-(acyl carrier protein) synthase; Validated)	345	-4	WP_009314913.1	type VI secretion system spike protein VgrG1b	11-524: TIGR03361 (0.0e+00, VI_Rhs_Vgr, type VI secretion system Vgr family protein.); 501-616: PHA02596 (9.3e-09, 5, baseplate hub subunit and tail lysozyme; Provisional)	741	493	WP_003123791.1	DUF4150 domain-containing protein	20-134: pfam13665 (2.9e-38, DUF4150, Domain of unknown function (DUF4150).)	315	1034	WP_003083692.1	type VI secretion system effector EagT6	1-144: COG5435 (6.3e-65, COG5435, Uncharacterized protein [Function unknown].)	144	2972	WP_003110650.1	hypothetical protein		304	1992	WP_003104959.1	NAD(P)+ glycohydrolase Tse6	266-422: pfam15538 (1.5e-117, Ntox46, Bacterial toxin 46.); 80-161: cd14742 (7.8e-28, PAAR_RHS, proline-alanine-alanine-arginine (PAAR) domain, also containing C-terminal Rearrangement hotspot (Rhs) extensions.)
110	A	https://www.ncbi.nlm.nih.gov/nuccore/NZ_CP008862.2?report=graph&from=154129&to=155241	DUF2169	20	318	1	2e-120	Pseudomonas aeruginosa M1608	NZ_CP008862.2	154129	155241	+	WP_016254347.1	DUF2169 domain-containing protein	1-370: COG5351 (0.0e+00, COG5351, Uncharacterized protein [Function unknown].)	370	WP_003136987.1	DUF6484 domain-containing protein	23-83: pfam20093 (4.5e-18, DUF6484, Domain of unknown function (DUF6484).)	149	16	WP_023111297.1	3-oxoacyl-ACP synthase	1-345: PRK06147 (1.3e-167, PRK06147, 3-oxoacyl-(acyl carrier protein) synthase; Validated)	345	-4	WP_011666529.1	type VI secretion system spike protein VgrG1b	11-524: TIGR03361 (0.0e+00, VI_Rhs_Vgr, type VI secretion system Vgr family protein.); 501-616: PHA02596 (2.8e-08, 5, baseplate hub subunit and tail lysozyme; Provisional)	741	493	WP_003136992.1	DUF4150 domain-containing protein	20-134: pfam13665 (2.5e-41, DUF4150, Domain of unknown function (DUF4150).); 207-312: pfam15635 (1.3e-13, Tox-GHH2, GHH signature containing HNH/Endo VII superfamily nuclease toxin 2.)	363	1033	WP_003083692.1	type VI secretion system effector EagT6	1-144: COG5435 (6.3e-65, COG5435, Uncharacterized protein [Function unknown].)	144	2972	WP_003136994.1	hypothetical protein		306	2135	WP_003083691.1	T6SS effector (p)ppApp synthetase Tas1	80-161: cd14742 (4.0e-26, PAAR_RHS, proline-alanine-alanine-arginine (PAAR) domain, also containing C-terminal Rearrangement hotspot (Rhs) extensions.)
111	A	https://www.ncbi.nlm.nih.gov/nuccore/NZ_CP008859.2?report=graph&from=117211&to=118323	DUF2169	20	318	1	1.79e-120	Pseudomonas aeruginosa H5708	NZ_CP008859.2	117211	118323	+	WP_003101197.1	DUF2169 domain-containing protein	1-370: COG5351 (0.0e+00, COG5351, Uncharacterized protein [Function unknown].)	370	WP_003101196.1	DUF6484 domain-containing protein	23-83: pfam20093 (6.3e-18, DUF6484, Domain of unknown function (DUF6484).)	149	16	WP_034037558.1	beta-ketoacyl synthase N-terminal-like domain-containing protein	1-345: PRK06147 (2.0e-166, PRK06147, 3-oxoacyl-(acyl carrier protein) synthase; Validated)	345	-4	WP_023117260.1	type VI secretion system spike protein VgrG1b	11-524: TIGR03361 (0.0e+00, VI_Rhs_Vgr, type VI secretion system Vgr family protein.); 501-616: PHA02596 (1.2e-08, 5, baseplate hub subunit and tail lysozyme; Provisional)	741	493	WP_003083698.1	type VI secretion system effector Dnase Tse7	226-343: pfam15635 (1.2e-51, Tox-GHH2, GHH signature containing HNH/Endo VII superfamily nuclease toxin 2.); 20-134: pfam13665 (1.7e-39, DUF4150, Domain of unknown function (DUF4150).)	386	1033	WP_003083692.1	type VI secretion system effector EagT6	1-144: COG5435 (6.3e-65, COG5435, Uncharacterized protein [Function unknown].)	144	2972	WP_003115069.1	type IV secretion system immunity protein Tsi7		306	2215	WP_059297813.1	T6SS effector (p)ppApp synthetase Tas1	80-161: cd14742 (3.1e-26, PAAR_RHS, proline-alanine-alanine-arginine (PAAR) domain, also containing C-terminal Rearrangement hotspot (Rhs) extensions.)
112	A	https://www.ncbi.nlm.nih.gov/nuccore/NZ_CP008870.2?report=graph&from=175835&to=176947	DUF2169	20	318	1	1.79e-120	Pseudomonas aeruginosa W36662	NZ_CP008870.2	175835	176947	+	WP_003101197.1	DUF2169 domain-containing protein	1-370: COG5351 (0.0e+00, COG5351, Uncharacterized protein [Function unknown].)	370	WP_003101196.1	DUF6484 domain-containing protein	23-83: pfam20093 (6.3e-18, DUF6484, Domain of unknown function (DUF6484).)	149	16	WP_003121609.1	3-oxoacyl-ACP synthase	1-345: PRK06147 (1.0e-166, PRK06147, 3-oxoacyl-(acyl carrier protein) synthase; Validated)	345	-4	WP_012613440.1	type VI secretion system spike protein VgrG1b	11-524: TIGR03361 (0.0e+00, VI_Rhs_Vgr, type VI secretion system Vgr family protein.); 501-616: PHA02596 (9.7e-09, 5, baseplate hub subunit and tail lysozyme; Provisional)	741	493	WP_003083698.1	type VI secretion system effector Dnase Tse7	226-343: pfam15635 (1.2e-51, Tox-GHH2, GHH signature containing HNH/Endo VII superfamily nuclease toxin 2.); 20-134: pfam13665 (1.7e-39, DUF4150, Domain of unknown function (DUF4150).)	386	1033	WP_003083692.1	type VI secretion system effector EagT6	1-144: COG5435 (6.3e-65, COG5435, Uncharacterized protein [Function unknown].)	144	2972	WP_003083699.1	type IV secretion system immunity protein Tsi7		306	2215	WP_059309298.1	NAD(P)+ glycohydrolase Tse6	266-422: pfam15538 (1.5e-117, Ntox46, Bacterial toxin 46.); 80-161: cd14742 (9.2e-28, PAAR_RHS, proline-alanine-alanine-arginine (PAAR) domain, also containing C-terminal Rearrangement hotspot (Rhs) extensions.)
113	A	https://www.ncbi.nlm.nih.gov/nuccore/NZ_CP008860.2?report=graph&from=122397&to=123509	DUF2169	20	318	1	1.79e-120	Pseudomonas aeruginosa H27930	NZ_CP008860.2	122397	123509	+	WP_003101197.1	DUF2169 domain-containing protein	1-370: COG5351 (0.0e+00, COG5351, Uncharacterized protein [Function unknown].)	370	WP_003101196.1	DUF6484 domain-containing protein	23-83: pfam20093 (6.3e-18, DUF6484, Domain of unknown function (DUF6484).)	149	16	WP_017002131.1	3-oxoacyl-ACP synthase	1-345: PRK06147 (3.4e-167, PRK06147, 3-oxoacyl-(acyl carrier protein) synthase; Validated)	345	-4	WP_023131036.1	type VI secretion system spike protein VgrG1b	11-524: TIGR03361 (0.0e+00, VI_Rhs_Vgr, type VI secretion system Vgr family protein.); 501-616: PHA02596 (1.2e-08, 5, baseplate hub subunit and tail lysozyme; Provisional)	741	493	WP_003083698.1	type VI secretion system effector Dnase Tse7	226-343: pfam15635 (1.2e-51, Tox-GHH2, GHH signature containing HNH/Endo VII superfamily nuclease toxin 2.); 20-134: pfam13665 (1.7e-39, DUF4150, Domain of unknown function (DUF4150).)	386	1033	WP_003083692.1	type VI secretion system effector EagT6	1-144: COG5435 (6.3e-65, COG5435, Uncharacterized protein [Function unknown].)	144	2972	WP_003083699.1	type IV secretion system immunity protein Tsi7		306	2215	WP_003104959.1	NAD(P)+ glycohydrolase Tse6	266-422: pfam15538 (1.5e-117, Ntox46, Bacterial toxin 46.); 80-161: cd14742 (7.8e-28, PAAR_RHS, proline-alanine-alanine-arginine (PAAR) domain, also containing C-terminal Rearrangement hotspot (Rhs) extensions.)
114	A	https://www.ncbi.nlm.nih.gov/nuccore/NZ_CP008869.2?report=graph&from=118023&to=119135	DUF2169	20	318	1	3.23e-120	Pseudomonas aeruginosa W16407	NZ_CP008869.2	118023	119135	+	WP_010793586.1	DUF2169 domain-containing protein	1-370: COG5351 (0.0e+00, COG5351, Uncharacterized protein [Function unknown].)	370	WP_003101196.1	DUF6484 domain-containing protein	23-83: pfam20093 (6.3e-18, DUF6484, Domain of unknown function (DUF6484).)	149	16	WP_010793585.1	3-oxoacyl-ACP synthase	1-345: PRK06147 (9.0e-167, PRK06147, 3-oxoacyl-(acyl carrier protein) synthase; Validated)	345	-4	WP_004346969.1	type VI secretion system spike protein VgrG1b	11-524: TIGR03361 (0.0e+00, VI_Rhs_Vgr, type VI secretion system Vgr family protein.); 501-616: PHA02596 (1.2e-08, 5, baseplate hub subunit and tail lysozyme; Provisional)	741	493		type VI secretion system effector Dnase Tse7		0	1033	WP_003083692.1	type VI secretion system effector EagT6	1-144: COG5435 (6.3e-65, COG5435, Uncharacterized protein [Function unknown].)	144	2972	WP_003083699.1	type IV secretion system immunity protein Tsi7		306	2213	WP_003104959.1	NAD(P)+ glycohydrolase Tse6	266-422: pfam15538 (1.5e-117, Ntox46, Bacterial toxin 46.); 80-161: cd14742 (7.8e-28, PAAR_RHS, proline-alanine-alanine-arginine (PAAR) domain, also containing C-terminal Rearrangement hotspot (Rhs) extensions.)
115	A	https://www.ncbi.nlm.nih.gov/nuccore/NZ_CP008866.2?report=graph&from=126125&to=127237	DUF2169	20	318	1	2.23e-120	Pseudomonas aeruginosa T38079	NZ_CP008866.2	126125	127237	+	WP_003161053.1	DUF2169 domain-containing protein	1-370: COG5351 (0.0e+00, COG5351, Uncharacterized protein [Function unknown].)	370	WP_016852316.1	DUF6484 domain-containing protein	23-83: pfam20093 (7.9e-18, DUF6484, Domain of unknown function (DUF6484).)	149	16	WP_003115088.1	3-oxoacyl-ACP synthase	1-345: PRK06147 (1.3e-166, PRK06147, 3-oxoacyl-(acyl carrier protein) synthase; Validated)	345	-4	WP_012613440.1	type VI secretion system spike protein VgrG1b	11-524: TIGR03361 (0.0e+00, VI_Rhs_Vgr, type VI secretion system Vgr family protein.); 501-616: PHA02596 (9.7e-09, 5, baseplate hub subunit and tail lysozyme; Provisional)	741	493	WP_003083698.1	type VI secretion system effector Dnase Tse7	226-343: pfam15635 (1.2e-51, Tox-GHH2, GHH signature containing HNH/Endo VII superfamily nuclease toxin 2.); 20-134: pfam13665 (1.7e-39, DUF4150, Domain of unknown function (DUF4150).)	386	1033	WP_003083692.1	type VI secretion system effector EagT6	1-144: COG5435 (6.3e-65, COG5435, Uncharacterized protein [Function unknown].)	144	2972	WP_003083699.1	type IV secretion system immunity protein Tsi7		306	2215		NAD(P)+ glycohydrolase Tse6
116	A	https://www.ncbi.nlm.nih.gov/nuccore/NZ_CP008856.2?report=graph&from=120302&to=121414	DUF2169	20	318	1	2.3e-120	Pseudomonas aeruginosa F23197	NZ_CP008856.2	120302	121414	+	WP_023081672.1	DUF2169 domain-containing protein	1-370: COG5351 (0.0e+00, COG5351, Uncharacterized protein [Function unknown].)	370	WP_017002129.1	DUF6484 domain-containing protein	23-83: pfam20093 (1.7e-17, DUF6484, Domain of unknown function (DUF6484).)	149	16	WP_003110648.1	3-oxoacyl-ACP synthase	1-345: PRK06147 (3.4e-171, PRK06147, 3-oxoacyl-(acyl carrier protein) synthase; Validated)	345	-4	WP_023092251.1	type VI secretion system spike protein VgrG1b	11-524: TIGR03361 (0.0e+00, VI_Rhs_Vgr, type VI secretion system Vgr family protein.); 501-616: PHA02596 (9.5e-09, 5, baseplate hub subunit and tail lysozyme; Provisional)	741	493	WP_003123791.1	DUF4150 domain-containing protein	20-134: pfam13665 (2.9e-38, DUF4150, Domain of unknown function (DUF4150).)	315	1034	WP_003083692.1	type VI secretion system effector EagT6	1-144: COG5435 (6.3e-65, COG5435, Uncharacterized protein [Function unknown].)	144	2972	WP_003110650.1	hypothetical protein		304	1992	WP_033937014.1	NAD(P)+ glycohydrolase Tse6	266-422: pfam15538 (6.6e-118, Ntox46, Bacterial toxin 46.); 80-161: cd14742 (5.8e-28, PAAR_RHS, proline-alanine-alanine-arginine (PAAR) domain, also containing C-terminal Rearrangement hotspot (Rhs) extensions.)
117	A	https://www.ncbi.nlm.nih.gov/nuccore/NZ_CP008865.2?report=graph&from=124897&to=126009	DUF2169	20	318	1	2.23e-120	Pseudomonas aeruginosa S86968	NZ_CP008865.2	124897	126009	+	WP_003161053.1	DUF2169 domain-containing protein	1-370: COG5351 (0.0e+00, COG5351, Uncharacterized protein [Function unknown].)	370	WP_016852316.1	DUF6484 domain-containing protein	23-83: pfam20093 (7.9e-18, DUF6484, Domain of unknown function (DUF6484).)	149	16	WP_003115088.1	3-oxoacyl-ACP synthase	1-345: PRK06147 (1.3e-166, PRK06147, 3-oxoacyl-(acyl carrier protein) synthase; Validated)	345	-4	WP_012613440.1	type VI secretion system spike protein VgrG1b	11-524: TIGR03361 (0.0e+00, VI_Rhs_Vgr, type VI secretion system Vgr family protein.); 501-616: PHA02596 (9.7e-09, 5, baseplate hub subunit and tail lysozyme; Provisional)	741	493	WP_003083698.1	type VI secretion system effector Dnase Tse7	226-343: pfam15635 (1.2e-51, Tox-GHH2, GHH signature containing HNH/Endo VII superfamily nuclease toxin 2.); 20-134: pfam13665 (1.7e-39, DUF4150, Domain of unknown function (DUF4150).)	386	1033	WP_003083692.1	type VI secretion system effector EagT6	1-144: COG5435 (6.3e-65, COG5435, Uncharacterized protein [Function unknown].)	144	2972	WP_003083699.1	type IV secretion system immunity protein Tsi7		306	2215	WP_003104959.1	NAD(P)+ glycohydrolase Tse6	266-422: pfam15538 (1.5e-117, Ntox46, Bacterial toxin 46.); 80-161: cd14742 (7.8e-28, PAAR_RHS, proline-alanine-alanine-arginine (PAAR) domain, also containing C-terminal Rearrangement hotspot (Rhs) extensions.)
118	A	https://www.ncbi.nlm.nih.gov/nuccore/NZ_CP020704.1?report=graph&from=124968&to=126080	DUF2169	20	318	1	2.3e-120	Pseudomonas aeruginosa PASGNDM699	NZ_CP020704.1	124968	126080	+	WP_023081672.1	DUF2169 domain-containing protein	1-370: COG5351 (0.0e+00, COG5351, Uncharacterized protein [Function unknown].)	370	WP_003083695.1	DUF6484 domain-containing protein	23-83: pfam20093 (3.4e-18, DUF6484, Domain of unknown function (DUF6484).)	149	16	WP_003110648.1	3-oxoacyl-ACP synthase	1-345: PRK06147 (3.4e-171, PRK06147, 3-oxoacyl-(acyl carrier protein) synthase; Validated)	345	-4	WP_023124798.1	type VI secretion system spike protein VgrG1b	11-524: TIGR03361 (0.0e+00, VI_Rhs_Vgr, type VI secretion system Vgr family protein.); 501-616: PHA02596 (2.1e-08, 5, baseplate hub subunit and tail lysozyme; Provisional)	741	493	WP_003123791.1	DUF4150 domain-containing protein	20-134: pfam13665 (2.9e-38, DUF4150, Domain of unknown function (DUF4150).)	315	1034	WP_003128275.1	type VI secretion system effector EagT6	1-144: COG5435 (3.0e-64, COG5435, Uncharacterized protein [Function unknown].)	144	2972	WP_003110650.1	hypothetical protein		304	1992	WP_003128273.1	NAD(P)+ glycohydrolase Tse6	266-422: pfam15538 (1.5e-117, Ntox46, Bacterial toxin 46.); 80-161: cd14742 (2.2e-27, PAAR_RHS, proline-alanine-alanine-arginine (PAAR) domain, also containing C-terminal Rearrangement hotspot (Rhs) extensions.)
119	A	https://www.ncbi.nlm.nih.gov/nuccore/NZ_CP020703.1?report=graph&from=124967&to=126079	DUF2169	20	318	1	2.3e-120	Pseudomonas aeruginosa PASGNDM345	NZ_CP020703.1	124967	126079	+	WP_023081672.1	DUF2169 domain-containing protein	1-370: COG5351 (0.0e+00, COG5351, Uncharacterized protein [Function unknown].)	370	WP_003083695.1	DUF6484 domain-containing protein	23-83: pfam20093 (3.4e-18, DUF6484, Domain of unknown function (DUF6484).)	149	16	WP_003110648.1	3-oxoacyl-ACP synthase	1-345: PRK06147 (3.4e-171, PRK06147, 3-oxoacyl-(acyl carrier protein) synthase; Validated)	345	-4	WP_023124798.1	type VI secretion system spike protein VgrG1b	11-524: TIGR03361 (0.0e+00, VI_Rhs_Vgr, type VI secretion system Vgr family protein.); 501-616: PHA02596 (2.1e-08, 5, baseplate hub subunit and tail lysozyme; Provisional)	741	493	WP_003123791.1	DUF4150 domain-containing protein	20-134: pfam13665 (2.9e-38, DUF4150, Domain of unknown function (DUF4150).)	315	1034	WP_003128275.1	type VI secretion system effector EagT6	1-144: COG5435 (3.0e-64, COG5435, Uncharacterized protein [Function unknown].)	144	2972	WP_003110650.1	hypothetical protein		304	1992	WP_003128273.1	NAD(P)+ glycohydrolase Tse6	266-422: pfam15538 (1.5e-117, Ntox46, Bacterial toxin 46.); 80-161: cd14742 (2.2e-27, PAAR_RHS, proline-alanine-alanine-arginine (PAAR) domain, also containing C-terminal Rearrangement hotspot (Rhs) extensions.)
120	A	https://www.ncbi.nlm.nih.gov/nuccore/NZ_CP008858.2?report=graph&from=119063&to=120175	DUF2169	20	318	1	1.79e-120	Pseudomonas aeruginosa F63912	NZ_CP008858.2	119063	120175	+	WP_003101197.1	DUF2169 domain-containing protein	1-370: COG5351 (0.0e+00, COG5351, Uncharacterized protein [Function unknown].)	370	WP_003101196.1	DUF6484 domain-containing protein	23-83: pfam20093 (6.3e-18, DUF6484, Domain of unknown function (DUF6484).)	149	16	WP_003110648.1	3-oxoacyl-ACP synthase	1-345: PRK06147 (3.4e-171, PRK06147, 3-oxoacyl-(acyl carrier protein) synthase; Validated)	345	-4	WP_016561473.1	type VI secretion system spike protein VgrG1b	11-524: TIGR03361 (0.0e+00, VI_Rhs_Vgr, type VI secretion system Vgr family protein.); 501-616: PHA02596 (9.7e-09, 5, baseplate hub subunit and tail lysozyme; Provisional)	741	493	WP_003123791.1	DUF4150 domain-containing protein	20-134: pfam13665 (2.9e-38, DUF4150, Domain of unknown function (DUF4150).)	315	1034	WP_003083692.1	type VI secretion system effector EagT6	1-144: COG5435 (6.3e-65, COG5435, Uncharacterized protein [Function unknown].)	144	2972	WP_003110650.1	hypothetical protein		304	1992	WP_003104959.1	NAD(P)+ glycohydrolase Tse6	266-422: pfam15538 (1.5e-117, Ntox46, Bacterial toxin 46.); 80-161: cd14742 (7.8e-28, PAAR_RHS, proline-alanine-alanine-arginine (PAAR) domain, also containing C-terminal Rearrangement hotspot (Rhs) extensions.)
121	A	https://www.ncbi.nlm.nih.gov/nuccore/NZ_CP021775.1?report=graph&from=132291&to=133403	DUF2169	20	318	1	2.3e-120	Pseudomonas aeruginosa Pa58	NZ_CP021775.1	132291	133403	+	WP_023081672.1	DUF2169 domain-containing protein	1-370: COG5351 (0.0e+00, COG5351, Uncharacterized protein [Function unknown].)	370	WP_003083695.1	DUF6484 domain-containing protein	23-83: pfam20093 (3.4e-18, DUF6484, Domain of unknown function (DUF6484).)	149	16	WP_003110648.1	3-oxoacyl-ACP synthase	1-345: PRK06147 (3.4e-171, PRK06147, 3-oxoacyl-(acyl carrier protein) synthase; Validated)	345	-4	WP_023124798.1	type VI secretion system spike protein VgrG1b	11-524: TIGR03361 (0.0e+00, VI_Rhs_Vgr, type VI secretion system Vgr family protein.); 501-616: PHA02596 (2.1e-08, 5, baseplate hub subunit and tail lysozyme; Provisional)	741	493	WP_003123791.1	DUF4150 domain-containing protein	20-134: pfam13665 (2.9e-38, DUF4150, Domain of unknown function (DUF4150).)	315	1034	WP_003128275.1	type VI secretion system effector EagT6	1-144: COG5435 (3.0e-64, COG5435, Uncharacterized protein [Function unknown].)	144	2972	WP_003110650.1	hypothetical protein		304	1992	WP_003128273.1	NAD(P)+ glycohydrolase Tse6	266-422: pfam15538 (1.5e-117, Ntox46, Bacterial toxin 46.); 80-161: cd14742 (2.2e-27, PAAR_RHS, proline-alanine-alanine-arginine (PAAR) domain, also containing C-terminal Rearrangement hotspot (Rhs) extensions.)
122	A	https://www.ncbi.nlm.nih.gov/nuccore/NZ_CP021774.1?report=graph&from=174943&to=176055	DUF2169	20	318	1	2.38e-119	Pseudomonas aeruginosa Pa124	NZ_CP021774.1	174943	176055	+	WP_023095027.1	DUF2169 domain-containing protein	1-370: COG5351 (0.0e+00, COG5351, Uncharacterized protein [Function unknown].)	370	WP_003083695.1	DUF6484 domain-containing protein	23-83: pfam20093 (3.4e-18, DUF6484, Domain of unknown function (DUF6484).)	149	16	WP_003110648.1	3-oxoacyl-ACP synthase	1-345: PRK06147 (3.4e-171, PRK06147, 3-oxoacyl-(acyl carrier protein) synthase; Validated)	345	-4	WP_009314913.1	type VI secretion system spike protein VgrG1b	11-524: TIGR03361 (0.0e+00, VI_Rhs_Vgr, type VI secretion system Vgr family protein.); 501-616: PHA02596 (9.3e-09, 5, baseplate hub subunit and tail lysozyme; Provisional)	741	493	WP_003123791.1	DUF4150 domain-containing protein	20-134: pfam13665 (2.9e-38, DUF4150, Domain of unknown function (DUF4150).)	315	1034	WP_003083692.1	type VI secretion system effector EagT6	1-144: COG5435 (6.3e-65, COG5435, Uncharacterized protein [Function unknown].)	144	2972	WP_003110650.1	hypothetical protein		304	1992	WP_003083691.1	T6SS effector (p)ppApp synthetase Tas1	80-161: cd14742 (4.0e-26, PAAR_RHS, proline-alanine-alanine-arginine (PAAR) domain, also containing C-terminal Rearrangement hotspot (Rhs) extensions.)
123	A	https://www.ncbi.nlm.nih.gov/nuccore/NZ_CP017293.1?report=graph&from=116794&to=117906	DUF2169	20	318	1	2e-120	Pseudomonas aeruginosa PA83	NZ_CP017293.1	116794	117906	+	WP_023094295.1	DUF2169 domain-containing protein	1-370: COG5351 (0.0e+00, COG5351, Uncharacterized protein [Function unknown].)	370	WP_017002129.1	DUF6484 domain-containing protein	23-83: pfam20093 (1.7e-17, DUF6484, Domain of unknown function (DUF6484).)	149	16	WP_003110648.1	3-oxoacyl-ACP synthase	1-345: PRK06147 (3.4e-171, PRK06147, 3-oxoacyl-(acyl carrier protein) synthase; Validated)	345	-4	WP_012613440.1	type VI secretion system spike protein VgrG1b	11-524: TIGR03361 (0.0e+00, VI_Rhs_Vgr, type VI secretion system Vgr family protein.); 501-616: PHA02596 (9.7e-09, 5, baseplate hub subunit and tail lysozyme; Provisional)	741	493	WP_003123791.1	DUF4150 domain-containing protein	20-134: pfam13665 (2.9e-38, DUF4150, Domain of unknown function (DUF4150).)	315	1034	WP_003083692.1	type VI secretion system effector EagT6	1-144: COG5435 (6.3e-65, COG5435, Uncharacterized protein [Function unknown].)	144	2972	WP_003110650.1	hypothetical protein		304	1992	WP_003104959.1	NAD(P)+ glycohydrolase Tse6	266-422: pfam15538 (1.5e-117, Ntox46, Bacterial toxin 46.); 80-161: cd14742 (7.8e-28, PAAR_RHS, proline-alanine-alanine-arginine (PAAR) domain, also containing C-terminal Rearrangement hotspot (Rhs) extensions.)
124	A	https://www.ncbi.nlm.nih.gov/nuccore/NZ_CP022001.1?report=graph&from=126096&to=127208	DUF2169	20	318	1	2.23e-120	Pseudomonas aeruginosa Pa1207	NZ_CP022001.1	126096	127208	+	WP_003161053.1	DUF2169 domain-containing protein	1-370: COG5351 (0.0e+00, COG5351, Uncharacterized protein [Function unknown].)	370	WP_016852316.1	DUF6484 domain-containing protein	23-83: pfam20093 (7.9e-18, DUF6484, Domain of unknown function (DUF6484).)	149	16	WP_003115088.1	3-oxoacyl-ACP synthase	1-345: PRK06147 (1.3e-166, PRK06147, 3-oxoacyl-(acyl carrier protein) synthase; Validated)	345	-4	WP_012613440.1	type VI secretion system spike protein VgrG1b	11-524: TIGR03361 (0.0e+00, VI_Rhs_Vgr, type VI secretion system Vgr family protein.); 501-616: PHA02596 (9.7e-09, 5, baseplate hub subunit and tail lysozyme; Provisional)	741	493	WP_003083698.1	type VI secretion system effector Dnase Tse7	226-343: pfam15635 (1.2e-51, Tox-GHH2, GHH signature containing HNH/Endo VII superfamily nuclease toxin 2.); 20-134: pfam13665 (1.7e-39, DUF4150, Domain of unknown function (DUF4150).)	386	1033	WP_003083692.1	type VI secretion system effector EagT6	1-144: COG5435 (6.3e-65, COG5435, Uncharacterized protein [Function unknown].)	144	2972	WP_003083699.1	type IV secretion system immunity protein Tsi7		306	2215	WP_003104959.1	NAD(P)+ glycohydrolase Tse6	266-422: pfam15538 (1.5e-117, Ntox46, Bacterial toxin 46.); 80-161: cd14742 (7.8e-28, PAAR_RHS, proline-alanine-alanine-arginine (PAAR) domain, also containing C-terminal Rearrangement hotspot (Rhs) extensions.)
125	A	https://www.ncbi.nlm.nih.gov/nuccore/NZ_CP022000.1?report=graph&from=174943&to=176055	DUF2169	20	318	1	2.38e-119	Pseudomonas aeruginosa Pa127	NZ_CP022000.1	174943	176055	+	WP_023095027.1	DUF2169 domain-containing protein	1-370: COG5351 (0.0e+00, COG5351, Uncharacterized protein [Function unknown].)	370	WP_003083695.1	DUF6484 domain-containing protein	23-83: pfam20093 (3.4e-18, DUF6484, Domain of unknown function (DUF6484).)	149	16	WP_003110648.1	3-oxoacyl-ACP synthase	1-345: PRK06147 (3.4e-171, PRK06147, 3-oxoacyl-(acyl carrier protein) synthase; Validated)	345	-4	WP_009314913.1	type VI secretion system spike protein VgrG1b	11-524: TIGR03361 (0.0e+00, VI_Rhs_Vgr, type VI secretion system Vgr family protein.); 501-616: PHA02596 (9.3e-09, 5, baseplate hub subunit and tail lysozyme; Provisional)	741	493	WP_003123791.1	DUF4150 domain-containing protein	20-134: pfam13665 (2.9e-38, DUF4150, Domain of unknown function (DUF4150).)	315	1034	WP_003083692.1	type VI secretion system effector EagT6	1-144: COG5435 (6.3e-65, COG5435, Uncharacterized protein [Function unknown].)	144	2972	WP_003110650.1	hypothetical protein		304	1992	WP_003083691.1	T6SS effector (p)ppApp synthetase Tas1	80-161: cd14742 (4.0e-26, PAAR_RHS, proline-alanine-alanine-arginine (PAAR) domain, also containing C-terminal Rearrangement hotspot (Rhs) extensions.)
126	A	https://www.ncbi.nlm.nih.gov/nuccore/NZ_CP022002.1?report=graph&from=123138&to=124250	DUF2169	20	318	1	3.09e-120	Pseudomonas aeruginosa Pa1242	NZ_CP022002.1	123138	124250	+	WP_023123683.1	DUF2169 domain-containing protein	1-370: COG5351 (0.0e+00, COG5351, Uncharacterized protein [Function unknown].)	370	WP_003101196.1	DUF6484 domain-containing protein	23-83: pfam20093 (6.3e-18, DUF6484, Domain of unknown function (DUF6484).)	149	16	WP_003110648.1	3-oxoacyl-ACP synthase	1-345: PRK06147 (3.4e-171, PRK06147, 3-oxoacyl-(acyl carrier protein) synthase; Validated)	345	-4	WP_019725678.1	type VI secretion system spike protein VgrG1b	11-524: TIGR03361 (0.0e+00, VI_Rhs_Vgr, type VI secretion system Vgr family protein.); 501-616: PHA02596 (9.3e-09, 5, baseplate hub subunit and tail lysozyme; Provisional)	741	493	WP_003123791.1	DUF4150 domain-containing protein	20-134: pfam13665 (2.9e-38, DUF4150, Domain of unknown function (DUF4150).)	315	1034	WP_003083692.1	type VI secretion system effector EagT6	1-144: COG5435 (6.3e-65, COG5435, Uncharacterized protein [Function unknown].)	144	2972	WP_198346165.1	hypothetical protein		149	1992	WP_003104959.1	NAD(P)+ glycohydrolase Tse6	266-422: pfam15538 (1.5e-117, Ntox46, Bacterial toxin 46.); 80-161: cd14742 (7.8e-28, PAAR_RHS, proline-alanine-alanine-arginine (PAAR) domain, also containing C-terminal Rearrangement hotspot (Rhs) extensions.)
127	A	https://www.ncbi.nlm.nih.gov/nuccore/NZ_CP021999.1?report=graph&from=142464&to=143576	DUF2169	20	318	1	2.23e-120	Pseudomonas aeruginosa Pa84	NZ_CP021999.1	142464	143576	+	WP_003161053.1	DUF2169 domain-containing protein	1-370: COG5351 (0.0e+00, COG5351, Uncharacterized protein [Function unknown].)	370	WP_003101196.1	DUF6484 domain-containing protein	23-83: pfam20093 (6.3e-18, DUF6484, Domain of unknown function (DUF6484).)	149	16	WP_023090215.1	3-oxoacyl-ACP synthase	1-345: PRK06147 (1.8e-167, PRK06147, 3-oxoacyl-(acyl carrier protein) synthase; Validated)	345	-4	WP_012613440.1	type VI secretion system spike protein VgrG1b	11-524: TIGR03361 (0.0e+00, VI_Rhs_Vgr, type VI secretion system Vgr family protein.); 501-616: PHA02596 (9.7e-09, 5, baseplate hub subunit and tail lysozyme; Provisional)	741	493	WP_003083698.1	type VI secretion system effector Dnase Tse7	226-343: pfam15635 (1.2e-51, Tox-GHH2, GHH signature containing HNH/Endo VII superfamily nuclease toxin 2.); 20-134: pfam13665 (1.7e-39, DUF4150, Domain of unknown function (DUF4150).)	386	1033	WP_003128275.1	type VI secretion system effector EagT6	1-144: COG5435 (3.0e-64, COG5435, Uncharacterized protein [Function unknown].)	144	2972	WP_003083699.1	type IV secretion system immunity protein Tsi7		306	2215	WP_003083691.1	T6SS effector (p)ppApp synthetase Tas1	80-161: cd14742 (4.0e-26, PAAR_RHS, proline-alanine-alanine-arginine (PAAR) domain, also containing C-terminal Rearrangement hotspot (Rhs) extensions.)
128	A	https://www.ncbi.nlm.nih.gov/nuccore/NZ_CP019338.1?report=graph&from=115476&to=116588	DUF2169	20	318	1	2e-120	Pseudomonas aeruginosa L10	NZ_CP019338.1	115476	116588	+	WP_016254347.1	DUF2169 domain-containing protein	1-370: COG5351 (0.0e+00, COG5351, Uncharacterized protein [Function unknown].)	370	WP_003136987.1	DUF6484 domain-containing protein	23-83: pfam20093 (4.5e-18, DUF6484, Domain of unknown function (DUF6484).)	149	16	WP_003136990.1	3-oxoacyl-ACP synthase	1-345: PRK06147 (2.2e-167, PRK06147, 3-oxoacyl-(acyl carrier protein) synthase; Validated)	345	-4	WP_011666529.1	type VI secretion system spike protein VgrG1b	11-524: TIGR03361 (0.0e+00, VI_Rhs_Vgr, type VI secretion system Vgr family protein.); 501-616: PHA02596 (2.8e-08, 5, baseplate hub subunit and tail lysozyme; Provisional)	741	493	WP_003136992.1	DUF4150 domain-containing protein	20-134: pfam13665 (2.5e-41, DUF4150, Domain of unknown function (DUF4150).); 207-312: pfam15635 (1.3e-13, Tox-GHH2, GHH signature containing HNH/Endo VII superfamily nuclease toxin 2.)	363	1033	WP_003083692.1	type VI secretion system effector EagT6	1-144: COG5435 (6.3e-65, COG5435, Uncharacterized protein [Function unknown].)	144	2972	WP_003136994.1	hypothetical protein		306	2135	WP_003083691.1	T6SS effector (p)ppApp synthetase Tas1	80-161: cd14742 (4.0e-26, PAAR_RHS, proline-alanine-alanine-arginine (PAAR) domain, also containing C-terminal Rearrangement hotspot (Rhs) extensions.)
129	A	https://www.ncbi.nlm.nih.gov/nuccore/NZ_CP022525.1?report=graph&from=1725727&to=1726839	DUF2169	20	318	1	2.46e-120	Pseudomonas aeruginosa Ocean-1175	NZ_CP022525.1	1725727	1726839	-	WP_023098304.1	DUF2169 domain-containing protein	1-370: COG5351 (0.0e+00, COG5351, Uncharacterized protein [Function unknown].)	370	WP_003083695.1	DUF6484 domain-containing protein	23-83: pfam20093 (3.4e-18, DUF6484, Domain of unknown function (DUF6484).)	149	16	WP_023090215.1	3-oxoacyl-ACP synthase	1-345: PRK06147 (1.8e-167, PRK06147, 3-oxoacyl-(acyl carrier protein) synthase; Validated)	345	-4	WP_034013902.1	type VI secretion system spike protein VgrG1b	11-524: TIGR03361 (0.0e+00, VI_Rhs_Vgr, type VI secretion system Vgr family protein.); 501-616: PHA02596 (2.1e-08, 5, baseplate hub subunit and tail lysozyme; Provisional)	741	493	WP_003136992.1	DUF4150 domain-containing protein	20-134: pfam13665 (2.5e-41, DUF4150, Domain of unknown function (DUF4150).); 207-312: pfam15635 (1.3e-13, Tox-GHH2, GHH signature containing HNH/Endo VII superfamily nuclease toxin 2.)	363	1033	WP_021263788.1	type VI secretion system effector EagT6	1-144: COG5435 (3.9e-65, COG5435, Uncharacterized protein [Function unknown].)	144	2972	WP_021263033.1	hypothetical protein		306	2135	WP_003083691.1	T6SS effector (p)ppApp synthetase Tas1	80-161: cd14742 (4.0e-26, PAAR_RHS, proline-alanine-alanine-arginine (PAAR) domain, also containing C-terminal Rearrangement hotspot (Rhs) extensions.)
130	A	https://www.ncbi.nlm.nih.gov/nuccore/NZ_CP022526.1?report=graph&from=3887750&to=3888862	DUF2169	20	318	1	2.46e-120	Pseudomonas aeruginosa Ocean-1155	NZ_CP022526.1	3887750	3888862	+	WP_023098304.1	DUF2169 domain-containing protein	1-370: COG5351 (0.0e+00, COG5351, Uncharacterized protein [Function unknown].)	370	WP_003083695.1	DUF6484 domain-containing protein	23-83: pfam20093 (3.4e-18, DUF6484, Domain of unknown function (DUF6484).)	149	16	WP_023090215.1	3-oxoacyl-ACP synthase	1-345: PRK06147 (1.8e-167, PRK06147, 3-oxoacyl-(acyl carrier protein) synthase; Validated)	345	-4	WP_034013902.1	type VI secretion system spike protein VgrG1b	11-524: TIGR03361 (0.0e+00, VI_Rhs_Vgr, type VI secretion system Vgr family protein.); 501-616: PHA02596 (2.1e-08, 5, baseplate hub subunit and tail lysozyme; Provisional)	741	493	WP_003136992.1	DUF4150 domain-containing protein	20-134: pfam13665 (2.5e-41, DUF4150, Domain of unknown function (DUF4150).); 207-312: pfam15635 (1.3e-13, Tox-GHH2, GHH signature containing HNH/Endo VII superfamily nuclease toxin 2.)	363	1033	WP_021263788.1	type VI secretion system effector EagT6	1-144: COG5435 (3.9e-65, COG5435, Uncharacterized protein [Function unknown].)	144	2972	WP_021263033.1	hypothetical protein		306	2135	WP_003083691.1	T6SS effector (p)ppApp synthetase Tas1	80-161: cd14742 (4.0e-26, PAAR_RHS, proline-alanine-alanine-arginine (PAAR) domain, also containing C-terminal Rearrangement hotspot (Rhs) extensions.)
131	A	https://www.ncbi.nlm.nih.gov/nuccore/NZ_CP017306.1?report=graph&from=116460&to=117572	DUF2169	20	318	1	1.79e-120	Pseudomonas aeruginosa PA_150577	NZ_CP017306.1	116460	117572	+	WP_003101197.1	DUF2169 domain-containing protein	1-370: COG5351 (0.0e+00, COG5351, Uncharacterized protein [Function unknown].)	370	WP_003101196.1	DUF6484 domain-containing protein	23-83: pfam20093 (6.3e-18, DUF6484, Domain of unknown function (DUF6484).)	149	16	WP_003115088.1	3-oxoacyl-ACP synthase	1-345: PRK06147 (1.3e-166, PRK06147, 3-oxoacyl-(acyl carrier protein) synthase; Validated)	345	-4	WP_004346969.1	type VI secretion system spike protein VgrG1b	11-524: TIGR03361 (0.0e+00, VI_Rhs_Vgr, type VI secretion system Vgr family protein.); 501-616: PHA02596 (1.2e-08, 5, baseplate hub subunit and tail lysozyme; Provisional)	741	493	WP_003083698.1	type VI secretion system effector Dnase Tse7	226-343: pfam15635 (1.2e-51, Tox-GHH2, GHH signature containing HNH/Endo VII superfamily nuclease toxin 2.); 20-134: pfam13665 (1.7e-39, DUF4150, Domain of unknown function (DUF4150).)	386	1033	WP_003083692.1	type VI secretion system effector EagT6	1-144: COG5435 (6.3e-65, COG5435, Uncharacterized protein [Function unknown].)	144	2972	WP_003115069.1	type IV secretion system immunity protein Tsi7		306	2215	WP_003104959.1	NAD(P)+ glycohydrolase Tse6	266-422: pfam15538 (1.5e-117, Ntox46, Bacterial toxin 46.); 80-161: cd14742 (7.8e-28, PAAR_RHS, proline-alanine-alanine-arginine (PAAR) domain, also containing C-terminal Rearrangement hotspot (Rhs) extensions.)
132	A	https://www.ncbi.nlm.nih.gov/nuccore/NZ_CP024477.1?report=graph&from=127723&to=128835	DUF2169	20	318	1	1.32e-120	Pseudomonas aeruginosa 12939	NZ_CP024477.1	127723	128835	+	WP_031638320.1	DUF2169 domain-containing protein	1-370: COG5351 (0.0e+00, COG5351, Uncharacterized protein [Function unknown].)	370	WP_031638319.1	DUF6484 domain-containing protein	23-83: pfam20093 (3.1e-17, DUF6484, Domain of unknown function (DUF6484).)	149	16	WP_031638321.1	beta-ketoacyl synthase N-terminal-like domain-containing protein	1-345: PRK06147 (1.7e-164, PRK06147, 3-oxoacyl-(acyl carrier protein) synthase; Validated)	345	-4	WP_099887735.1	type VI secretion system spike protein VgrG1b	11-524: TIGR03361 (0.0e+00, VI_Rhs_Vgr, type VI secretion system Vgr family protein.); 501-616: PHA02596 (1.1e-08, 5, baseplate hub subunit and tail lysozyme; Provisional)	741	494		DUF4150 domain-containing protein		0	1033	WP_021263788.1	type VI secretion system effector EagT6	1-144: COG5435 (3.9e-65, COG5435, Uncharacterized protein [Function unknown].)	144	2972	WP_023107518.1	hypothetical protein		214	2025	WP_023107512.1	NAD(P)+ glycohydrolase Tse6	266-422: pfam15538 (1.8e-117, Ntox46, Bacterial toxin 46.); 80-161: cd14742 (3.8e-28, PAAR_RHS, proline-alanine-alanine-arginine (PAAR) domain, also containing C-terminal Rearrangement hotspot (Rhs) extensions.)
133	A	https://www.ncbi.nlm.nih.gov/nuccore/NZ_CP025049.1?report=graph&from=125765&to=126877	DUF2169	20	318	1	1.35e-120	Pseudomonas aeruginosa PB369	NZ_CP025049.1	125765	126877	+	WP_023105767.1	DUF2169 domain-containing protein	1-370: COG5351 (0.0e+00, COG5351, Uncharacterized protein [Function unknown].)	370	WP_003101196.1	DUF6484 domain-containing protein	23-83: pfam20093 (6.3e-18, DUF6484, Domain of unknown function (DUF6484).)	149	16	WP_034084671.1	3-oxoacyl-ACP synthase	1-345: PRK06147 (1.1e-171, PRK06147, 3-oxoacyl-(acyl carrier protein) synthase; Validated)	345	-4	WP_009314913.1	type VI secretion system spike protein VgrG1b	11-524: TIGR03361 (0.0e+00, VI_Rhs_Vgr, type VI secretion system Vgr family protein.); 501-616: PHA02596 (9.3e-09, 5, baseplate hub subunit and tail lysozyme; Provisional)	741	493	WP_003123791.1	DUF4150 domain-containing protein	20-134: pfam13665 (2.9e-38, DUF4150, Domain of unknown function (DUF4150).)	315	1034	WP_003083692.1	type VI secretion system effector EagT6	1-144: COG5435 (6.3e-65, COG5435, Uncharacterized protein [Function unknown].)	144	2972	WP_003110650.1	hypothetical protein		304	1992	WP_003111795.1	T6SS effector (p)ppApp synthetase Tas1	80-161: cd14742 (5.7e-26, PAAR_RHS, proline-alanine-alanine-arginine (PAAR) domain, also containing C-terminal Rearrangement hotspot (Rhs) extensions.)
134	A	https://www.ncbi.nlm.nih.gov/nuccore/NZ_CP025050.1?report=graph&from=125753&to=126865	DUF2169	20	318	1	1.35e-120	Pseudomonas aeruginosa PB368	NZ_CP025050.1	125753	126865	+	WP_023105767.1	DUF2169 domain-containing protein	1-370: COG5351 (0.0e+00, COG5351, Uncharacterized protein [Function unknown].)	370	WP_003101196.1	DUF6484 domain-containing protein	23-83: pfam20093 (6.3e-18, DUF6484, Domain of unknown function (DUF6484).)	149	16	WP_034084671.1	3-oxoacyl-ACP synthase	1-345: PRK06147 (1.1e-171, PRK06147, 3-oxoacyl-(acyl carrier protein) synthase; Validated)	345	-4	WP_009314913.1	type VI secretion system spike protein VgrG1b	11-524: TIGR03361 (0.0e+00, VI_Rhs_Vgr, type VI secretion system Vgr family protein.); 501-616: PHA02596 (9.3e-09, 5, baseplate hub subunit and tail lysozyme; Provisional)	741	493	WP_003123791.1	DUF4150 domain-containing protein	20-134: pfam13665 (2.9e-38, DUF4150, Domain of unknown function (DUF4150).)	315	1034	WP_003083692.1	type VI secretion system effector EagT6	1-144: COG5435 (6.3e-65, COG5435, Uncharacterized protein [Function unknown].)	144	2972	WP_003110650.1	hypothetical protein		304	1992	WP_003111795.1	T6SS effector (p)ppApp synthetase Tas1	80-161: cd14742 (5.7e-26, PAAR_RHS, proline-alanine-alanine-arginine (PAAR) domain, also containing C-terminal Rearrangement hotspot (Rhs) extensions.)
135	A	https://www.ncbi.nlm.nih.gov/nuccore/NZ_CP025053.1?report=graph&from=115893&to=117005	DUF2169	20	318	1	1.79e-120	Pseudomonas aeruginosa PB354	NZ_CP025053.1	115893	117005	+	WP_003101197.1	DUF2169 domain-containing protein	1-370: COG5351 (0.0e+00, COG5351, Uncharacterized protein [Function unknown].)	370	WP_003101196.1	DUF6484 domain-containing protein	23-83: pfam20093 (6.3e-18, DUF6484, Domain of unknown function (DUF6484).)	149	16	WP_100882508.1	3-oxoacyl-ACP synthase	1-345: PRK06147 (9.3e-171, PRK06147, 3-oxoacyl-(acyl carrier protein) synthase; Validated)	345	-4	WP_003158501.1	type VI secretion system spike protein VgrG1b	11-524: TIGR03361 (0.0e+00, VI_Rhs_Vgr, type VI secretion system Vgr family protein.); 501-616: PHA02596 (9.7e-09, 5, baseplate hub subunit and tail lysozyme; Provisional)	741	493	WP_003123791.1	DUF4150 domain-containing protein	20-134: pfam13665 (2.9e-38, DUF4150, Domain of unknown function (DUF4150).)	315	1034	WP_003083692.1	type VI secretion system effector EagT6	1-144: COG5435 (6.3e-65, COG5435, Uncharacterized protein [Function unknown].)	144	2972	WP_003110650.1	hypothetical protein		304	1992	WP_003121604.1	NAD(P)+ glycohydrolase Tse6	266-422: pfam15538 (1.3e-117, Ntox46, Bacterial toxin 46.); 80-161: cd14742 (7.1e-28, PAAR_RHS, proline-alanine-alanine-arginine (PAAR) domain, also containing C-terminal Rearrangement hotspot (Rhs) extensions.)
136	A	https://www.ncbi.nlm.nih.gov/nuccore/NZ_CP025051.1?report=graph&from=115893&to=117005	DUF2169	20	318	1	1.79e-120	Pseudomonas aeruginosa PB353	NZ_CP025051.1	115893	117005	+	WP_003101197.1	DUF2169 domain-containing protein	1-370: COG5351 (0.0e+00, COG5351, Uncharacterized protein [Function unknown].)	370	WP_003101196.1	DUF6484 domain-containing protein	23-83: pfam20093 (6.3e-18, DUF6484, Domain of unknown function (DUF6484).)	149	16	WP_100882508.1	3-oxoacyl-ACP synthase	1-345: PRK06147 (9.3e-171, PRK06147, 3-oxoacyl-(acyl carrier protein) synthase; Validated)	345	-4	WP_003158501.1	type VI secretion system spike protein VgrG1b	11-524: TIGR03361 (0.0e+00, VI_Rhs_Vgr, type VI secretion system Vgr family protein.); 501-616: PHA02596 (9.7e-09, 5, baseplate hub subunit and tail lysozyme; Provisional)	741	493	WP_003123791.1	DUF4150 domain-containing protein	20-134: pfam13665 (2.9e-38, DUF4150, Domain of unknown function (DUF4150).)	315	1034	WP_003083692.1	type VI secretion system effector EagT6	1-144: COG5435 (6.3e-65, COG5435, Uncharacterized protein [Function unknown].)	144	2972	WP_003110650.1	hypothetical protein		304	1992	WP_003121604.1	NAD(P)+ glycohydrolase Tse6	266-422: pfam15538 (1.3e-117, Ntox46, Bacterial toxin 46.); 80-161: cd14742 (7.1e-28, PAAR_RHS, proline-alanine-alanine-arginine (PAAR) domain, also containing C-terminal Rearrangement hotspot (Rhs) extensions.)
137	A	https://www.ncbi.nlm.nih.gov/nuccore/NZ_LT969520.1?report=graph&from=136006&to=137205	DUF2169	49	347	1	8.34e-119	Pseudomonas aeruginosa RW109	NZ_LT969520.1	136006	137205	+	WP_004346966.1	DUF2169 domain-containing protein	30-399: COG5351 (0.0e+00, COG5351, Uncharacterized protein [Function unknown].)	399	WP_003101196.1	DUF6484 domain-containing protein	23-83: pfam20093 (6.3e-18, DUF6484, Domain of unknown function (DUF6484).)	149	-71	WP_003161052.1	3-oxoacyl-ACP synthase	1-345: PRK06147 (2.3e-171, PRK06147, 3-oxoacyl-(acyl carrier protein) synthase; Validated)	345	-4	WP_012613440.1	type VI secretion system spike protein VgrG1b	11-524: TIGR03361 (0.0e+00, VI_Rhs_Vgr, type VI secretion system Vgr family protein.); 501-616: PHA02596 (9.7e-09, 5, baseplate hub subunit and tail lysozyme; Provisional)	741	406	WP_025297269.1	DUF4150 domain-containing protein	20-134: pfam13665 (2.4e-38, DUF4150, Domain of unknown function (DUF4150).)	315	1034	WP_003083692.1	type VI secretion system effector EagT6	1-144: COG5435 (6.3e-65, COG5435, Uncharacterized protein [Function unknown].)	144	2885	WP_003110650.1	hypothetical protein		304	1992	WP_003121604.1	NAD(P)+ glycohydrolase Tse6	266-422: pfam15538 (1.3e-117, Ntox46, Bacterial toxin 46.); 80-161: cd14742 (7.1e-28, PAAR_RHS, proline-alanine-alanine-arginine (PAAR) domain, also containing C-terminal Rearrangement hotspot (Rhs) extensions.)
138	A	https://www.ncbi.nlm.nih.gov/nuccore/NZ_CP027165.1?report=graph&from=5357367&to=5358479	DUF2169	20	318	1	2e-120	Pseudomonas aeruginosa AR_0360	NZ_CP027165.1	5357367	5358479	+	WP_023094295.1	DUF2169 domain-containing protein	1-370: COG5351 (0.0e+00, COG5351, Uncharacterized protein [Function unknown].)	370	WP_017002129.1	DUF6484 domain-containing protein	23-83: pfam20093 (1.7e-17, DUF6484, Domain of unknown function (DUF6484).)	149	16	WP_003110648.1	3-oxoacyl-ACP synthase	1-345: PRK06147 (3.4e-171, PRK06147, 3-oxoacyl-(acyl carrier protein) synthase; Validated)	345	-4	WP_012613440.1	type VI secretion system spike protein VgrG1b	11-524: TIGR03361 (0.0e+00, VI_Rhs_Vgr, type VI secretion system Vgr family protein.); 501-616: PHA02596 (9.7e-09, 5, baseplate hub subunit and tail lysozyme; Provisional)	741	493	WP_003123791.1	DUF4150 domain-containing protein	20-134: pfam13665 (2.9e-38, DUF4150, Domain of unknown function (DUF4150).)	315	1034	WP_003083692.1	type VI secretion system effector EagT6	1-144: COG5435 (6.3e-65, COG5435, Uncharacterized protein [Function unknown].)	144	2972	WP_003110650.1	hypothetical protein		304	1992	WP_003104959.1	NAD(P)+ glycohydrolase Tse6	266-422: pfam15538 (1.5e-117, Ntox46, Bacterial toxin 46.); 80-161: cd14742 (7.8e-28, PAAR_RHS, proline-alanine-alanine-arginine (PAAR) domain, also containing C-terminal Rearrangement hotspot (Rhs) extensions.)
139	A	https://www.ncbi.nlm.nih.gov/nuccore/NZ_CP027171.1?report=graph&from=4784127&to=4785239	DUF2169	20	318	1	1.7e-120	Pseudomonas aeruginosa AR_0354	NZ_CP027171.1	4784127	4785239	+	WP_003083696.1	DUF2169 domain-containing protein	1-370: COG5351 (0.0e+00, COG5351, Uncharacterized protein [Function unknown].)	370	WP_003083695.1	DUF6484 domain-containing protein	23-83: pfam20093 (3.4e-18, DUF6484, Domain of unknown function (DUF6484).)	149	16	WP_003083697.1	3-oxoacyl-ACP synthase	1-345: PRK06147 (2.5e-167, PRK06147, 3-oxoacyl-(acyl carrier protein) synthase; Validated)	345	-4	WP_014603464.1	type VI secretion system spike protein VgrG1b	11-524: TIGR03361 (0.0e+00, VI_Rhs_Vgr, type VI secretion system Vgr family protein.); 501-616: PHA02596 (2.1e-08, 5, baseplate hub subunit and tail lysozyme; Provisional)	741	493	WP_003083698.1	type VI secretion system effector Dnase Tse7	226-343: pfam15635 (1.2e-51, Tox-GHH2, GHH signature containing HNH/Endo VII superfamily nuclease toxin 2.); 20-134: pfam13665 (1.7e-39, DUF4150, Domain of unknown function (DUF4150).)	386	1033	WP_003083692.1	type VI secretion system effector EagT6	1-144: COG5435 (6.3e-65, COG5435, Uncharacterized protein [Function unknown].)	144	2972	WP_003083699.1	type IV secretion system immunity protein Tsi7		306	2215	WP_003083691.1	T6SS effector (p)ppApp synthetase Tas1	80-161: cd14742 (4.0e-26, PAAR_RHS, proline-alanine-alanine-arginine (PAAR) domain, also containing C-terminal Rearrangement hotspot (Rhs) extensions.)
140	A	https://www.ncbi.nlm.nih.gov/nuccore/NZ_CP027174.1?report=graph&from=5670757&to=5671869	DUF2169	20	318	1	2e-120	Pseudomonas aeruginosa AR_0230	NZ_CP027174.1	5670757	5671869	+	WP_023094295.1	DUF2169 domain-containing protein	1-370: COG5351 (0.0e+00, COG5351, Uncharacterized protein [Function unknown].)	370	WP_017002129.1	DUF6484 domain-containing protein	23-83: pfam20093 (1.7e-17, DUF6484, Domain of unknown function (DUF6484).)	149	16	WP_003110648.1	3-oxoacyl-ACP synthase	1-345: PRK06147 (3.4e-171, PRK06147, 3-oxoacyl-(acyl carrier protein) synthase; Validated)	345	-4	WP_012613440.1	type VI secretion system spike protein VgrG1b	11-524: TIGR03361 (0.0e+00, VI_Rhs_Vgr, type VI secretion system Vgr family protein.); 501-616: PHA02596 (9.7e-09, 5, baseplate hub subunit and tail lysozyme; Provisional)	741	493	WP_003123791.1	DUF4150 domain-containing protein	20-134: pfam13665 (2.9e-38, DUF4150, Domain of unknown function (DUF4150).)	315	1034	WP_003083692.1	type VI secretion system effector EagT6	1-144: COG5435 (6.3e-65, COG5435, Uncharacterized protein [Function unknown].)	144	2972	WP_003110650.1	hypothetical protein		304	1992	WP_003104959.1	NAD(P)+ glycohydrolase Tse6	266-422: pfam15538 (1.5e-117, Ntox46, Bacterial toxin 46.); 80-161: cd14742 (7.8e-28, PAAR_RHS, proline-alanine-alanine-arginine (PAAR) domain, also containing C-terminal Rearrangement hotspot (Rhs) extensions.)
141	A	https://www.ncbi.nlm.nih.gov/nuccore/NZ_CP027166.1?report=graph&from=1546964&to=1548076	DUF2169	20	318	1	1.7e-120	Pseudomonas aeruginosa AR_0357	NZ_CP027166.1	1546964	1548076	-	WP_003083696.1	DUF2169 domain-containing protein	1-370: COG5351 (0.0e+00, COG5351, Uncharacterized protein [Function unknown].)	370	WP_003083695.1	DUF6484 domain-containing protein	23-83: pfam20093 (3.4e-18, DUF6484, Domain of unknown function (DUF6484).)	149	16	WP_003083697.1	3-oxoacyl-ACP synthase	1-345: PRK06147 (2.5e-167, PRK06147, 3-oxoacyl-(acyl carrier protein) synthase; Validated)	345	-4	WP_014603464.1	type VI secretion system spike protein VgrG1b	11-524: TIGR03361 (0.0e+00, VI_Rhs_Vgr, type VI secretion system Vgr family protein.); 501-616: PHA02596 (2.1e-08, 5, baseplate hub subunit and tail lysozyme; Provisional)	741	493	WP_003083698.1	type VI secretion system effector Dnase Tse7	226-343: pfam15635 (1.2e-51, Tox-GHH2, GHH signature containing HNH/Endo VII superfamily nuclease toxin 2.); 20-134: pfam13665 (1.7e-39, DUF4150, Domain of unknown function (DUF4150).)	386	1033	WP_003083692.1	type VI secretion system effector EagT6	1-144: COG5435 (6.3e-65, COG5435, Uncharacterized protein [Function unknown].)	144	2972	WP_003083699.1	type IV secretion system immunity protein Tsi7		306	2215	WP_003083691.1	T6SS effector (p)ppApp synthetase Tas1	80-161: cd14742 (4.0e-26, PAAR_RHS, proline-alanine-alanine-arginine (PAAR) domain, also containing C-terminal Rearrangement hotspot (Rhs) extensions.)
142	A	https://www.ncbi.nlm.nih.gov/nuccore/NZ_CP027172.1?report=graph&from=7224405&to=7225517	DUF2169	20	318	1	2.3e-120	Pseudomonas aeruginosa AR_0353	NZ_CP027172.1	7224405	7225517	-	WP_023081672.1	DUF2169 domain-containing protein	1-370: COG5351 (0.0e+00, COG5351, Uncharacterized protein [Function unknown].)	370	WP_003083695.1	DUF6484 domain-containing protein	23-83: pfam20093 (3.4e-18, DUF6484, Domain of unknown function (DUF6484).)	149	16	WP_003110648.1	3-oxoacyl-ACP synthase	1-345: PRK06147 (3.4e-171, PRK06147, 3-oxoacyl-(acyl carrier protein) synthase; Validated)	345	-4	WP_023124798.1	type VI secretion system spike protein VgrG1b	11-524: TIGR03361 (0.0e+00, VI_Rhs_Vgr, type VI secretion system Vgr family protein.); 501-616: PHA02596 (2.1e-08, 5, baseplate hub subunit and tail lysozyme; Provisional)	741	493	WP_003123791.1	DUF4150 domain-containing protein	20-134: pfam13665 (2.9e-38, DUF4150, Domain of unknown function (DUF4150).)	315	1034	WP_003128275.1	type VI secretion system effector EagT6	1-144: COG5435 (3.0e-64, COG5435, Uncharacterized protein [Function unknown].)	144	2972	WP_003110650.1	hypothetical protein		304	1992	WP_003128273.1	NAD(P)+ glycohydrolase Tse6	266-422: pfam15538 (1.5e-117, Ntox46, Bacterial toxin 46.); 80-161: cd14742 (2.2e-27, PAAR_RHS, proline-alanine-alanine-arginine (PAAR) domain, also containing C-terminal Rearrangement hotspot (Rhs) extensions.)
143	A	https://www.ncbi.nlm.nih.gov/nuccore/NZ_CP026680.1?report=graph&from=127895&to=129007	DUF2169	20	318	1	2.23e-120	Pseudomonas aeruginosa F5677	NZ_CP026680.1	127895	129007	+	WP_003161053.1	DUF2169 domain-containing protein	1-370: COG5351 (0.0e+00, COG5351, Uncharacterized protein [Function unknown].)	370	WP_003101196.1	DUF6484 domain-containing protein	23-83: pfam20093 (6.3e-18, DUF6484, Domain of unknown function (DUF6484).)	149	16	WP_003161052.1	3-oxoacyl-ACP synthase	1-345: PRK06147 (2.3e-171, PRK06147, 3-oxoacyl-(acyl carrier protein) synthase; Validated)	345	-4	WP_012613440.1	type VI secretion system spike protein VgrG1b	11-524: TIGR03361 (0.0e+00, VI_Rhs_Vgr, type VI secretion system Vgr family protein.); 501-616: PHA02596 (9.7e-09, 5, baseplate hub subunit and tail lysozyme; Provisional)	741	493	WP_025297269.1	DUF4150 domain-containing protein	20-134: pfam13665 (2.4e-38, DUF4150, Domain of unknown function (DUF4150).)	315	1034	WP_003083692.1	type VI secretion system effector EagT6	1-144: COG5435 (6.3e-65, COG5435, Uncharacterized protein [Function unknown].)	144	2972	WP_003110650.1	hypothetical protein		304	1992	WP_003121604.1	NAD(P)+ glycohydrolase Tse6	266-422: pfam15538 (1.3e-117, Ntox46, Bacterial toxin 46.); 80-161: cd14742 (7.1e-28, PAAR_RHS, proline-alanine-alanine-arginine (PAAR) domain, also containing C-terminal Rearrangement hotspot (Rhs) extensions.)
144	A	https://www.ncbi.nlm.nih.gov/nuccore/NZ_CP027538.1?report=graph&from=2920127&to=2921239	DUF2169	20	318	1	2.3e-120	Pseudomonas aeruginosa AR_0095	NZ_CP027538.1	2920127	2921239	-	WP_023081672.1	DUF2169 domain-containing protein	1-370: COG5351 (0.0e+00, COG5351, Uncharacterized protein [Function unknown].)	370	WP_003136987.1	DUF6484 domain-containing protein	23-83: pfam20093 (4.5e-18, DUF6484, Domain of unknown function (DUF6484).)	149	16	WP_003110648.1	3-oxoacyl-ACP synthase	1-345: PRK06147 (3.4e-171, PRK06147, 3-oxoacyl-(acyl carrier protein) synthase; Validated)	345	-4	WP_023092251.1	type VI secretion system spike protein VgrG1b	11-524: TIGR03361 (0.0e+00, VI_Rhs_Vgr, type VI secretion system Vgr family protein.); 501-616: PHA02596 (9.5e-09, 5, baseplate hub subunit and tail lysozyme; Provisional)	741	493	WP_003123791.1	DUF4150 domain-containing protein	20-134: pfam13665 (2.9e-38, DUF4150, Domain of unknown function (DUF4150).)	315	1034	WP_023112595.1	type VI secretion system effector EagT6	1-144: COG5435 (7.1e-65, COG5435, Uncharacterized protein [Function unknown].)	144	2972	WP_003110650.1	hypothetical protein		304	1992	WP_003083691.1	T6SS effector (p)ppApp synthetase Tas1	80-161: cd14742 (4.0e-26, PAAR_RHS, proline-alanine-alanine-arginine (PAAR) domain, also containing C-terminal Rearrangement hotspot (Rhs) extensions.)
145	A	https://www.ncbi.nlm.nih.gov/nuccore/NZ_CP028162.1?report=graph&from=124401&to=125513	DUF2169	20	318	1	1.7e-120	Pseudomonas aeruginosa MRSN12280	NZ_CP028162.1	124401	125513	+	WP_003083696.1	DUF2169 domain-containing protein	1-370: COG5351 (0.0e+00, COG5351, Uncharacterized protein [Function unknown].)	370	WP_003083695.1	DUF6484 domain-containing protein	23-83: pfam20093 (3.4e-18, DUF6484, Domain of unknown function (DUF6484).)	149	16	WP_003083697.1	3-oxoacyl-ACP synthase	1-345: PRK06147 (2.5e-167, PRK06147, 3-oxoacyl-(acyl carrier protein) synthase; Validated)	345	-4	WP_014603464.1	type VI secretion system spike protein VgrG1b	11-524: TIGR03361 (0.0e+00, VI_Rhs_Vgr, type VI secretion system Vgr family protein.); 501-616: PHA02596 (2.1e-08, 5, baseplate hub subunit and tail lysozyme; Provisional)	741	493	WP_003083698.1	type VI secretion system effector Dnase Tse7	226-343: pfam15635 (1.2e-51, Tox-GHH2, GHH signature containing HNH/Endo VII superfamily nuclease toxin 2.); 20-134: pfam13665 (1.7e-39, DUF4150, Domain of unknown function (DUF4150).)	386	1033	WP_003083692.1	type VI secretion system effector EagT6	1-144: COG5435 (6.3e-65, COG5435, Uncharacterized protein [Function unknown].)	144	2972	WP_003083699.1	type IV secretion system immunity protein Tsi7		306	2215	WP_003083691.1	T6SS effector (p)ppApp synthetase Tas1	80-161: cd14742 (4.0e-26, PAAR_RHS, proline-alanine-alanine-arginine (PAAR) domain, also containing C-terminal Rearrangement hotspot (Rhs) extensions.)
146	A	https://www.ncbi.nlm.nih.gov/nuccore/NZ_CP023316.1?report=graph&from=126709&to=127821	DUF2169	20	318	1	1.03e-120	Pseudomonas aeruginosa PPF-1	NZ_CP023316.1	126709	127821	+	WP_031693489.1	DUF2169 domain-containing protein	1-370: COG5351 (0.0e+00, COG5351, Uncharacterized protein [Function unknown].)	370	WP_031693488.1	DUF6484 domain-containing protein	23-83: pfam20093 (2.5e-17, DUF6484, Domain of unknown function (DUF6484).)	149	16	WP_031693490.1	beta-ketoacyl synthase N-terminal-like domain-containing protein	1-345: PRK06147 (3.8e-164, PRK06147, 3-oxoacyl-(acyl carrier protein) synthase; Validated)	345	-4	WP_031693487.1	type VI secretion system spike protein VgrG1b	11-524: TIGR03361 (0.0e+00, VI_Rhs_Vgr, type VI secretion system Vgr family protein.); 501-616: PHA02596 (2.1e-08, 5, baseplate hub subunit and tail lysozyme; Provisional)	741	494		DUF4150 domain-containing protein		0	1033	WP_021263788.1	type VI secretion system effector EagT6	1-144: COG5435 (3.9e-65, COG5435, Uncharacterized protein [Function unknown].)	144	2972	WP_023107518.1	hypothetical protein		214	2025	WP_003083691.1	T6SS effector (p)ppApp synthetase Tas1	80-161: cd14742 (4.0e-26, PAAR_RHS, proline-alanine-alanine-arginine (PAAR) domain, also containing C-terminal Rearrangement hotspot (Rhs) extensions.)
147	A	https://www.ncbi.nlm.nih.gov/nuccore/NZ_CP028917.1?report=graph&from=119881&to=120993	DUF2169	20	318	1	2.3e-120	Pseudomonas aeruginosa JB2	NZ_CP028917.1	119881	120993	+	WP_024947029.1	DUF2169 domain-containing protein	1-370: COG5351 (0.0e+00, COG5351, Uncharacterized protein [Function unknown].)	370	WP_003083695.1	DUF6484 domain-containing protein	23-83: pfam20093 (3.4e-18, DUF6484, Domain of unknown function (DUF6484).)	149	16	WP_024947028.1	3-oxoacyl-ACP synthase	1-345: PRK06147 (1.2e-166, PRK06147, 3-oxoacyl-(acyl carrier protein) synthase; Validated)	345	-4	WP_024947030.1	type VI secretion system spike protein VgrG1b	11-524: TIGR03361 (0.0e+00, VI_Rhs_Vgr, type VI secretion system Vgr family protein.); 501-616: PHA02596 (9.6e-09, 5, baseplate hub subunit and tail lysozyme; Provisional)	741	493	WP_003083698.1	type VI secretion system effector Dnase Tse7	226-343: pfam15635 (1.2e-51, Tox-GHH2, GHH signature containing HNH/Endo VII superfamily nuclease toxin 2.); 20-134: pfam13665 (1.7e-39, DUF4150, Domain of unknown function (DUF4150).)	386	1033	WP_024947031.1	type VI secretion system effector EagT6	1-144: COG5435 (3.7e-65, COG5435, Uncharacterized protein [Function unknown].)	144	2972	WP_003083699.1	type IV secretion system immunity protein Tsi7		306	2215	WP_003123788.1	NAD(P)+ glycohydrolase Tse6	266-422: pfam15538 (2.3e-117, Ntox46, Bacterial toxin 46.); 80-161: cd14742 (3.7e-28, PAAR_RHS, proline-alanine-alanine-arginine (PAAR) domain, also containing C-terminal Rearrangement hotspot (Rhs) extensions.)
148	A	https://www.ncbi.nlm.nih.gov/nuccore/NZ_CP029088.1?report=graph&from=134907&to=136019	DUF2169	20	318	1	2.23e-120	Pseudomonas aeruginosa AR445	NZ_CP029088.1	134907	136019	+	WP_003161053.1	DUF2169 domain-containing protein	1-370: COG5351 (0.0e+00, COG5351, Uncharacterized protein [Function unknown].)	370	WP_003101196.1	DUF6484 domain-containing protein	23-83: pfam20093 (6.3e-18, DUF6484, Domain of unknown function (DUF6484).)	149	16	WP_003161052.1	3-oxoacyl-ACP synthase	1-345: PRK06147 (2.3e-171, PRK06147, 3-oxoacyl-(acyl carrier protein) synthase; Validated)	345	-4	WP_012613440.1	type VI secretion system spike protein VgrG1b	11-524: TIGR03361 (0.0e+00, VI_Rhs_Vgr, type VI secretion system Vgr family protein.); 501-616: PHA02596 (9.7e-09, 5, baseplate hub subunit and tail lysozyme; Provisional)	741	493	WP_025297269.1	DUF4150 domain-containing protein	20-134: pfam13665 (2.4e-38, DUF4150, Domain of unknown function (DUF4150).)	315	1034	WP_003083692.1	type VI secretion system effector EagT6	1-144: COG5435 (6.3e-65, COG5435, Uncharacterized protein [Function unknown].)	144	2972	WP_003110650.1	hypothetical protein		304	1992	WP_003121604.1	NAD(P)+ glycohydrolase Tse6	266-422: pfam15538 (1.3e-117, Ntox46, Bacterial toxin 46.); 80-161: cd14742 (7.1e-28, PAAR_RHS, proline-alanine-alanine-arginine (PAAR) domain, also containing C-terminal Rearrangement hotspot (Rhs) extensions.)
149	A	https://www.ncbi.nlm.nih.gov/nuccore/NZ_CP029089.1?report=graph&from=5358466&to=5359578	DUF2169	20	318	1	2e-120	Pseudomonas aeruginosa AR444	NZ_CP029089.1	5358466	5359578	-	WP_023094295.1	DUF2169 domain-containing protein	1-370: COG5351 (0.0e+00, COG5351, Uncharacterized protein [Function unknown].)	370	WP_017002129.1	DUF6484 domain-containing protein	23-83: pfam20093 (1.7e-17, DUF6484, Domain of unknown function (DUF6484).)	149	16	WP_003110648.1	3-oxoacyl-ACP synthase	1-345: PRK06147 (3.4e-171, PRK06147, 3-oxoacyl-(acyl carrier protein) synthase; Validated)	345	-4	WP_012613440.1	type VI secretion system spike protein VgrG1b	11-524: TIGR03361 (0.0e+00, VI_Rhs_Vgr, type VI secretion system Vgr family protein.); 501-616: PHA02596 (9.7e-09, 5, baseplate hub subunit and tail lysozyme; Provisional)	741	493	WP_003123791.1	DUF4150 domain-containing protein	20-134: pfam13665 (2.9e-38, DUF4150, Domain of unknown function (DUF4150).)	315	1034	WP_003083692.1	type VI secretion system effector EagT6	1-144: COG5435 (6.3e-65, COG5435, Uncharacterized protein [Function unknown].)	144	2972	WP_003110650.1	hypothetical protein		304	1992	WP_003104959.1	NAD(P)+ glycohydrolase Tse6	266-422: pfam15538 (1.5e-117, Ntox46, Bacterial toxin 46.); 80-161: cd14742 (7.8e-28, PAAR_RHS, proline-alanine-alanine-arginine (PAAR) domain, also containing C-terminal Rearrangement hotspot (Rhs) extensions.)
150	A	https://www.ncbi.nlm.nih.gov/nuccore/NZ_CP029090.1?report=graph&from=6356947&to=6358059	DUF2169	20	318	1	1.79e-120	Pseudomonas aeruginosa AR442	NZ_CP029090.1	6356947	6358059	+	WP_003101197.1	DUF2169 domain-containing protein	1-370: COG5351 (0.0e+00, COG5351, Uncharacterized protein [Function unknown].)	370	WP_003101196.1	DUF6484 domain-containing protein	23-83: pfam20093 (6.3e-18, DUF6484, Domain of unknown function (DUF6484).)	149	16	WP_003161052.1	3-oxoacyl-ACP synthase	1-345: PRK06147 (2.3e-171, PRK06147, 3-oxoacyl-(acyl carrier protein) synthase; Validated)	345	-4	WP_016561473.1	type VI secretion system spike protein VgrG1b	11-524: TIGR03361 (0.0e+00, VI_Rhs_Vgr, type VI secretion system Vgr family protein.); 501-616: PHA02596 (9.7e-09, 5, baseplate hub subunit and tail lysozyme; Provisional)	741	493	WP_003123791.1	DUF4150 domain-containing protein	20-134: pfam13665 (2.9e-38, DUF4150, Domain of unknown function (DUF4150).)	315	1034	WP_003083692.1	type VI secretion system effector EagT6	1-144: COG5435 (6.3e-65, COG5435, Uncharacterized protein [Function unknown].)	144	2972	WP_003110650.1	hypothetical protein		304	1992	WP_003121604.1	NAD(P)+ glycohydrolase Tse6	266-422: pfam15538 (1.3e-117, Ntox46, Bacterial toxin 46.); 80-161: cd14742 (7.1e-28, PAAR_RHS, proline-alanine-alanine-arginine (PAAR) domain, also containing C-terminal Rearrangement hotspot (Rhs) extensions.)
151	A	https://www.ncbi.nlm.nih.gov/nuccore/NZ_CP029097.1?report=graph&from=104932&to=106044	DUF2169	20	318	1	2.23e-120	Pseudomonas aeruginosa AR439	NZ_CP029097.1	104932	106044	-	WP_003161053.1	DUF2169 domain-containing protein	1-370: COG5351 (0.0e+00, COG5351, Uncharacterized protein [Function unknown].)	370	WP_003101196.1	DUF6484 domain-containing protein	23-83: pfam20093 (6.3e-18, DUF6484, Domain of unknown function (DUF6484).)	149	16	WP_003115088.1	3-oxoacyl-ACP synthase	1-345: PRK06147 (1.3e-166, PRK06147, 3-oxoacyl-(acyl carrier protein) synthase; Validated)	345	-4	WP_023083552.1	type VI secretion system spike protein VgrG1b	11-524: TIGR03361 (0.0e+00, VI_Rhs_Vgr, type VI secretion system Vgr family protein.); 501-616: PHA02596 (9.7e-09, 5, baseplate hub subunit and tail lysozyme; Provisional)	741	493	WP_003083698.1	type VI secretion system effector Dnase Tse7	226-343: pfam15635 (1.2e-51, Tox-GHH2, GHH signature containing HNH/Endo VII superfamily nuclease toxin 2.); 20-134: pfam13665 (1.7e-39, DUF4150, Domain of unknown function (DUF4150).)	386	1033	WP_003083692.1	type VI secretion system effector EagT6	1-144: COG5435 (6.3e-65, COG5435, Uncharacterized protein [Function unknown].)	144	2972	WP_003083699.1	type IV secretion system immunity protein Tsi7		306	2215	WP_003104959.1	NAD(P)+ glycohydrolase Tse6	266-422: pfam15538 (1.5e-117, Ntox46, Bacterial toxin 46.); 80-161: cd14742 (7.8e-28, PAAR_RHS, proline-alanine-alanine-arginine (PAAR) domain, also containing C-terminal Rearrangement hotspot (Rhs) extensions.)
152	A	https://www.ncbi.nlm.nih.gov/nuccore/NZ_CP023255.1?report=graph&from=4906476&to=4907588	DUF2169	20	318	1	1.79e-120	Pseudomonas aeruginosa CCUG 70744	NZ_CP023255.1	4906476	4907588	+	WP_003101197.1	DUF2169 domain-containing protein	1-370: COG5351 (0.0e+00, COG5351, Uncharacterized protein [Function unknown].)	370	WP_003101196.1	DUF6484 domain-containing protein	23-83: pfam20093 (6.3e-18, DUF6484, Domain of unknown function (DUF6484).)	149	16	WP_003161052.1	3-oxoacyl-ACP synthase	1-345: PRK06147 (2.3e-171, PRK06147, 3-oxoacyl-(acyl carrier protein) synthase; Validated)	345	-4	WP_110184005.1	type VI secretion system spike protein VgrG1b	11-524: TIGR03361 (0.0e+00, VI_Rhs_Vgr, type VI secretion system Vgr family protein.); 501-616: PHA02596 (9.7e-09, 5, baseplate hub subunit and tail lysozyme; Provisional)	741	493	WP_031636787.1	DUF4150 domain-containing protein	20-134: pfam13665 (2.6e-38, DUF4150, Domain of unknown function (DUF4150).)	315	1034	WP_003083692.1	type VI secretion system effector EagT6	1-144: COG5435 (6.3e-65, COG5435, Uncharacterized protein [Function unknown].)	144	2972	WP_003110650.1	hypothetical protein		304	1992	WP_003121604.1	NAD(P)+ glycohydrolase Tse6	266-422: pfam15538 (1.3e-117, Ntox46, Bacterial toxin 46.); 80-161: cd14742 (7.1e-28, PAAR_RHS, proline-alanine-alanine-arginine (PAAR) domain, also containing C-terminal Rearrangement hotspot (Rhs) extensions.)
153	A	https://www.ncbi.nlm.nih.gov/nuccore/NZ_CP029660.1?report=graph&from=5268059&to=5269171	DUF2169	20	318	1	3.16e-120	Pseudomonas aeruginosa AR_0446	NZ_CP029660.1	5268059	5269171	+	WP_239475846.1	DUF2169 domain-containing protein	1-370: COG5351 (0.0e+00, COG5351, Uncharacterized protein [Function unknown].)	370	WP_110194568.1	DUF6484 domain-containing protein	23-83: pfam20093 (1.6e-17, DUF6484, Domain of unknown function (DUF6484).)	149	16	WP_033968152.1	3-oxoacyl-ACP synthase	1-345: PRK06147 (2.3e-165, PRK06147, 3-oxoacyl-(acyl carrier protein) synthase; Validated)	345	-4	WP_110194567.1	type VI secretion system spike protein VgrG1b	11-524: TIGR03361 (0.0e+00, VI_Rhs_Vgr, type VI secretion system Vgr family protein.); 501-616: PHA02596 (3.3e-08, 5, baseplate hub subunit and tail lysozyme; Provisional)	741	493	WP_058018194.1	type VI secretion system effector Dnase Tse7	226-343: pfam15635 (2.7e-51, Tox-GHH2, GHH signature containing HNH/Endo VII superfamily nuclease toxin 2.); 20-134: pfam13665 (2.7e-39, DUF4150, Domain of unknown function (DUF4150).)	386	1033	WP_033968156.1	type VI secretion system effector EagT6	1-144: COG5435 (6.6e-65, COG5435, Uncharacterized protein [Function unknown].)	144	2972	WP_003083699.1	type IV secretion system immunity protein Tsi7		306	2215	WP_015502132.1	T6SS effector (p)ppApp synthetase Tas1	80-161: cd14742 (7.9e-26, PAAR_RHS, proline-alanine-alanine-arginine (PAAR) domain, also containing C-terminal Rearrangement hotspot (Rhs) extensions.)
154	A	https://www.ncbi.nlm.nih.gov/nuccore/NZ_CP029707.1?report=graph&from=5657832&to=5658944	DUF2169	20	318	1	2e-120	Pseudomonas aeruginosa K34-7	NZ_CP029707.1	5657832	5658944	+	WP_023094295.1	DUF2169 domain-containing protein	1-370: COG5351 (0.0e+00, COG5351, Uncharacterized protein [Function unknown].)	370	WP_017002129.1	DUF6484 domain-containing protein	23-83: pfam20093 (1.7e-17, DUF6484, Domain of unknown function (DUF6484).)	149	16	WP_003110648.1	3-oxoacyl-ACP synthase	1-345: PRK06147 (3.4e-171, PRK06147, 3-oxoacyl-(acyl carrier protein) synthase; Validated)	345	-4	WP_012613440.1	type VI secretion system spike protein VgrG1b	11-524: TIGR03361 (0.0e+00, VI_Rhs_Vgr, type VI secretion system Vgr family protein.); 501-616: PHA02596 (9.7e-09, 5, baseplate hub subunit and tail lysozyme; Provisional)	741	493	WP_003123791.1	DUF4150 domain-containing protein	20-134: pfam13665 (2.9e-38, DUF4150, Domain of unknown function (DUF4150).)	315	1034	WP_003083692.1	type VI secretion system effector EagT6	1-144: COG5435 (6.3e-65, COG5435, Uncharacterized protein [Function unknown].)	144	2972	WP_003110650.1	hypothetical protein		304	1992	WP_003104959.1	NAD(P)+ glycohydrolase Tse6	266-422: pfam15538 (1.5e-117, Ntox46, Bacterial toxin 46.); 80-161: cd14742 (7.8e-28, PAAR_RHS, proline-alanine-alanine-arginine (PAAR) domain, also containing C-terminal Rearrangement hotspot (Rhs) extensions.)
155	A	https://www.ncbi.nlm.nih.gov/nuccore/NZ_CP029745.1?report=graph&from=615807&to=616919	DUF2169	20	318	1	2e-120	Pseudomonas aeruginosa AR_0110	NZ_CP029745.1	615807	616919	-	WP_023094295.1	DUF2169 domain-containing protein	1-370: COG5351 (0.0e+00, COG5351, Uncharacterized protein [Function unknown].)	370	WP_017002129.1	DUF6484 domain-containing protein	23-83: pfam20093 (1.7e-17, DUF6484, Domain of unknown function (DUF6484).)	149	16	WP_003110648.1	3-oxoacyl-ACP synthase	1-345: PRK06147 (3.4e-171, PRK06147, 3-oxoacyl-(acyl carrier protein) synthase; Validated)	345	-4	WP_012613440.1	type VI secretion system spike protein VgrG1b	11-524: TIGR03361 (0.0e+00, VI_Rhs_Vgr, type VI secretion system Vgr family protein.); 501-616: PHA02596 (9.7e-09, 5, baseplate hub subunit and tail lysozyme; Provisional)	741	493	WP_003123791.1	DUF4150 domain-containing protein	20-134: pfam13665 (2.9e-38, DUF4150, Domain of unknown function (DUF4150).)	315	1034	WP_003083692.1	type VI secretion system effector EagT6	1-144: COG5435 (6.3e-65, COG5435, Uncharacterized protein [Function unknown].)	144	2972	WP_003110650.1	hypothetical protein		304	1992	WP_003104959.1	NAD(P)+ glycohydrolase Tse6	266-422: pfam15538 (1.5e-117, Ntox46, Bacterial toxin 46.); 80-161: cd14742 (7.8e-28, PAAR_RHS, proline-alanine-alanine-arginine (PAAR) domain, also containing C-terminal Rearrangement hotspot (Rhs) extensions.)
156	A	https://www.ncbi.nlm.nih.gov/nuccore/NZ_CP030328.1?report=graph&from=1500035&to=1501147	DUF2169	20	318	1	2e-120	Pseudomonas aeruginosa AR_455	NZ_CP030328.1	1500035	1501147	+	WP_023094295.1	DUF2169 domain-containing protein	1-370: COG5351 (0.0e+00, COG5351, Uncharacterized protein [Function unknown].)	370	WP_019485456.1	DUF6484 domain-containing protein	23-83: pfam20093 (2.4e-18, DUF6484, Domain of unknown function (DUF6484).)	149	16	WP_019485458.1	3-oxoacyl-ACP synthase	1-345: PRK06147 (1.6e-170, PRK06147, 3-oxoacyl-(acyl carrier protein) synthase; Validated)	345	-4	WP_023092251.1	type VI secretion system spike protein VgrG1b	11-524: TIGR03361 (0.0e+00, VI_Rhs_Vgr, type VI secretion system Vgr family protein.); 501-616: PHA02596 (9.5e-09, 5, baseplate hub subunit and tail lysozyme; Provisional)	741	493	WP_003123791.1	DUF4150 domain-containing protein	20-134: pfam13665 (2.9e-38, DUF4150, Domain of unknown function (DUF4150).)	315	1034	WP_003083692.1	type VI secretion system effector EagT6	1-144: COG5435 (6.3e-65, COG5435, Uncharacterized protein [Function unknown].)	144	2972	WP_003110650.1	hypothetical protein		304	1992	WP_003104959.1	NAD(P)+ glycohydrolase Tse6	266-422: pfam15538 (1.5e-117, Ntox46, Bacterial toxin 46.); 80-161: cd14742 (7.8e-28, PAAR_RHS, proline-alanine-alanine-arginine (PAAR) domain, also containing C-terminal Rearrangement hotspot (Rhs) extensions.)
157	A	https://www.ncbi.nlm.nih.gov/nuccore/NZ_CP030351.1?report=graph&from=4527751&to=4528863	DUF2169	20	318	1	1.34e-120	Pseudomonas aeruginosa AR_460	NZ_CP030351.1	4527751	4528863	-	WP_003162766.1	DUF2169 domain-containing protein	1-370: COG5351 (0.0e+00, COG5351, Uncharacterized protein [Function unknown].)	370	WP_003101196.1	DUF6484 domain-containing protein	23-83: pfam20093 (6.3e-18, DUF6484, Domain of unknown function (DUF6484).)	149	16	WP_003110648.1	3-oxoacyl-ACP synthase	1-345: PRK06147 (3.4e-171, PRK06147, 3-oxoacyl-(acyl carrier protein) synthase; Validated)	345	-4	WP_003162767.1	type VI secretion system spike protein VgrG1b	11-524: TIGR03361 (0.0e+00, VI_Rhs_Vgr, type VI secretion system Vgr family protein.); 501-616: PHA02596 (1.2e-08, 5, baseplate hub subunit and tail lysozyme; Provisional)	741	493	WP_003123791.1	DUF4150 domain-containing protein	20-134: pfam13665 (2.9e-38, DUF4150, Domain of unknown function (DUF4150).)	315	1034	WP_003083692.1	type VI secretion system effector EagT6	1-144: COG5435 (6.3e-65, COG5435, Uncharacterized protein [Function unknown].)	144	2972	WP_003110650.1	hypothetical protein		304	1992	WP_003104959.1	NAD(P)+ glycohydrolase Tse6	266-422: pfam15538 (1.5e-117, Ntox46, Bacterial toxin 46.); 80-161: cd14742 (7.8e-28, PAAR_RHS, proline-alanine-alanine-arginine (PAAR) domain, also containing C-terminal Rearrangement hotspot (Rhs) extensions.)
158	A	https://www.ncbi.nlm.nih.gov/nuccore/NZ_CP030327.1?report=graph&from=2917075&to=2918187	DUF2169	20	318	1	1.79e-120	Pseudomonas aeruginosa AR_458	NZ_CP030327.1	2917075	2918187	-	WP_003101197.1	DUF2169 domain-containing protein	1-370: COG5351 (0.0e+00, COG5351, Uncharacterized protein [Function unknown].)	370	WP_003101196.1	DUF6484 domain-containing protein	23-83: pfam20093 (6.3e-18, DUF6484, Domain of unknown function (DUF6484).)	149	16	WP_112292557.1	hypothetical protein	1-345: PRK06147 (1.3e-171, PRK06147, 3-oxoacyl-(acyl carrier protein) synthase; Validated)	345	-4	WP_112292558.1	type VI secretion system spike protein VgrG1b	11-524: TIGR03361 (0.0e+00, VI_Rhs_Vgr, type VI secretion system Vgr family protein.); 501-616: PHA02596 (2.7e-08, 5, baseplate hub subunit and tail lysozyme; Provisional)	741	493	WP_003123791.1	DUF4150 domain-containing protein	20-134: pfam13665 (2.9e-38, DUF4150, Domain of unknown function (DUF4150).)	315	1034	WP_023089786.1	type VI secretion system effector EagT6	1-144: COG5435 (1.6e-63, COG5435, Uncharacterized protein [Function unknown].)	144	2972	WP_003110650.1	hypothetical protein		304	1992	WP_003104959.1	NAD(P)+ glycohydrolase Tse6	266-422: pfam15538 (1.5e-117, Ntox46, Bacterial toxin 46.); 80-161: cd14742 (7.8e-28, PAAR_RHS, proline-alanine-alanine-arginine (PAAR) domain, also containing C-terminal Rearrangement hotspot (Rhs) extensions.)
159	A	https://www.ncbi.nlm.nih.gov/nuccore/NZ_CP030861.1?report=graph&from=2413226&to=2414338	DUF2169	20	318	1	1.79e-120	Pseudomonas aeruginosa HS9	NZ_CP030861.1	2413226	2414338	-	WP_003101197.1	DUF2169 domain-containing protein	1-370: COG5351 (0.0e+00, COG5351, Uncharacterized protein [Function unknown].)	370	WP_003101196.1	DUF6484 domain-containing protein	23-83: pfam20093 (6.3e-18, DUF6484, Domain of unknown function (DUF6484).)	149	16	WP_003121609.1	3-oxoacyl-ACP synthase	1-345: PRK06147 (1.0e-166, PRK06147, 3-oxoacyl-(acyl carrier protein) synthase; Validated)	345	-4	WP_012613440.1	type VI secretion system spike protein VgrG1b	11-524: TIGR03361 (0.0e+00, VI_Rhs_Vgr, type VI secretion system Vgr family protein.); 501-616: PHA02596 (9.7e-09, 5, baseplate hub subunit and tail lysozyme; Provisional)	741	493	WP_003121610.1	type VI secretion system effector Dnase Tse7	226-343: pfam15635 (7.3e-52, Tox-GHH2, GHH signature containing HNH/Endo VII superfamily nuclease toxin 2.); 20-134: pfam13665 (1.9e-39, DUF4150, Domain of unknown function (DUF4150).)	386	1033	WP_003083692.1	type VI secretion system effector EagT6	1-144: COG5435 (6.3e-65, COG5435, Uncharacterized protein [Function unknown].)	144	2972	WP_023114792.1	type IV secretion system immunity protein Tsi7		306	2215	WP_003104959.1	NAD(P)+ glycohydrolase Tse6	266-422: pfam15538 (1.5e-117, Ntox46, Bacterial toxin 46.); 80-161: cd14742 (7.8e-28, PAAR_RHS, proline-alanine-alanine-arginine (PAAR) domain, also containing C-terminal Rearrangement hotspot (Rhs) extensions.)
160	A	https://www.ncbi.nlm.nih.gov/nuccore/NZ_CP030913.1?report=graph&from=128744&to=129856	DUF2169	20	318	1	2.3e-120	Pseudomonas aeruginosa Y89	NZ_CP030913.1	128744	129856	+	WP_023081672.1	DUF2169 domain-containing protein	1-370: COG5351 (0.0e+00, COG5351, Uncharacterized protein [Function unknown].)	370	WP_003083695.1	DUF6484 domain-containing protein	23-83: pfam20093 (3.4e-18, DUF6484, Domain of unknown function (DUF6484).)	149	16	WP_003110648.1	3-oxoacyl-ACP synthase	1-345: PRK06147 (3.4e-171, PRK06147, 3-oxoacyl-(acyl carrier protein) synthase; Validated)	345	-4	WP_023081673.1	type VI secretion system spike protein VgrG1b	11-524: TIGR03361 (0.0e+00, VI_Rhs_Vgr, type VI secretion system Vgr family protein.); 501-616: PHA02596 (2.1e-08, 5, baseplate hub subunit and tail lysozyme; Provisional)	741	493	WP_003123791.1	DUF4150 domain-containing protein	20-134: pfam13665 (2.9e-38, DUF4150, Domain of unknown function (DUF4150).)	315	1034	WP_003083692.1	type VI secretion system effector EagT6	1-144: COG5435 (6.3e-65, COG5435, Uncharacterized protein [Function unknown].)	144	2972	WP_003110650.1	hypothetical protein		304	1992	WP_015502132.1	T6SS effector (p)ppApp synthetase Tas1	80-161: cd14742 (7.9e-26, PAAR_RHS, proline-alanine-alanine-arginine (PAAR) domain, also containing C-terminal Rearrangement hotspot (Rhs) extensions.)
161	A	https://www.ncbi.nlm.nih.gov/nuccore/NZ_CP030910.1?report=graph&from=122150&to=123262	DUF2169	20	318	1	1.79e-120	Pseudomonas aeruginosa Y31	NZ_CP030910.1	122150	123262	+	WP_003101197.1	DUF2169 domain-containing protein	1-370: COG5351 (0.0e+00, COG5351, Uncharacterized protein [Function unknown].)	370	WP_003101196.1	DUF6484 domain-containing protein	23-83: pfam20093 (6.3e-18, DUF6484, Domain of unknown function (DUF6484).)	149	16	WP_003110648.1	3-oxoacyl-ACP synthase	1-345: PRK06147 (3.4e-171, PRK06147, 3-oxoacyl-(acyl carrier protein) synthase; Validated)	345	-4	WP_012613440.1	type VI secretion system spike protein VgrG1b	11-524: TIGR03361 (0.0e+00, VI_Rhs_Vgr, type VI secretion system Vgr family protein.); 501-616: PHA02596 (9.7e-09, 5, baseplate hub subunit and tail lysozyme; Provisional)	741	493	WP_003123791.1	DUF4150 domain-containing protein	20-134: pfam13665 (2.9e-38, DUF4150, Domain of unknown function (DUF4150).)	315	1034	WP_003083692.1	type VI secretion system effector EagT6	1-144: COG5435 (6.3e-65, COG5435, Uncharacterized protein [Function unknown].)	144	2972	WP_003110650.1	hypothetical protein		304	1992	WP_003104959.1	NAD(P)+ glycohydrolase Tse6	266-422: pfam15538 (1.5e-117, Ntox46, Bacterial toxin 46.); 80-161: cd14742 (7.8e-28, PAAR_RHS, proline-alanine-alanine-arginine (PAAR) domain, also containing C-terminal Rearrangement hotspot (Rhs) extensions.)
162	A	https://www.ncbi.nlm.nih.gov/nuccore/NZ_CP030912.1?report=graph&from=137341&to=138453	DUF2169	20	318	1	2.23e-120	Pseudomonas aeruginosa Y82	NZ_CP030912.1	137341	138453	+	WP_003161053.1	DUF2169 domain-containing protein	1-370: COG5351 (0.0e+00, COG5351, Uncharacterized protein [Function unknown].)	370	WP_003101196.1	DUF6484 domain-containing protein	23-83: pfam20093 (6.3e-18, DUF6484, Domain of unknown function (DUF6484).)	149	16	WP_003161052.1	3-oxoacyl-ACP synthase	1-345: PRK06147 (2.3e-171, PRK06147, 3-oxoacyl-(acyl carrier protein) synthase; Validated)	345	-4	WP_012613440.1	type VI secretion system spike protein VgrG1b	11-524: TIGR03361 (0.0e+00, VI_Rhs_Vgr, type VI secretion system Vgr family protein.); 501-616: PHA02596 (9.7e-09, 5, baseplate hub subunit and tail lysozyme; Provisional)	741	493	WP_025297269.1	DUF4150 domain-containing protein	20-134: pfam13665 (2.4e-38, DUF4150, Domain of unknown function (DUF4150).)	315	1034	WP_003083692.1	type VI secretion system effector EagT6	1-144: COG5435 (6.3e-65, COG5435, Uncharacterized protein [Function unknown].)	144	2972	WP_003110650.1	hypothetical protein		304	1992	WP_003121604.1	NAD(P)+ glycohydrolase Tse6	266-422: pfam15538 (1.3e-117, Ntox46, Bacterial toxin 46.); 80-161: cd14742 (7.1e-28, PAAR_RHS, proline-alanine-alanine-arginine (PAAR) domain, also containing C-terminal Rearrangement hotspot (Rhs) extensions.)
163	A	https://www.ncbi.nlm.nih.gov/nuccore/NZ_CP030911.1?report=graph&from=128090&to=129202	DUF2169	20	318	1	2.3e-120	Pseudomonas aeruginosa Y71	NZ_CP030911.1	128090	129202	+	WP_023081672.1	DUF2169 domain-containing protein	1-370: COG5351 (0.0e+00, COG5351, Uncharacterized protein [Function unknown].)	370	WP_003083695.1	DUF6484 domain-containing protein	23-83: pfam20093 (3.4e-18, DUF6484, Domain of unknown function (DUF6484).)	149	16	WP_003110648.1	3-oxoacyl-ACP synthase	1-345: PRK06147 (3.4e-171, PRK06147, 3-oxoacyl-(acyl carrier protein) synthase; Validated)	345	-4	WP_023081673.1	type VI secretion system spike protein VgrG1b	11-524: TIGR03361 (0.0e+00, VI_Rhs_Vgr, type VI secretion system Vgr family protein.); 501-616: PHA02596 (2.1e-08, 5, baseplate hub subunit and tail lysozyme; Provisional)	741	493	WP_003123791.1	DUF4150 domain-containing protein	20-134: pfam13665 (2.9e-38, DUF4150, Domain of unknown function (DUF4150).)	315	1034	WP_003083692.1	type VI secretion system effector EagT6	1-144: COG5435 (6.3e-65, COG5435, Uncharacterized protein [Function unknown].)	144	2972	WP_003110650.1	hypothetical protein		304	1992	WP_015502132.1	T6SS effector (p)ppApp synthetase Tas1	80-161: cd14742 (7.9e-26, PAAR_RHS, proline-alanine-alanine-arginine (PAAR) domain, also containing C-terminal Rearrangement hotspot (Rhs) extensions.)
164	A	https://www.ncbi.nlm.nih.gov/nuccore/NZ_CP029605.1?report=graph&from=121812&to=122924	DUF2169	20	318	1	1.7e-120	Pseudomonas aeruginosa 24Pae112	NZ_CP029605.1	121812	122924	+	WP_003083696.1	DUF2169 domain-containing protein	1-370: COG5351 (0.0e+00, COG5351, Uncharacterized protein [Function unknown].)	370	WP_003083695.1	DUF6484 domain-containing protein	23-83: pfam20093 (3.4e-18, DUF6484, Domain of unknown function (DUF6484).)	149	16	WP_003083697.1	3-oxoacyl-ACP synthase	1-345: PRK06147 (2.5e-167, PRK06147, 3-oxoacyl-(acyl carrier protein) synthase; Validated)	345	-4	WP_014603464.1	type VI secretion system spike protein VgrG1b	11-524: TIGR03361 (0.0e+00, VI_Rhs_Vgr, type VI secretion system Vgr family protein.); 501-616: PHA02596 (2.1e-08, 5, baseplate hub subunit and tail lysozyme; Provisional)	741	493	WP_003083698.1	type VI secretion system effector Dnase Tse7	226-343: pfam15635 (1.2e-51, Tox-GHH2, GHH signature containing HNH/Endo VII superfamily nuclease toxin 2.); 20-134: pfam13665 (1.7e-39, DUF4150, Domain of unknown function (DUF4150).)	386	1033	WP_003083692.1	type VI secretion system effector EagT6	1-144: COG5435 (6.3e-65, COG5435, Uncharacterized protein [Function unknown].)	144	2972	WP_003083699.1	type IV secretion system immunity protein Tsi7		306	2215	WP_003083691.1	T6SS effector (p)ppApp synthetase Tas1	80-161: cd14742 (4.0e-26, PAAR_RHS, proline-alanine-alanine-arginine (PAAR) domain, also containing C-terminal Rearrangement hotspot (Rhs) extensions.)
165	A	https://www.ncbi.nlm.nih.gov/nuccore/NZ_CP031660.1?report=graph&from=115588&to=116700	DUF2169	20	318	1	6.51e-121	Pseudomonas aeruginosa PABL017	NZ_CP031660.1	115588	116700	+	WP_210818539.1	DUF2169 domain-containing protein	1-370: COG5351 (0.0e+00, COG5351, Uncharacterized protein [Function unknown].)	370	WP_003101196.1	DUF6484 domain-containing protein	23-83: pfam20093 (6.3e-18, DUF6484, Domain of unknown function (DUF6484).)	149	16	WP_003161052.1	3-oxoacyl-ACP synthase	1-345: PRK06147 (2.3e-171, PRK06147, 3-oxoacyl-(acyl carrier protein) synthase; Validated)	345	-4	WP_023092251.1	type VI secretion system spike protein VgrG1b	11-524: TIGR03361 (0.0e+00, VI_Rhs_Vgr, type VI secretion system Vgr family protein.); 501-616: PHA02596 (9.5e-09, 5, baseplate hub subunit and tail lysozyme; Provisional)	741	493	WP_003123791.1	DUF4150 domain-containing protein	20-134: pfam13665 (2.9e-38, DUF4150, Domain of unknown function (DUF4150).)	315	1034	WP_003111796.1	type VI secretion system effector EagT6	1-144: COG5435 (2.2e-65, COG5435, Uncharacterized protein [Function unknown].)	144	2972	WP_003110650.1	hypothetical protein		304	1992	WP_003123788.1	NAD(P)+ glycohydrolase Tse6	266-422: pfam15538 (2.3e-117, Ntox46, Bacterial toxin 46.); 80-161: cd14742 (3.7e-28, PAAR_RHS, proline-alanine-alanine-arginine (PAAR) domain, also containing C-terminal Rearrangement hotspot (Rhs) extensions.)
166	A	https://www.ncbi.nlm.nih.gov/nuccore/NZ_CP031659.1?report=graph&from=127111&to=128223	DUF2169	20	318	1	1.34e-120	Pseudomonas aeruginosa PABL012	NZ_CP031659.1	127111	128223	+	WP_003162766.1	DUF2169 domain-containing protein	1-370: COG5351 (0.0e+00, COG5351, Uncharacterized protein [Function unknown].)	370	WP_003101196.1	DUF6484 domain-containing protein	23-83: pfam20093 (6.3e-18, DUF6484, Domain of unknown function (DUF6484).)	149	16	WP_003121609.1	3-oxoacyl-ACP synthase	1-345: PRK06147 (1.0e-166, PRK06147, 3-oxoacyl-(acyl carrier protein) synthase; Validated)	345	-4	WP_012613440.1	type VI secretion system spike protein VgrG1b	11-524: TIGR03361 (0.0e+00, VI_Rhs_Vgr, type VI secretion system Vgr family protein.); 501-616: PHA02596 (9.7e-09, 5, baseplate hub subunit and tail lysozyme; Provisional)	741	493	WP_003083698.1	type VI secretion system effector Dnase Tse7	226-343: pfam15635 (1.2e-51, Tox-GHH2, GHH signature containing HNH/Endo VII superfamily nuclease toxin 2.); 20-134: pfam13665 (1.7e-39, DUF4150, Domain of unknown function (DUF4150).)	386	1033	WP_117344498.1	type VI secretion system effector EagT6	1-144: COG5435 (3.5e-65, COG5435, Uncharacterized protein [Function unknown].)	144	2972	WP_003083699.1	type IV secretion system immunity protein Tsi7		306	2215	WP_003121604.1	NAD(P)+ glycohydrolase Tse6	266-422: pfam15538 (1.3e-117, Ntox46, Bacterial toxin 46.); 80-161: cd14742 (7.1e-28, PAAR_RHS, proline-alanine-alanine-arginine (PAAR) domain, also containing C-terminal Rearrangement hotspot (Rhs) extensions.)
167	A	https://www.ncbi.nlm.nih.gov/nuccore/NZ_CP032257.1?report=graph&from=3417448&to=3418560	DUF2169	20	318	1	2e-120	Pseudomonas aeruginosa AR_0111	NZ_CP032257.1	3417448	3418560	+	WP_023094295.1	DUF2169 domain-containing protein	1-370: COG5351 (0.0e+00, COG5351, Uncharacterized protein [Function unknown].)	370	WP_017002129.1	DUF6484 domain-containing protein	23-83: pfam20093 (1.7e-17, DUF6484, Domain of unknown function (DUF6484).)	149	16	WP_003110648.1	3-oxoacyl-ACP synthase	1-345: PRK06147 (3.4e-171, PRK06147, 3-oxoacyl-(acyl carrier protein) synthase; Validated)	345	-4	WP_012613440.1	type VI secretion system spike protein VgrG1b	11-524: TIGR03361 (0.0e+00, VI_Rhs_Vgr, type VI secretion system Vgr family protein.); 501-616: PHA02596 (9.7e-09, 5, baseplate hub subunit and tail lysozyme; Provisional)	741	493	WP_003123791.1	DUF4150 domain-containing protein	20-134: pfam13665 (2.9e-38, DUF4150, Domain of unknown function (DUF4150).)	315	1034	WP_003083692.1	type VI secretion system effector EagT6	1-144: COG5435 (6.3e-65, COG5435, Uncharacterized protein [Function unknown].)	144	2972	WP_003110650.1	hypothetical protein		304	1992	WP_003104959.1	NAD(P)+ glycohydrolase Tse6	266-422: pfam15538 (1.5e-117, Ntox46, Bacterial toxin 46.); 80-161: cd14742 (7.8e-28, PAAR_RHS, proline-alanine-alanine-arginine (PAAR) domain, also containing C-terminal Rearrangement hotspot (Rhs) extensions.)
168	A	https://www.ncbi.nlm.nih.gov/nuccore/NZ_CP012901.1?report=graph&from=6843741&to=6844853	DUF2169	20	318	1	1.79e-120	Pseudomonas aeruginosa N15-01092	NZ_CP012901.1	6843741	6844853	-	WP_003101197.1	DUF2169 domain-containing protein	1-370: COG5351 (0.0e+00, COG5351, Uncharacterized protein [Function unknown].)	370	WP_003101196.1	DUF6484 domain-containing protein	23-83: pfam20093 (6.3e-18, DUF6484, Domain of unknown function (DUF6484).)	149	16	WP_034037558.1	beta-ketoacyl synthase N-terminal-like domain-containing protein	1-345: PRK06147 (2.0e-166, PRK06147, 3-oxoacyl-(acyl carrier protein) synthase; Validated)	345	-4	WP_012613440.1	type VI secretion system spike protein VgrG1b	11-524: TIGR03361 (0.0e+00, VI_Rhs_Vgr, type VI secretion system Vgr family protein.); 501-616: PHA02596 (9.7e-09, 5, baseplate hub subunit and tail lysozyme; Provisional)	741	493	WP_003083698.1	type VI secretion system effector Dnase Tse7	226-343: pfam15635 (1.2e-51, Tox-GHH2, GHH signature containing HNH/Endo VII superfamily nuclease toxin 2.); 20-134: pfam13665 (1.7e-39, DUF4150, Domain of unknown function (DUF4150).)	386	1033	WP_003083692.1	type VI secretion system effector EagT6	1-144: COG5435 (6.3e-65, COG5435, Uncharacterized protein [Function unknown].)	144	2972	WP_003115069.1	type IV secretion system immunity protein Tsi7		306	2215	WP_003104959.1	NAD(P)+ glycohydrolase Tse6	266-422: pfam15538 (1.5e-117, Ntox46, Bacterial toxin 46.); 80-161: cd14742 (7.8e-28, PAAR_RHS, proline-alanine-alanine-arginine (PAAR) domain, also containing C-terminal Rearrangement hotspot (Rhs) extensions.)
169	A	https://www.ncbi.nlm.nih.gov/nuccore/NZ_CP032552.1?report=graph&from=125750&to=126862	DUF2169	20	318	1	2.3e-120	Pseudomonas aeruginosa PA34	NZ_CP032552.1	125750	126862	+	WP_024947029.1	DUF2169 domain-containing protein	1-370: COG5351 (0.0e+00, COG5351, Uncharacterized protein [Function unknown].)	370	WP_003083695.1	DUF6484 domain-containing protein	23-83: pfam20093 (3.4e-18, DUF6484, Domain of unknown function (DUF6484).)	149	16	WP_024947028.1	3-oxoacyl-ACP synthase	1-345: PRK06147 (1.2e-166, PRK06147, 3-oxoacyl-(acyl carrier protein) synthase; Validated)	345	-4	WP_024947030.1	type VI secretion system spike protein VgrG1b	11-524: TIGR03361 (0.0e+00, VI_Rhs_Vgr, type VI secretion system Vgr family protein.); 501-616: PHA02596 (9.6e-09, 5, baseplate hub subunit and tail lysozyme; Provisional)	741	493	WP_003083698.1	type VI secretion system effector Dnase Tse7	226-343: pfam15635 (1.2e-51, Tox-GHH2, GHH signature containing HNH/Endo VII superfamily nuclease toxin 2.); 20-134: pfam13665 (1.7e-39, DUF4150, Domain of unknown function (DUF4150).)	386	1033	WP_024947031.1	type VI secretion system effector EagT6	1-144: COG5435 (3.7e-65, COG5435, Uncharacterized protein [Function unknown].)	144	2972	WP_003083699.1	type IV secretion system immunity protein Tsi7		306	2215	WP_033990067.1	T6SS effector (p)ppApp synthetase Tas1	80-161: cd14742 (8.4e-26, PAAR_RHS, proline-alanine-alanine-arginine (PAAR) domain, also containing C-terminal Rearrangement hotspot (Rhs) extensions.)
170	A	https://www.ncbi.nlm.nih.gov/nuccore/NZ_CP028584.2?report=graph&from=122664&to=123776	DUF2169	20	318	1	3.09e-120	Pseudomonas aeruginosa WCHPA075019	NZ_CP028584.2	122664	123776	+	WP_023123683.1	DUF2169 domain-containing protein	1-370: COG5351 (0.0e+00, COG5351, Uncharacterized protein [Function unknown].)	370	WP_003101196.1	DUF6484 domain-containing protein	23-83: pfam20093 (6.3e-18, DUF6484, Domain of unknown function (DUF6484).)	149	16	WP_003110648.1	3-oxoacyl-ACP synthase	1-345: PRK06147 (3.4e-171, PRK06147, 3-oxoacyl-(acyl carrier protein) synthase; Validated)	345	-4	WP_019725678.1	type VI secretion system spike protein VgrG1b	11-524: TIGR03361 (0.0e+00, VI_Rhs_Vgr, type VI secretion system Vgr family protein.); 501-616: PHA02596 (9.3e-09, 5, baseplate hub subunit and tail lysozyme; Provisional)	741	493	WP_003123791.1	DUF4150 domain-containing protein	20-134: pfam13665 (2.9e-38, DUF4150, Domain of unknown function (DUF4150).)	315	1034	WP_003083692.1	type VI secretion system effector EagT6	1-144: COG5435 (6.3e-65, COG5435, Uncharacterized protein [Function unknown].)	144	2972	WP_003110650.1	hypothetical protein		304	1992	WP_003104959.1	NAD(P)+ glycohydrolase Tse6	266-422: pfam15538 (1.5e-117, Ntox46, Bacterial toxin 46.); 80-161: cd14742 (7.8e-28, PAAR_RHS, proline-alanine-alanine-arginine (PAAR) domain, also containing C-terminal Rearrangement hotspot (Rhs) extensions.)
171	A	https://www.ncbi.nlm.nih.gov/nuccore/NZ_CP032761.1?report=graph&from=171704&to=172816	DUF2169	20	318	1	1.7e-120	Pseudomonas aeruginosa 268	NZ_CP032761.1	171704	172816	+	WP_003083696.1	DUF2169 domain-containing protein	1-370: COG5351 (0.0e+00, COG5351, Uncharacterized protein [Function unknown].)	370	WP_003083695.1	DUF6484 domain-containing protein	23-83: pfam20093 (3.4e-18, DUF6484, Domain of unknown function (DUF6484).)	149	16	WP_003083697.1	3-oxoacyl-ACP synthase	1-345: PRK06147 (2.5e-167, PRK06147, 3-oxoacyl-(acyl carrier protein) synthase; Validated)	345	-4	WP_014603464.1	type VI secretion system spike protein VgrG1b	11-524: TIGR03361 (0.0e+00, VI_Rhs_Vgr, type VI secretion system Vgr family protein.); 501-616: PHA02596 (2.1e-08, 5, baseplate hub subunit and tail lysozyme; Provisional)	741	493	WP_003083698.1	type VI secretion system effector Dnase Tse7	226-343: pfam15635 (1.2e-51, Tox-GHH2, GHH signature containing HNH/Endo VII superfamily nuclease toxin 2.); 20-134: pfam13665 (1.7e-39, DUF4150, Domain of unknown function (DUF4150).)	386	1033	WP_003083692.1	type VI secretion system effector EagT6	1-144: COG5435 (6.3e-65, COG5435, Uncharacterized protein [Function unknown].)	144	2972	WP_003083699.1	type IV secretion system immunity protein Tsi7		306	2215	WP_003083691.1	T6SS effector (p)ppApp synthetase Tas1	80-161: cd14742 (4.0e-26, PAAR_RHS, proline-alanine-alanine-arginine (PAAR) domain, also containing C-terminal Rearrangement hotspot (Rhs) extensions.)
172	A	https://www.ncbi.nlm.nih.gov/nuccore/NZ_CP033439.1?report=graph&from=6768602&to=6769714	DUF2169	20	318	1	2.3e-120	Pseudomonas aeruginosa SP4528	NZ_CP033439.1	6768602	6769714	+	WP_023081672.1	DUF2169 domain-containing protein	1-370: COG5351 (0.0e+00, COG5351, Uncharacterized protein [Function unknown].)	370	WP_003083695.1	DUF6484 domain-containing protein	23-83: pfam20093 (3.4e-18, DUF6484, Domain of unknown function (DUF6484).)	149	16	WP_003110648.1	3-oxoacyl-ACP synthase	1-345: PRK06147 (3.4e-171, PRK06147, 3-oxoacyl-(acyl carrier protein) synthase; Validated)	345	-4	WP_033990902.1	type VI secretion system spike protein VgrG1b	11-524: TIGR03361 (0.0e+00, VI_Rhs_Vgr, type VI secretion system Vgr family protein.); 501-616: PHA02596 (2.2e-08, 5, baseplate hub subunit and tail lysozyme; Provisional)	741	493	WP_003123791.1	DUF4150 domain-containing protein	20-134: pfam13665 (2.9e-38, DUF4150, Domain of unknown function (DUF4150).)	315	1034	WP_003083692.1	type VI secretion system effector EagT6	1-144: COG5435 (6.3e-65, COG5435, Uncharacterized protein [Function unknown].)	144	2972	WP_033990899.1	hypothetical protein		304	1992	WP_023092250.1	T6SS effector (p)ppApp synthetase Tas1	80-161: cd14742 (8.0e-26, PAAR_RHS, proline-alanine-alanine-arginine (PAAR) domain, also containing C-terminal Rearrangement hotspot (Rhs) extensions.)
173	A	https://www.ncbi.nlm.nih.gov/nuccore/NZ_CP033835.1?report=graph&from=7041352&to=7042464	DUF2169	20	318	1	3.23e-120	Pseudomonas aeruginosa FDAARGOS_570	NZ_CP033835.1	7041352	7042464	-	WP_010793586.1	DUF2169 domain-containing protein	1-370: COG5351 (0.0e+00, COG5351, Uncharacterized protein [Function unknown].)	370	WP_003101196.1	DUF6484 domain-containing protein	23-83: pfam20093 (6.3e-18, DUF6484, Domain of unknown function (DUF6484).)	149	16	WP_010793585.1	3-oxoacyl-ACP synthase	1-345: PRK06147 (9.0e-167, PRK06147, 3-oxoacyl-(acyl carrier protein) synthase; Validated)	345	-4	WP_004346969.1	type VI secretion system spike protein VgrG1b	11-524: TIGR03361 (0.0e+00, VI_Rhs_Vgr, type VI secretion system Vgr family protein.); 501-616: PHA02596 (1.2e-08, 5, baseplate hub subunit and tail lysozyme; Provisional)	741	493	WP_003083698.1	type VI secretion system effector Dnase Tse7	226-343: pfam15635 (1.2e-51, Tox-GHH2, GHH signature containing HNH/Endo VII superfamily nuclease toxin 2.); 20-134: pfam13665 (1.7e-39, DUF4150, Domain of unknown function (DUF4150).)	386	1033	WP_003083692.1	type VI secretion system effector EagT6	1-144: COG5435 (6.3e-65, COG5435, Uncharacterized protein [Function unknown].)	144	2972	WP_003083699.1	hypothetical protein		306	2215	WP_003104959.1	NAD(P)+ glycohydrolase Tse6	266-422: pfam15538 (1.5e-117, Ntox46, Bacterial toxin 46.); 80-161: cd14742 (7.8e-28, PAAR_RHS, proline-alanine-alanine-arginine (PAAR) domain, also containing C-terminal Rearrangement hotspot (Rhs) extensions.)
174	A	https://www.ncbi.nlm.nih.gov/nuccore/NZ_CP033771.1?report=graph&from=4871484&to=4872596	DUF2169	20	318	1	2.23e-120	Pseudomonas aeruginosa FDAARGOS_532	NZ_CP033771.1	4871484	4872596	+	WP_003161053.1	DUF2169 domain-containing protein	1-370: COG5351 (0.0e+00, COG5351, Uncharacterized protein [Function unknown].)	370	WP_003101196.1	DUF6484 domain-containing protein	23-83: pfam20093 (6.3e-18, DUF6484, Domain of unknown function (DUF6484).)	149	16	WP_003115088.1	3-oxoacyl-ACP synthase	1-345: PRK06147 (1.3e-166, PRK06147, 3-oxoacyl-(acyl carrier protein) synthase; Validated)	345	-4	WP_023083552.1	type VI secretion system spike protein VgrG1b	11-524: TIGR03361 (0.0e+00, VI_Rhs_Vgr, type VI secretion system Vgr family protein.); 501-616: PHA02596 (9.7e-09, 5, baseplate hub subunit and tail lysozyme; Provisional)	741	493	WP_003083698.1	type VI secretion system effector Dnase Tse7	226-343: pfam15635 (1.2e-51, Tox-GHH2, GHH signature containing HNH/Endo VII superfamily nuclease toxin 2.); 20-134: pfam13665 (1.7e-39, DUF4150, Domain of unknown function (DUF4150).)	386	1033	WP_003083692.1	type VI secretion system effector EagT6	1-144: COG5435 (6.3e-65, COG5435, Uncharacterized protein [Function unknown].)	144	2972	WP_003083699.1	type IV secretion system immunity protein Tsi7		306	2215	WP_003104959.1	NAD(P)+ glycohydrolase Tse6	266-422: pfam15538 (1.5e-117, Ntox46, Bacterial toxin 46.); 80-161: cd14742 (7.8e-28, PAAR_RHS, proline-alanine-alanine-arginine (PAAR) domain, also containing C-terminal Rearrangement hotspot (Rhs) extensions.)
175	A	https://www.ncbi.nlm.nih.gov/nuccore/NZ_CP033833.1?report=graph&from=3367439&to=3368551	DUF2169	20	318	1	1.7e-120	Pseudomonas aeruginosa FDAARGOS_571	NZ_CP033833.1	3367439	3368551	+	WP_003083696.1	DUF2169 domain-containing protein	1-370: COG5351 (0.0e+00, COG5351, Uncharacterized protein [Function unknown].)	370	WP_003083695.1	DUF6484 domain-containing protein	23-83: pfam20093 (3.4e-18, DUF6484, Domain of unknown function (DUF6484).)	149	16	WP_003083697.1	3-oxoacyl-ACP synthase	1-345: PRK06147 (2.5e-167, PRK06147, 3-oxoacyl-(acyl carrier protein) synthase; Validated)	345	-4	WP_014603464.1	type VI secretion system spike protein VgrG1b	11-524: TIGR03361 (0.0e+00, VI_Rhs_Vgr, type VI secretion system Vgr family protein.); 501-616: PHA02596 (2.1e-08, 5, baseplate hub subunit and tail lysozyme; Provisional)	741	493	WP_003083698.1	type VI secretion system effector Dnase Tse7	226-343: pfam15635 (1.2e-51, Tox-GHH2, GHH signature containing HNH/Endo VII superfamily nuclease toxin 2.); 20-134: pfam13665 (1.7e-39, DUF4150, Domain of unknown function (DUF4150).)	386	1033	WP_003083692.1	type VI secretion system effector EagT6	1-144: COG5435 (6.3e-65, COG5435, Uncharacterized protein [Function unknown].)	144	2972	WP_003083699.1	hypothetical protein		306	2215	WP_003083691.1	T6SS effector (p)ppApp synthetase Tas1	80-161: cd14742 (4.0e-26, PAAR_RHS, proline-alanine-alanine-arginine (PAAR) domain, also containing C-terminal Rearrangement hotspot (Rhs) extensions.)
176	A	https://www.ncbi.nlm.nih.gov/nuccore/NZ_CP033832.1?report=graph&from=1551956&to=1553068	DUF2169	20	318	1	2.23e-120	Pseudomonas aeruginosa FDAARGOS_505	NZ_CP033832.1	1551956	1553068	+	WP_003161053.1	DUF2169 domain-containing protein	1-370: COG5351 (0.0e+00, COG5351, Uncharacterized protein [Function unknown].)	370	WP_003101196.1	DUF6484 domain-containing protein	23-83: pfam20093 (6.3e-18, DUF6484, Domain of unknown function (DUF6484).)	149	16	WP_003115088.1	3-oxoacyl-ACP synthase	1-345: PRK06147 (1.3e-166, PRK06147, 3-oxoacyl-(acyl carrier protein) synthase; Validated)	345	-4	WP_023083552.1	type VI secretion system spike protein VgrG1b	11-524: TIGR03361 (0.0e+00, VI_Rhs_Vgr, type VI secretion system Vgr family protein.); 501-616: PHA02596 (9.7e-09, 5, baseplate hub subunit and tail lysozyme; Provisional)	741	493	WP_003083698.1	type VI secretion system effector Dnase Tse7	226-343: pfam15635 (1.2e-51, Tox-GHH2, GHH signature containing HNH/Endo VII superfamily nuclease toxin 2.); 20-134: pfam13665 (1.7e-39, DUF4150, Domain of unknown function (DUF4150).)	386	1033	WP_003083692.1	type VI secretion system effector EagT6	1-144: COG5435 (6.3e-65, COG5435, Uncharacterized protein [Function unknown].)	144	2972	WP_003083699.1	type IV secretion system immunity protein Tsi7		306	2215	WP_003104959.1	NAD(P)+ glycohydrolase Tse6	266-422: pfam15538 (1.5e-117, Ntox46, Bacterial toxin 46.); 80-161: cd14742 (7.8e-28, PAAR_RHS, proline-alanine-alanine-arginine (PAAR) domain, also containing C-terminal Rearrangement hotspot (Rhs) extensions.)
177	A	https://www.ncbi.nlm.nih.gov/nuccore/NZ_CP033684.1?report=graph&from=115624&to=116736	DUF2169	20	318	1	1.79e-120	Pseudomonas aeruginosa H26027	NZ_CP033684.1	115624	116736	+	WP_003101197.1	DUF2169 domain-containing protein	1-370: COG5351 (0.0e+00, COG5351, Uncharacterized protein [Function unknown].)	370	WP_003101196.1	DUF6484 domain-containing protein	23-83: pfam20093 (6.3e-18, DUF6484, Domain of unknown function (DUF6484).)	149	16	WP_003121609.1	3-oxoacyl-ACP synthase	1-345: PRK06147 (1.0e-166, PRK06147, 3-oxoacyl-(acyl carrier protein) synthase; Validated)	345	-4	WP_012613440.1	type VI secretion system spike protein VgrG1b	11-524: TIGR03361 (0.0e+00, VI_Rhs_Vgr, type VI secretion system Vgr family protein.); 501-616: PHA02596 (9.7e-09, 5, baseplate hub subunit and tail lysozyme; Provisional)	741	493	WP_003083698.1	type VI secretion system effector Dnase Tse7	226-343: pfam15635 (1.2e-51, Tox-GHH2, GHH signature containing HNH/Endo VII superfamily nuclease toxin 2.); 20-134: pfam13665 (1.7e-39, DUF4150, Domain of unknown function (DUF4150).)	386	1033	WP_003083692.1	type VI secretion system effector EagT6	1-144: COG5435 (6.3e-65, COG5435, Uncharacterized protein [Function unknown].)	144	2972	WP_003083699.1	type IV secretion system immunity protein Tsi7		306	2215	WP_003104959.1	NAD(P)+ glycohydrolase Tse6	266-422: pfam15538 (1.5e-117, Ntox46, Bacterial toxin 46.); 80-161: cd14742 (7.8e-28, PAAR_RHS, proline-alanine-alanine-arginine (PAAR) domain, also containing C-terminal Rearrangement hotspot (Rhs) extensions.)
178	A	https://www.ncbi.nlm.nih.gov/nuccore/NZ_CP033686.1?report=graph&from=117482&to=118594	DUF2169	20	318	1	1.7e-120	Pseudomonas aeruginosa H25883	NZ_CP033686.1	117482	118594	+	WP_003083696.1	DUF2169 domain-containing protein	1-370: COG5351 (0.0e+00, COG5351, Uncharacterized protein [Function unknown].)	370	WP_003083695.1	DUF6484 domain-containing protein	23-83: pfam20093 (3.4e-18, DUF6484, Domain of unknown function (DUF6484).)	149	16	WP_003161052.1	3-oxoacyl-ACP synthase	1-345: PRK06147 (2.3e-171, PRK06147, 3-oxoacyl-(acyl carrier protein) synthase; Validated)	345	-4	WP_031686267.1	type VI secretion system spike protein VgrG1b	11-524: TIGR03361 (0.0e+00, VI_Rhs_Vgr, type VI secretion system Vgr family protein.); 501-616: PHA02596 (2.1e-08, 5, baseplate hub subunit and tail lysozyme; Provisional)	741	493	WP_003123791.1	DUF4150 domain-containing protein	20-134: pfam13665 (2.9e-38, DUF4150, Domain of unknown function (DUF4150).)	315	1034	WP_003083692.1	type VI secretion system effector EagT6	1-144: COG5435 (6.3e-65, COG5435, Uncharacterized protein [Function unknown].)	144	2972	WP_003110650.1	hypothetical protein		304	1992	WP_015502132.1	T6SS effector (p)ppApp synthetase Tas1	80-161: cd14742 (7.9e-26, PAAR_RHS, proline-alanine-alanine-arginine (PAAR) domain, also containing C-terminal Rearrangement hotspot (Rhs) extensions.)
179	A	https://www.ncbi.nlm.nih.gov/nuccore/NZ_CP033843.1?report=graph&from=2556951&to=2558063	DUF2169	20	318	1	1.7e-120	Pseudomonas aeruginosa FDAARGOS_501	NZ_CP033843.1	2556951	2558063	-	WP_003083696.1	DUF2169 domain-containing protein	1-370: COG5351 (0.0e+00, COG5351, Uncharacterized protein [Function unknown].)	370	WP_003083695.1	DUF6484 domain-containing protein	23-83: pfam20093 (3.4e-18, DUF6484, Domain of unknown function (DUF6484).)	149	16	WP_003083697.1	3-oxoacyl-ACP synthase	1-345: PRK06147 (2.5e-167, PRK06147, 3-oxoacyl-(acyl carrier protein) synthase; Validated)	345	-4	WP_014603464.1	type VI secretion system spike protein VgrG1b	11-524: TIGR03361 (0.0e+00, VI_Rhs_Vgr, type VI secretion system Vgr family protein.); 501-616: PHA02596 (2.1e-08, 5, baseplate hub subunit and tail lysozyme; Provisional)	741	493	WP_003083698.1	type VI secretion system effector Dnase Tse7	226-343: pfam15635 (1.2e-51, Tox-GHH2, GHH signature containing HNH/Endo VII superfamily nuclease toxin 2.); 20-134: pfam13665 (1.7e-39, DUF4150, Domain of unknown function (DUF4150).)	386	1033	WP_003083692.1	type VI secretion system effector EagT6	1-144: COG5435 (6.3e-65, COG5435, Uncharacterized protein [Function unknown].)	144	2972	WP_003083699.1	hypothetical protein		306	2215	WP_003083691.1	T6SS effector (p)ppApp synthetase Tas1	80-161: cd14742 (4.0e-26, PAAR_RHS, proline-alanine-alanine-arginine (PAAR) domain, also containing C-terminal Rearrangement hotspot (Rhs) extensions.)
180	A	https://www.ncbi.nlm.nih.gov/nuccore/NZ_CP033685.1?report=graph&from=115513&to=116625	DUF2169	20	318	1	2e-120	Pseudomonas aeruginosa H26023	NZ_CP033685.1	115513	116625	+	WP_016254347.1	DUF2169 domain-containing protein	1-370: COG5351 (0.0e+00, COG5351, Uncharacterized protein [Function unknown].)	370	WP_003136987.1	DUF6484 domain-containing protein	23-83: pfam20093 (4.5e-18, DUF6484, Domain of unknown function (DUF6484).)	149	16	WP_003136990.1	3-oxoacyl-ACP synthase	1-345: PRK06147 (2.2e-167, PRK06147, 3-oxoacyl-(acyl carrier protein) synthase; Validated)	345	-4	WP_011666529.1	type VI secretion system spike protein VgrG1b	11-524: TIGR03361 (0.0e+00, VI_Rhs_Vgr, type VI secretion system Vgr family protein.); 501-616: PHA02596 (2.8e-08, 5, baseplate hub subunit and tail lysozyme; Provisional)	741	493	WP_003136992.1	DUF4150 domain-containing protein	20-134: pfam13665 (2.5e-41, DUF4150, Domain of unknown function (DUF4150).); 207-312: pfam15635 (1.3e-13, Tox-GHH2, GHH signature containing HNH/Endo VII superfamily nuclease toxin 2.)	363	1033	WP_003083692.1	type VI secretion system effector EagT6	1-144: COG5435 (6.3e-65, COG5435, Uncharacterized protein [Function unknown].)	144	2972	WP_003136994.1	hypothetical protein		306	2135	WP_003083691.1	T6SS effector (p)ppApp synthetase Tas1	80-161: cd14742 (4.0e-26, PAAR_RHS, proline-alanine-alanine-arginine (PAAR) domain, also containing C-terminal Rearrangement hotspot (Rhs) extensions.)
181	A	https://www.ncbi.nlm.nih.gov/nuccore/NZ_LR130536.1?report=graph&from=116011&to=117123	DUF2169	20	318	1	1.79e-120	Pseudomonas aeruginosa paerg010	NZ_LR130536.1	116011	117123	+	WP_003101197.1	DUF2169 domain-containing protein	1-370: COG5351 (0.0e+00, COG5351, Uncharacterized protein [Function unknown].)	370	WP_003101196.1	DUF6484 domain-containing protein	23-83: pfam20093 (6.3e-18, DUF6484, Domain of unknown function (DUF6484).)	149	16	WP_003115088.1	3-oxoacyl-ACP synthase	1-345: PRK06147 (1.3e-166, PRK06147, 3-oxoacyl-(acyl carrier protein) synthase; Validated)	345	-4		type VI secretion system spike protein VgrG1b		0	493	WP_003083698.1	type VI secretion system effector Dnase Tse7	226-343: pfam15635 (1.2e-51, Tox-GHH2, GHH signature containing HNH/Endo VII superfamily nuclease toxin 2.); 20-134: pfam13665 (1.7e-39, DUF4150, Domain of unknown function (DUF4150).)	386	1033	WP_003083692.1	type VI secretion system effector EagT6	1-144: COG5435 (6.3e-65, COG5435, Uncharacterized protein [Function unknown].)	144	3009	WP_003115069.1	type IV secretion system immunity protein Tsi7		306	2215	WP_003104959.1	NAD(P)+ glycohydrolase Tse6	266-422: pfam15538 (1.5e-117, Ntox46, Bacterial toxin 46.); 80-161: cd14742 (7.8e-28, PAAR_RHS, proline-alanine-alanine-arginine (PAAR) domain, also containing C-terminal Rearrangement hotspot (Rhs) extensions.)
182	A	https://www.ncbi.nlm.nih.gov/nuccore/NZ_LR130528.1?report=graph&from=117046&to=118158	DUF2169	20	318	1	1.79e-120	Pseudomonas aeruginosa paerg000	NZ_LR130528.1	117046	118158	+	WP_003101197.1	DUF2169 domain-containing protein	1-370: COG5351 (0.0e+00, COG5351, Uncharacterized protein [Function unknown].)	370	WP_003101196.1	DUF6484 domain-containing protein	23-83: pfam20093 (6.3e-18, DUF6484, Domain of unknown function (DUF6484).)	149	16	WP_125120818.1	beta-ketoacyl synthase N-terminal-like domain-containing protein	1-345: PRK06147 (1.7e-166, PRK06147, 3-oxoacyl-(acyl carrier protein) synthase; Validated)	345	-4	WP_012613440.1	type VI secretion system spike protein VgrG1b	11-524: TIGR03361 (0.0e+00, VI_Rhs_Vgr, type VI secretion system Vgr family protein.); 501-616: PHA02596 (9.7e-09, 5, baseplate hub subunit and tail lysozyme; Provisional)	741	493	WP_003121610.1	type VI secretion system effector Dnase Tse7	226-343: pfam15635 (7.3e-52, Tox-GHH2, GHH signature containing HNH/Endo VII superfamily nuclease toxin 2.); 20-134: pfam13665 (1.9e-39, DUF4150, Domain of unknown function (DUF4150).)	386	1033	WP_003083692.1	type VI secretion system effector EagT6	1-144: COG5435 (6.3e-65, COG5435, Uncharacterized protein [Function unknown].)	144	2972	WP_023114792.1	type IV secretion system immunity protein Tsi7		306	2215	WP_003104959.1	NAD(P)+ glycohydrolase Tse6	266-422: pfam15538 (1.5e-117, Ntox46, Bacterial toxin 46.); 80-161: cd14742 (7.8e-28, PAAR_RHS, proline-alanine-alanine-arginine (PAAR) domain, also containing C-terminal Rearrangement hotspot (Rhs) extensions.)
183	A	https://www.ncbi.nlm.nih.gov/nuccore/NZ_LR130530.1?report=graph&from=115973&to=117085	DUF2169	20	318	1	1.79e-120	Pseudomonas aeruginosa paerg003	NZ_LR130530.1	115973	117085	+	WP_003101197.1	DUF2169 domain-containing protein	1-370: COG5351 (0.0e+00, COG5351, Uncharacterized protein [Function unknown].)	370	WP_003101196.1	DUF6484 domain-containing protein	23-83: pfam20093 (6.3e-18, DUF6484, Domain of unknown function (DUF6484).)	149	16	WP_003115088.1	3-oxoacyl-ACP synthase	1-345: PRK06147 (1.3e-166, PRK06147, 3-oxoacyl-(acyl carrier protein) synthase; Validated)	345	-4	WP_004346969.1	type VI secretion system spike protein VgrG1b	11-524: TIGR03361 (0.0e+00, VI_Rhs_Vgr, type VI secretion system Vgr family protein.); 501-616: PHA02596 (1.2e-08, 5, baseplate hub subunit and tail lysozyme; Provisional)	741	493	WP_003083698.1	type VI secretion system effector Dnase Tse7	226-343: pfam15635 (1.2e-51, Tox-GHH2, GHH signature containing HNH/Endo VII superfamily nuclease toxin 2.); 20-134: pfam13665 (1.7e-39, DUF4150, Domain of unknown function (DUF4150).)	386	1033	WP_003083692.1	type VI secretion system effector EagT6	1-144: COG5435 (6.3e-65, COG5435, Uncharacterized protein [Function unknown].)	144	2972	WP_003115069.1	type IV secretion system immunity protein Tsi7		306	2215	WP_003104959.1	NAD(P)+ glycohydrolase Tse6	266-422: pfam15538 (1.5e-117, Ntox46, Bacterial toxin 46.); 80-161: cd14742 (7.8e-28, PAAR_RHS, proline-alanine-alanine-arginine (PAAR) domain, also containing C-terminal Rearrangement hotspot (Rhs) extensions.)
184	A	https://www.ncbi.nlm.nih.gov/nuccore/NZ_LR130531.1?report=graph&from=3867632&to=3868744	DUF2169	20	318	1	1.79e-120	Pseudomonas aeruginosa paerg004	NZ_LR130531.1	3867632	3868744	+	WP_003101197.1	DUF2169 domain-containing protein	1-370: COG5351 (0.0e+00, COG5351, Uncharacterized protein [Function unknown].)	370	WP_003101196.1	DUF6484 domain-containing protein	23-83: pfam20093 (6.3e-18, DUF6484, Domain of unknown function (DUF6484).)	149	16	WP_003115088.1	3-oxoacyl-ACP synthase	1-345: PRK06147 (1.3e-166, PRK06147, 3-oxoacyl-(acyl carrier protein) synthase; Validated)	345	-4	WP_004346969.1	type VI secretion system spike protein VgrG1b	11-524: TIGR03361 (0.0e+00, VI_Rhs_Vgr, type VI secretion system Vgr family protein.); 501-616: PHA02596 (1.2e-08, 5, baseplate hub subunit and tail lysozyme; Provisional)	741	493	WP_003083698.1	type VI secretion system effector Dnase Tse7	226-343: pfam15635 (1.2e-51, Tox-GHH2, GHH signature containing HNH/Endo VII superfamily nuclease toxin 2.); 20-134: pfam13665 (1.7e-39, DUF4150, Domain of unknown function (DUF4150).)	386	1033	WP_003083692.1	type VI secretion system effector EagT6	1-144: COG5435 (6.3e-65, COG5435, Uncharacterized protein [Function unknown].)	144	2972	WP_003115069.1	type IV secretion system immunity protein Tsi7		306	2215	WP_003104959.1	NAD(P)+ glycohydrolase Tse6	266-422: pfam15538 (1.5e-117, Ntox46, Bacterial toxin 46.); 80-161: cd14742 (7.8e-28, PAAR_RHS, proline-alanine-alanine-arginine (PAAR) domain, also containing C-terminal Rearrangement hotspot (Rhs) extensions.)
185	A	https://www.ncbi.nlm.nih.gov/nuccore/NZ_LR130534.1?report=graph&from=118072&to=119184	DUF2169	20	318	1	2.38e-119	Pseudomonas aeruginosa paerg005	NZ_LR130534.1	118072	119184	+	WP_023095027.1	DUF2169 domain-containing protein	1-370: COG5351 (0.0e+00, COG5351, Uncharacterized protein [Function unknown].)	370	WP_003083695.1	DUF6484 domain-containing protein	23-83: pfam20093 (3.4e-18, DUF6484, Domain of unknown function (DUF6484).)	149	16	WP_003110648.1	3-oxoacyl-ACP synthase	1-345: PRK06147 (3.4e-171, PRK06147, 3-oxoacyl-(acyl carrier protein) synthase; Validated)	345	-4	WP_009314913.1	type VI secretion system spike protein VgrG1b	11-524: TIGR03361 (0.0e+00, VI_Rhs_Vgr, type VI secretion system Vgr family protein.); 501-616: PHA02596 (9.3e-09, 5, baseplate hub subunit and tail lysozyme; Provisional)	741	493	WP_003123791.1	DUF4150 domain-containing protein	20-134: pfam13665 (2.9e-38, DUF4150, Domain of unknown function (DUF4150).)	315	1034	WP_003083692.1	type VI secretion system effector EagT6	1-144: COG5435 (6.3e-65, COG5435, Uncharacterized protein [Function unknown].)	144	2972	WP_003110650.1	hypothetical protein		304	1992	WP_003083691.1	T6SS effector (p)ppApp synthetase Tas1	80-161: cd14742 (4.0e-26, PAAR_RHS, proline-alanine-alanine-arginine (PAAR) domain, also containing C-terminal Rearrangement hotspot (Rhs) extensions.)
186	A	https://www.ncbi.nlm.nih.gov/nuccore/NZ_LR130533.1?report=graph&from=3437628&to=3438740	DUF2169	20	318	1	2.38e-119	Pseudomonas aeruginosa paerg009	NZ_LR130533.1	3437628	3438740	+	WP_023095027.1	DUF2169 domain-containing protein	1-370: COG5351 (0.0e+00, COG5351, Uncharacterized protein [Function unknown].)	370	WP_003083695.1	DUF6484 domain-containing protein	23-83: pfam20093 (3.4e-18, DUF6484, Domain of unknown function (DUF6484).)	149	16	WP_003110648.1	3-oxoacyl-ACP synthase	1-345: PRK06147 (3.4e-171, PRK06147, 3-oxoacyl-(acyl carrier protein) synthase; Validated)	345	-4	WP_009314913.1	type VI secretion system spike protein VgrG1b	11-524: TIGR03361 (0.0e+00, VI_Rhs_Vgr, type VI secretion system Vgr family protein.); 501-616: PHA02596 (9.3e-09, 5, baseplate hub subunit and tail lysozyme; Provisional)	741	493	WP_003123791.1	DUF4150 domain-containing protein	20-134: pfam13665 (2.9e-38, DUF4150, Domain of unknown function (DUF4150).)	315	1034	WP_003083692.1	type VI secretion system effector EagT6	1-144: COG5435 (6.3e-65, COG5435, Uncharacterized protein [Function unknown].)	144	2972	WP_003110650.1	hypothetical protein		304	1992	WP_003083691.1	T6SS effector (p)ppApp synthetase Tas1	80-161: cd14742 (4.0e-26, PAAR_RHS, proline-alanine-alanine-arginine (PAAR) domain, also containing C-terminal Rearrangement hotspot (Rhs) extensions.)
187	A	https://www.ncbi.nlm.nih.gov/nuccore/NZ_LR130537.1?report=graph&from=115989&to=117101	DUF2169	20	318	1	1.79e-120	Pseudomonas aeruginosa paerg012	NZ_LR130537.1	115989	117101	+	WP_003101197.1	DUF2169 domain-containing protein	1-370: COG5351 (0.0e+00, COG5351, Uncharacterized protein [Function unknown].)	370	WP_003101196.1	DUF6484 domain-containing protein	23-83: pfam20093 (6.3e-18, DUF6484, Domain of unknown function (DUF6484).)	149	16	WP_003115088.1	3-oxoacyl-ACP synthase	1-345: PRK06147 (1.3e-166, PRK06147, 3-oxoacyl-(acyl carrier protein) synthase; Validated)	345	-4		type VI secretion system spike protein VgrG1b		0	493	WP_003083698.1	type VI secretion system effector Dnase Tse7	226-343: pfam15635 (1.2e-51, Tox-GHH2, GHH signature containing HNH/Endo VII superfamily nuclease toxin 2.); 20-134: pfam13665 (1.7e-39, DUF4150, Domain of unknown function (DUF4150).)	386	1033	WP_003083692.1	type VI secretion system effector EagT6	1-144: COG5435 (6.3e-65, COG5435, Uncharacterized protein [Function unknown].)	144	2985	WP_003115069.1	type IV secretion system immunity protein Tsi7		306	2215	WP_003104959.1	NAD(P)+ glycohydrolase Tse6	266-422: pfam15538 (1.5e-117, Ntox46, Bacterial toxin 46.); 80-161: cd14742 (7.8e-28, PAAR_RHS, proline-alanine-alanine-arginine (PAAR) domain, also containing C-terminal Rearrangement hotspot (Rhs) extensions.)
188	A	https://www.ncbi.nlm.nih.gov/nuccore/NZ_LR130535.1?report=graph&from=116014&to=117126	DUF2169	20	318	1	1.79e-120	Pseudomonas aeruginosa paerg011	NZ_LR130535.1	116014	117126	+	WP_003101197.1	DUF2169 domain-containing protein	1-370: COG5351 (0.0e+00, COG5351, Uncharacterized protein [Function unknown].)	370	WP_003101196.1	DUF6484 domain-containing protein	23-83: pfam20093 (6.3e-18, DUF6484, Domain of unknown function (DUF6484).)	149	16	WP_003115088.1	3-oxoacyl-ACP synthase	1-345: PRK06147 (1.3e-166, PRK06147, 3-oxoacyl-(acyl carrier protein) synthase; Validated)	345	-4		type VI secretion system spike protein VgrG1b		0	493	WP_003083698.1	type VI secretion system effector Dnase Tse7	226-343: pfam15635 (1.2e-51, Tox-GHH2, GHH signature containing HNH/Endo VII superfamily nuclease toxin 2.); 20-134: pfam13665 (1.7e-39, DUF4150, Domain of unknown function (DUF4150).)	386	1033	WP_003083692.1	type VI secretion system effector EagT6	1-144: COG5435 (6.3e-65, COG5435, Uncharacterized protein [Function unknown].)	144	3009	WP_003115069.1	type IV secretion system immunity protein Tsi7		306	2215	WP_003104959.1	NAD(P)+ glycohydrolase Tse6	266-422: pfam15538 (1.5e-117, Ntox46, Bacterial toxin 46.); 80-161: cd14742 (7.8e-28, PAAR_RHS, proline-alanine-alanine-arginine (PAAR) domain, also containing C-terminal Rearrangement hotspot (Rhs) extensions.)
189	A	https://www.ncbi.nlm.nih.gov/nuccore/NZ_LR130527.1?report=graph&from=3230519&to=3231631	DUF2169	20	318	1	1.79e-120	Pseudomonas aeruginosa paerg002	NZ_LR130527.1	3230519	3231631	+	WP_003101197.1	DUF2169 domain-containing protein	1-370: COG5351 (0.0e+00, COG5351, Uncharacterized protein [Function unknown].)	370	WP_003101196.1	DUF6484 domain-containing protein	23-83: pfam20093 (6.3e-18, DUF6484, Domain of unknown function (DUF6484).)	149	16	WP_003115088.1	3-oxoacyl-ACP synthase	1-345: PRK06147 (1.3e-166, PRK06147, 3-oxoacyl-(acyl carrier protein) synthase; Validated)	345	-4	WP_004346969.1	type VI secretion system spike protein VgrG1b	11-524: TIGR03361 (0.0e+00, VI_Rhs_Vgr, type VI secretion system Vgr family protein.); 501-616: PHA02596 (1.2e-08, 5, baseplate hub subunit and tail lysozyme; Provisional)	741	493	WP_003083698.1	type VI secretion system effector Dnase Tse7	226-343: pfam15635 (1.2e-51, Tox-GHH2, GHH signature containing HNH/Endo VII superfamily nuclease toxin 2.); 20-134: pfam13665 (1.7e-39, DUF4150, Domain of unknown function (DUF4150).)	386	1033	WP_003083692.1	type VI secretion system effector EagT6	1-144: COG5435 (6.3e-65, COG5435, Uncharacterized protein [Function unknown].)	144	2972	WP_003115069.1	type IV secretion system immunity protein Tsi7		306	2215	WP_003104959.1	NAD(P)+ glycohydrolase Tse6	266-422: pfam15538 (1.5e-117, Ntox46, Bacterial toxin 46.); 80-161: cd14742 (7.8e-28, PAAR_RHS, proline-alanine-alanine-arginine (PAAR) domain, also containing C-terminal Rearrangement hotspot (Rhs) extensions.)
190	A	https://www.ncbi.nlm.nih.gov/nuccore/NZ_CP034354.1?report=graph&from=3221234&to=3222346	DUF2169	20	318	1	1.79e-120	Pseudomonas aeruginosa IMP-13	NZ_CP034354.1	3221234	3222346	+	WP_003101197.1	DUF2169 domain-containing protein	1-370: COG5351 (0.0e+00, COG5351, Uncharacterized protein [Function unknown].)	370	WP_003101196.1	DUF6484 domain-containing protein	23-83: pfam20093 (6.3e-18, DUF6484, Domain of unknown function (DUF6484).)	149	16	WP_003161052.1	3-oxoacyl-ACP synthase	1-345: PRK06147 (2.3e-171, PRK06147, 3-oxoacyl-(acyl carrier protein) synthase; Validated)	345	-4	WP_009314913.1	type VI secretion system spike protein VgrG1b	11-524: TIGR03361 (0.0e+00, VI_Rhs_Vgr, type VI secretion system Vgr family protein.); 501-616: PHA02596 (9.3e-09, 5, baseplate hub subunit and tail lysozyme; Provisional)	741	493	WP_003123791.1	DUF4150 domain-containing protein	20-134: pfam13665 (2.9e-38, DUF4150, Domain of unknown function (DUF4150).)	315	1034	WP_031755577.1	type VI secretion system effector EagT6	1-144: COG5435 (1.8e-63, COG5435, Uncharacterized protein [Function unknown].)	144	2972	WP_003110650.1	hypothetical protein		304	1992	WP_015502132.1	T6SS effector (p)ppApp synthetase Tas1	80-161: cd14742 (7.9e-26, PAAR_RHS, proline-alanine-alanine-arginine (PAAR) domain, also containing C-terminal Rearrangement hotspot (Rhs) extensions.)
191	A	https://www.ncbi.nlm.nih.gov/nuccore/NZ_CP034429.1?report=graph&from=117536&to=118648	DUF2169	20	318	1	1.79e-120	Pseudomonas aeruginosa GIMC5015:PAKB6	NZ_CP034429.1	117536	118648	+	WP_003101197.1	DUF2169 domain-containing protein	1-370: COG5351 (0.0e+00, COG5351, Uncharacterized protein [Function unknown].)	370	WP_003101196.1	DUF6484 domain-containing protein	23-83: pfam20093 (6.3e-18, DUF6484, Domain of unknown function (DUF6484).)	149	16	WP_003115088.1	3-oxoacyl-ACP synthase	1-345: PRK06147 (1.3e-166, PRK06147, 3-oxoacyl-(acyl carrier protein) synthase; Validated)	345	-4	WP_003147059.1	type VI secretion system spike protein VgrG1b	11-524: TIGR03361 (0.0e+00, VI_Rhs_Vgr, type VI secretion system Vgr family protein.); 501-616: PHA02596 (9.7e-09, 5, baseplate hub subunit and tail lysozyme; Provisional)	741	493	WP_003115783.1	type VI secretion system effector Dnase Tse7	226-343: pfam15635 (9.4e-52, Tox-GHH2, GHH signature containing HNH/Endo VII superfamily nuclease toxin 2.); 20-134: pfam13665 (1.8e-39, DUF4150, Domain of unknown function (DUF4150).)	386	1033	WP_003083692.1	type VI secretion system effector EagT6	1-144: COG5435 (6.3e-65, COG5435, Uncharacterized protein [Function unknown].)	144	2972	WP_003115069.1	type IV secretion system immunity protein Tsi7		306	2215	WP_003115074.1	NAD(P)+ glycohydrolase Tse6	266-422: pfam15538 (7.8e-118, Ntox46, Bacterial toxin 46.); 80-161: cd14742 (5.8e-28, PAAR_RHS, proline-alanine-alanine-arginine (PAAR) domain, also containing C-terminal Rearrangement hotspot (Rhs) extensions.)
192	A	https://www.ncbi.nlm.nih.gov/nuccore/NZ_LR134330.1?report=graph&from=1976903&to=1978015	DUF2169	20	318	1	2e-120	Pseudomonas aeruginosa NCTC13715	NZ_LR134330.1	1976903	1978015	+	WP_023094295.1	DUF2169 domain-containing protein	1-370: COG5351 (0.0e+00, COG5351, Uncharacterized protein [Function unknown].)	370	WP_003083695.1	DUF6484 domain-containing protein	23-83: pfam20093 (3.4e-18, DUF6484, Domain of unknown function (DUF6484).)	149	16	WP_019485458.1	3-oxoacyl-ACP synthase	1-345: PRK06147 (1.6e-170, PRK06147, 3-oxoacyl-(acyl carrier protein) synthase; Validated)	345	-4	WP_033938670.1	type VI secretion system spike protein VgrG1b	11-524: TIGR03361 (0.0e+00, VI_Rhs_Vgr, type VI secretion system Vgr family protein.); 501-616: PHA02596 (2.2e-08, 5, baseplate hub subunit and tail lysozyme; Provisional)	741	493	WP_003123791.1	DUF4150 domain-containing protein	20-134: pfam13665 (2.9e-38, DUF4150, Domain of unknown function (DUF4150).)	315	1034	WP_003083692.1	type VI secretion system effector EagT6	1-144: COG5435 (6.3e-65, COG5435, Uncharacterized protein [Function unknown].)	144	2972	WP_003110650.1	hypothetical protein		304	1992	WP_003115074.1	NAD(P)+ glycohydrolase Tse6	266-422: pfam15538 (7.8e-118, Ntox46, Bacterial toxin 46.); 80-161: cd14742 (5.8e-28, PAAR_RHS, proline-alanine-alanine-arginine (PAAR) domain, also containing C-terminal Rearrangement hotspot (Rhs) extensions.)
193	A	https://www.ncbi.nlm.nih.gov/nuccore/NZ_LR134309.1?report=graph&from=123170&to=124282	DUF2169	20	318	1	2.23e-120	Pseudomonas aeruginosa NCTC12903	NZ_LR134309.1	123170	124282	+	WP_003161053.1	DUF2169 domain-containing protein	1-370: COG5351 (0.0e+00, COG5351, Uncharacterized protein [Function unknown].)	370	WP_016852316.1	DUF6484 domain-containing protein	23-83: pfam20093 (7.9e-18, DUF6484, Domain of unknown function (DUF6484).)	149	16	WP_003115088.1	3-oxoacyl-ACP synthase	1-345: PRK06147 (1.3e-166, PRK06147, 3-oxoacyl-(acyl carrier protein) synthase; Validated)	345	-4	WP_012613440.1	type VI secretion system spike protein VgrG1b	11-524: TIGR03361 (0.0e+00, VI_Rhs_Vgr, type VI secretion system Vgr family protein.); 501-616: PHA02596 (9.7e-09, 5, baseplate hub subunit and tail lysozyme; Provisional)	741	493	WP_003083698.1	type VI secretion system effector Dnase Tse7	226-343: pfam15635 (1.2e-51, Tox-GHH2, GHH signature containing HNH/Endo VII superfamily nuclease toxin 2.); 20-134: pfam13665 (1.7e-39, DUF4150, Domain of unknown function (DUF4150).)	386	1033	WP_003083692.1	type VI secretion system effector EagT6	1-144: COG5435 (6.3e-65, COG5435, Uncharacterized protein [Function unknown].)	144	2972	WP_003083699.1	type IV secretion system immunity protein Tsi7		306	2215	WP_003104959.1	NAD(P)+ glycohydrolase Tse6	266-422: pfam15538 (1.5e-117, Ntox46, Bacterial toxin 46.); 80-161: cd14742 (7.8e-28, PAAR_RHS, proline-alanine-alanine-arginine (PAAR) domain, also containing C-terminal Rearrangement hotspot (Rhs) extensions.)
194	A	https://www.ncbi.nlm.nih.gov/nuccore/NZ_LR134342.1?report=graph&from=3089733&to=3090845	DUF2169	20	318	1	2.23e-120	Pseudomonas aeruginosa NCTC10728	NZ_LR134342.1	3089733	3090845	+	WP_003161053.1	DUF2169 domain-containing protein	1-370: COG5351 (0.0e+00, COG5351, Uncharacterized protein [Function unknown].)	370	WP_003101196.1	DUF6484 domain-containing protein	23-83: pfam20093 (6.3e-18, DUF6484, Domain of unknown function (DUF6484).)	149	16	WP_003115088.1	3-oxoacyl-ACP synthase	1-345: PRK06147 (1.3e-166, PRK06147, 3-oxoacyl-(acyl carrier protein) synthase; Validated)	345	-4	WP_003158501.1	type VI secretion system spike protein VgrG1b	11-524: TIGR03361 (0.0e+00, VI_Rhs_Vgr, type VI secretion system Vgr family protein.); 501-616: PHA02596 (9.7e-09, 5, baseplate hub subunit and tail lysozyme; Provisional)	741	493	WP_003083698.1	type VI secretion system effector Dnase Tse7	226-343: pfam15635 (1.2e-51, Tox-GHH2, GHH signature containing HNH/Endo VII superfamily nuclease toxin 2.); 20-134: pfam13665 (1.7e-39, DUF4150, Domain of unknown function (DUF4150).)	386	1033	WP_003083692.1	type VI secretion system effector EagT6	1-144: COG5435 (6.3e-65, COG5435, Uncharacterized protein [Function unknown].)	144	2972	WP_034025444.1	type IV secretion system immunity protein Tsi7		306	2215	WP_003104959.1	NAD(P)+ glycohydrolase Tse6	266-422: pfam15538 (1.5e-117, Ntox46, Bacterial toxin 46.); 80-161: cd14742 (7.8e-28, PAAR_RHS, proline-alanine-alanine-arginine (PAAR) domain, also containing C-terminal Rearrangement hotspot (Rhs) extensions.)
195	A	https://www.ncbi.nlm.nih.gov/nuccore/NZ_LR134308.1?report=graph&from=5406934&to=5408046	DUF2169	20	318	1	1.79e-120	Pseudomonas aeruginosa NCTC11445	NZ_LR134308.1	5406934	5408046	-	WP_003101197.1	DUF2169 domain-containing protein	1-370: COG5351 (0.0e+00, COG5351, Uncharacterized protein [Function unknown].)	370	WP_033974851.1	DUF6484 domain-containing protein	23-83: pfam20093 (2.3e-17, DUF6484, Domain of unknown function (DUF6484).)	149	16	WP_003115088.1	3-oxoacyl-ACP synthase	1-345: PRK06147 (1.3e-166, PRK06147, 3-oxoacyl-(acyl carrier protein) synthase; Validated)	345	-4	WP_033974867.1	type VI secretion system spike protein VgrG1b	11-524: TIGR03361 (0.0e+00, VI_Rhs_Vgr, type VI secretion system Vgr family protein.); 501-616: PHA02596 (9.5e-09, 5, baseplate hub subunit and tail lysozyme; Provisional)	741	494	WP_003083698.1	type VI secretion system effector Dnase Tse7	226-343: pfam15635 (1.2e-51, Tox-GHH2, GHH signature containing HNH/Endo VII superfamily nuclease toxin 2.); 20-134: pfam13665 (1.7e-39, DUF4150, Domain of unknown function (DUF4150).)	386	1033	WP_003083692.1	type VI secretion system effector EagT6	1-144: COG5435 (6.3e-65, COG5435, Uncharacterized protein [Function unknown].)	144	2972	WP_003115069.1	type IV secretion system immunity protein Tsi7		306	2215	WP_003083691.1	T6SS effector (p)ppApp synthetase Tas1	80-161: cd14742 (4.0e-26, PAAR_RHS, proline-alanine-alanine-arginine (PAAR) domain, also containing C-terminal Rearrangement hotspot (Rhs) extensions.)
196	A	https://www.ncbi.nlm.nih.gov/nuccore/NZ_CP022478.1?report=graph&from=5638284&to=5639396	DUF2169	20	318	1	5.82e-120	Pseudomonas aeruginosa LW	NZ_CP022478.1	5638284	5639396	+	WP_033984523.1	DUF2169 domain-containing protein	1-370: COG5351 (0.0e+00, COG5351, Uncharacterized protein [Function unknown].)	370	WP_023126819.1	DUF6484 domain-containing protein	23-83: pfam20093 (1.9e-17, DUF6484, Domain of unknown function (DUF6484).)	149	16	WP_058159893.1	beta-ketoacyl synthase N-terminal-like domain-containing protein	1-345: PRK06147 (5.2e-163, PRK06147, 3-oxoacyl-(acyl carrier protein) synthase; Validated)	345	-4	WP_058159912.1	type VI secretion system spike protein VgrG1b	11-524: TIGR03361 (0.0e+00, VI_Rhs_Vgr, type VI secretion system Vgr family protein.); 501-616: PHA02596 (2.2e-08, 5, baseplate hub subunit and tail lysozyme; Provisional)	741	494		DUF4150 domain-containing protein		0	1033	WP_021263788.1	type VI secretion system effector EagT6	1-144: COG5435 (3.9e-65, COG5435, Uncharacterized protein [Function unknown].)	144	2972	WP_033984525.1	hypothetical protein		238	2014	WP_003083691.1	T6SS effector (p)ppApp synthetase Tas1	80-161: cd14742 (4.0e-26, PAAR_RHS, proline-alanine-alanine-arginine (PAAR) domain, also containing C-terminal Rearrangement hotspot (Rhs) extensions.)
197	A	https://www.ncbi.nlm.nih.gov/nuccore/NZ_CP034409.1?report=graph&from=5070552&to=5071664	DUF2169	20	318	1	2.3e-120	Pseudomonas aeruginosa SP4527	NZ_CP034409.1	5070552	5071664	-	WP_023081672.1	DUF2169 domain-containing protein	1-370: COG5351 (0.0e+00, COG5351, Uncharacterized protein [Function unknown].)	370	WP_003083695.1	DUF6484 domain-containing protein	23-83: pfam20093 (3.4e-18, DUF6484, Domain of unknown function (DUF6484).)	149	16	WP_003110648.1	3-oxoacyl-ACP synthase	1-345: PRK06147 (3.4e-171, PRK06147, 3-oxoacyl-(acyl carrier protein) synthase; Validated)	345	-4	WP_033990902.1	type VI secretion system spike protein VgrG1b	11-524: TIGR03361 (0.0e+00, VI_Rhs_Vgr, type VI secretion system Vgr family protein.); 501-616: PHA02596 (2.2e-08, 5, baseplate hub subunit and tail lysozyme; Provisional)	741	493	WP_003123791.1	DUF4150 domain-containing protein	20-134: pfam13665 (2.9e-38, DUF4150, Domain of unknown function (DUF4150).)	315	1034	WP_003083692.1	type VI secretion system effector EagT6	1-144: COG5435 (6.3e-65, COG5435, Uncharacterized protein [Function unknown].)	144	2972	WP_033990899.1	hypothetical protein		304	1992	WP_023092250.1	T6SS effector (p)ppApp synthetase Tas1	80-161: cd14742 (8.0e-26, PAAR_RHS, proline-alanine-alanine-arginine (PAAR) domain, also containing C-terminal Rearrangement hotspot (Rhs) extensions.)
198	A	https://www.ncbi.nlm.nih.gov/nuccore/NZ_CP032126.1?report=graph&from=118018&to=119130	DUF2169	20	318	1	1.79e-120	Pseudomonas aeruginosa PAO1161	NZ_CP032126.1	118018	119130	+	WP_003101197.1	DUF2169 domain-containing protein	1-370: COG5351 (0.0e+00, COG5351, Uncharacterized protein [Function unknown].)	370	WP_003101196.1	DUF6484 domain-containing protein	23-83: pfam20093 (6.3e-18, DUF6484, Domain of unknown function (DUF6484).)	149	16	WP_003115088.1	3-oxoacyl-ACP synthase	1-345: PRK06147 (1.3e-166, PRK06147, 3-oxoacyl-(acyl carrier protein) synthase; Validated)	345	-4	WP_003147059.1	type VI secretion system spike protein VgrG1b	11-524: TIGR03361 (0.0e+00, VI_Rhs_Vgr, type VI secretion system Vgr family protein.); 501-616: PHA02596 (9.7e-09, 5, baseplate hub subunit and tail lysozyme; Provisional)	741	493	WP_003115783.1	type VI secretion system effector Dnase Tse7	226-343: pfam15635 (9.4e-52, Tox-GHH2, GHH signature containing HNH/Endo VII superfamily nuclease toxin 2.); 20-134: pfam13665 (1.8e-39, DUF4150, Domain of unknown function (DUF4150).)	386	1033	WP_003083692.1	type VI secretion system effector EagT6	1-144: COG5435 (6.3e-65, COG5435, Uncharacterized protein [Function unknown].)	144	2972	WP_003115069.1	hypothetical protein		306	2215	WP_003115074.1	NAD(P)+ glycohydrolase Tse6	266-422: pfam15538 (7.8e-118, Ntox46, Bacterial toxin 46.); 80-161: cd14742 (5.8e-28, PAAR_RHS, proline-alanine-alanine-arginine (PAAR) domain, also containing C-terminal Rearrangement hotspot (Rhs) extensions.)
199	A	https://www.ncbi.nlm.nih.gov/nuccore/NZ_CP034369.1?report=graph&from=5973144&to=5974256	DUF2169	20	318	1	2.3e-120	Pseudomonas aeruginosa SP4371	NZ_CP034369.1	5973144	5974256	-	WP_023081672.1	DUF2169 domain-containing protein	1-370: COG5351 (0.0e+00, COG5351, Uncharacterized protein [Function unknown].)	370	WP_003083695.1	DUF6484 domain-containing protein	23-83: pfam20093 (3.4e-18, DUF6484, Domain of unknown function (DUF6484).)	149	16	WP_003110648.1	3-oxoacyl-ACP synthase	1-345: PRK06147 (3.4e-171, PRK06147, 3-oxoacyl-(acyl carrier protein) synthase; Validated)	345	-4	WP_033990902.1	type VI secretion system spike protein VgrG1b	11-524: TIGR03361 (0.0e+00, VI_Rhs_Vgr, type VI secretion system Vgr family protein.); 501-616: PHA02596 (2.2e-08, 5, baseplate hub subunit and tail lysozyme; Provisional)	741	493	WP_003123791.1	DUF4150 domain-containing protein	20-134: pfam13665 (2.9e-38, DUF4150, Domain of unknown function (DUF4150).)	315	1034	WP_003083692.1	type VI secretion system effector EagT6	1-144: COG5435 (6.3e-65, COG5435, Uncharacterized protein [Function unknown].)	144	2972	WP_033990899.1	hypothetical protein		304	1992		T6SS effector (p)ppApp synthetase Tas1
200	A	https://www.ncbi.nlm.nih.gov/nuccore/NZ_CP035739.1?report=graph&from=3960668&to=3961780	DUF2169	20	318	1	1.35e-120	Pseudomonas aeruginosa 1334/14	NZ_CP035739.1	3960668	3961780	-	WP_023105767.1	DUF2169 domain-containing protein	1-370: COG5351 (0.0e+00, COG5351, Uncharacterized protein [Function unknown].)	370	WP_003101196.1	DUF6484 domain-containing protein	23-83: pfam20093 (6.3e-18, DUF6484, Domain of unknown function (DUF6484).)	149	16	WP_012613442.1	3-oxoacyl-ACP synthase	1-345: PRK06147 (4.1e-171, PRK06147, 3-oxoacyl-(acyl carrier protein) synthase; Validated)	345	-4	WP_012613440.1	type VI secretion system spike protein VgrG1b	11-524: TIGR03361 (0.0e+00, VI_Rhs_Vgr, type VI secretion system Vgr family protein.); 501-616: PHA02596 (9.7e-09, 5, baseplate hub subunit and tail lysozyme; Provisional)	741	493	WP_003123791.1	DUF4150 domain-containing protein	20-134: pfam13665 (2.9e-38, DUF4150, Domain of unknown function (DUF4150).)	315	1034	WP_003083692.1	type VI secretion system effector EagT6	1-144: COG5435 (6.3e-65, COG5435, Uncharacterized protein [Function unknown].)	144	2972	WP_003110650.1	hypothetical protein		304	1992	WP_003104959.1	NAD(P)+ glycohydrolase Tse6	266-422: pfam15538 (1.5e-117, Ntox46, Bacterial toxin 46.); 80-161: cd14742 (7.8e-28, PAAR_RHS, proline-alanine-alanine-arginine (PAAR) domain, also containing C-terminal Rearrangement hotspot (Rhs) extensions.)
201	A	https://www.ncbi.nlm.nih.gov/nuccore/NZ_CP031677.1?report=graph&from=217600&to=218712	DUF2169	20	318	1	2.3e-120	Pseudomonas aeruginosa E80	NZ_CP031677.1	217600	218712	+	WP_023081672.1	DUF2169 domain-containing protein	1-370: COG5351 (0.0e+00, COG5351, Uncharacterized protein [Function unknown].)	370	WP_003083695.1	DUF6484 domain-containing protein	23-83: pfam20093 (3.4e-18, DUF6484, Domain of unknown function (DUF6484).)	149	16	WP_003110648.1	3-oxoacyl-ACP synthase	1-345: PRK06147 (3.4e-171, PRK06147, 3-oxoacyl-(acyl carrier protein) synthase; Validated)	345	-4	WP_023081673.1	type VI secretion system spike protein VgrG1b	11-524: TIGR03361 (0.0e+00, VI_Rhs_Vgr, type VI secretion system Vgr family protein.); 501-616: PHA02596 (2.1e-08, 5, baseplate hub subunit and tail lysozyme; Provisional)	741	493	WP_003123791.1	DUF4150 domain-containing protein	20-134: pfam13665 (2.9e-38, DUF4150, Domain of unknown function (DUF4150).)	315	1034	WP_003083692.1	type VI secretion system effector EagT6	1-144: COG5435 (6.3e-65, COG5435, Uncharacterized protein [Function unknown].)	144	2972	WP_003110650.1	hypothetical protein		304	1992	WP_015502132.1	T6SS effector (p)ppApp synthetase Tas1	80-161: cd14742 (7.9e-26, PAAR_RHS, proline-alanine-alanine-arginine (PAAR) domain, also containing C-terminal Rearrangement hotspot (Rhs) extensions.)
202	A	https://www.ncbi.nlm.nih.gov/nuccore/NZ_CP037925.1?report=graph&from=117864&to=118976	DUF2169	20	318	1	7.02e-121	Pseudomonas aeruginosa AES1M	NZ_CP037925.1	117864	118976	+	WP_059005434.1	DUF2169 domain-containing protein	1-369: COG5351 (0.0e+00, COG5351, Uncharacterized protein [Function unknown].)	370	WP_003101196.1	DUF6484 domain-containing protein	23-83: pfam20093 (6.3e-18, DUF6484, Domain of unknown function (DUF6484).)	149	16	WP_023090215.1	3-oxoacyl-ACP synthase	1-345: PRK06147 (1.8e-167, PRK06147, 3-oxoacyl-(acyl carrier protein) synthase; Validated)	345	-4		type VI secretion system spike protein VgrG1b		0	493	WP_003115783.1	type VI secretion system effector Dnase Tse7	226-343: pfam15635 (9.4e-52, Tox-GHH2, GHH signature containing HNH/Endo VII superfamily nuclease toxin 2.); 20-134: pfam13665 (1.8e-39, DUF4150, Domain of unknown function (DUF4150).)	386	1033	WP_003083692.1	type VI secretion system effector EagT6	1-144: COG5435 (6.3e-65, COG5435, Uncharacterized protein [Function unknown].)	144	2971	WP_003083699.1	type IV secretion system immunity protein Tsi7		306	2215	WP_003104959.1	NAD(P)+ glycohydrolase Tse6	266-422: pfam15538 (1.5e-117, Ntox46, Bacterial toxin 46.); 80-161: cd14742 (7.8e-28, PAAR_RHS, proline-alanine-alanine-arginine (PAAR) domain, also containing C-terminal Rearrangement hotspot (Rhs) extensions.)
203	A	https://www.ncbi.nlm.nih.gov/nuccore/NZ_CP037926.1?report=graph&from=117821&to=118933	DUF2169	20	318	1	7.02e-121	Pseudomonas aeruginosa AES1R	NZ_CP037926.1	117821	118933	+	WP_059005434.1	DUF2169 domain-containing protein	1-369: COG5351 (0.0e+00, COG5351, Uncharacterized protein [Function unknown].)	370	WP_003101196.1	DUF6484 domain-containing protein	23-83: pfam20093 (6.3e-18, DUF6484, Domain of unknown function (DUF6484).)	149	16	WP_023090215.1	3-oxoacyl-ACP synthase	1-345: PRK06147 (1.8e-167, PRK06147, 3-oxoacyl-(acyl carrier protein) synthase; Validated)	345	-4	WP_012613440.1	type VI secretion system spike protein VgrG1b	11-524: TIGR03361 (0.0e+00, VI_Rhs_Vgr, type VI secretion system Vgr family protein.); 501-616: PHA02596 (9.7e-09, 5, baseplate hub subunit and tail lysozyme; Provisional)	741	493	WP_003115783.1	type VI secretion system effector Dnase Tse7	226-343: pfam15635 (9.4e-52, Tox-GHH2, GHH signature containing HNH/Endo VII superfamily nuclease toxin 2.); 20-134: pfam13665 (1.8e-39, DUF4150, Domain of unknown function (DUF4150).)	386	1033	WP_003083692.1	type VI secretion system effector EagT6	1-144: COG5435 (6.3e-65, COG5435, Uncharacterized protein [Function unknown].)	144	2972	WP_003083699.1	type IV secretion system immunity protein Tsi7		306	2215	WP_003104959.1	NAD(P)+ glycohydrolase Tse6	266-422: pfam15538 (1.5e-117, Ntox46, Bacterial toxin 46.); 80-161: cd14742 (7.8e-28, PAAR_RHS, proline-alanine-alanine-arginine (PAAR) domain, also containing C-terminal Rearrangement hotspot (Rhs) extensions.)
204	A	https://www.ncbi.nlm.nih.gov/nuccore/NZ_LS998783.1?report=graph&from=119528&to=120640	DUF2169	20	318	1	6.56e-120	Pseudomonas aeruginosa 1	NZ_LS998783.1	119528	120640	+	WP_232054377.1	DUF2169 domain-containing protein	1-370: COG5351 (0.0e+00, COG5351, Uncharacterized protein [Function unknown].)	370	WP_003101196.1	DUF6484 domain-containing protein	23-83: pfam20093 (6.3e-18, DUF6484, Domain of unknown function (DUF6484).)	149	16	WP_003161052.1	3-oxoacyl-ACP synthase	1-345: PRK06147 (2.3e-171, PRK06147, 3-oxoacyl-(acyl carrier protein) synthase; Validated)	345	-4	WP_012613440.1	type VI secretion system spike protein VgrG1b	11-524: TIGR03361 (0.0e+00, VI_Rhs_Vgr, type VI secretion system Vgr family protein.); 501-616: PHA02596 (9.7e-09, 5, baseplate hub subunit and tail lysozyme; Provisional)	741	493	WP_025297269.1	DUF4150 domain-containing protein	20-134: pfam13665 (2.4e-38, DUF4150, Domain of unknown function (DUF4150).)	315	1034	WP_003083692.1	type VI secretion system effector EagT6	1-144: COG5435 (6.3e-65, COG5435, Uncharacterized protein [Function unknown].)	144	2972	WP_003110650.1	hypothetical protein		304	1992	WP_003121604.1	NAD(P)+ glycohydrolase Tse6	266-422: pfam15538 (1.3e-117, Ntox46, Bacterial toxin 46.); 80-161: cd14742 (7.1e-28, PAAR_RHS, proline-alanine-alanine-arginine (PAAR) domain, also containing C-terminal Rearrangement hotspot (Rhs) extensions.)
205	A	https://www.ncbi.nlm.nih.gov/nuccore/NZ_CP039293.1?report=graph&from=126690&to=127802	DUF2169	20	318	1	2e-120	Pseudomonas aeruginosa PABL048	NZ_CP039293.1	126690	127802	+	WP_023094295.1	DUF2169 domain-containing protein	1-370: COG5351 (0.0e+00, COG5351, Uncharacterized protein [Function unknown].)	370	WP_019485456.1	DUF6484 domain-containing protein	23-83: pfam20093 (2.4e-18, DUF6484, Domain of unknown function (DUF6484).)	149	16	WP_019485458.1	3-oxoacyl-ACP synthase	1-345: PRK06147 (1.6e-170, PRK06147, 3-oxoacyl-(acyl carrier protein) synthase; Validated)	345	-4	WP_023092251.1	type VI secretion system spike protein VgrG1b	11-524: TIGR03361 (0.0e+00, VI_Rhs_Vgr, type VI secretion system Vgr family protein.); 501-616: PHA02596 (9.5e-09, 5, baseplate hub subunit and tail lysozyme; Provisional)	741	493	WP_003123791.1	DUF4150 domain-containing protein	20-134: pfam13665 (2.9e-38, DUF4150, Domain of unknown function (DUF4150).)	315	1034	WP_003083692.1	type VI secretion system effector EagT6	1-144: COG5435 (6.3e-65, COG5435, Uncharacterized protein [Function unknown].)	144	2972	WP_003110650.1	hypothetical protein		304	1992	WP_003104959.1	NAD(P)+ glycohydrolase Tse6	266-422: pfam15538 (1.5e-117, Ntox46, Bacterial toxin 46.); 80-161: cd14742 (7.8e-28, PAAR_RHS, proline-alanine-alanine-arginine (PAAR) domain, also containing C-terminal Rearrangement hotspot (Rhs) extensions.)
206	A	https://www.ncbi.nlm.nih.gov/nuccore/NZ_CP040127.1?report=graph&from=123699&to=124811	DUF2169	20	318	1	3.09e-120	Pseudomonas aeruginosa PA298	NZ_CP040127.1	123699	124811	+	WP_023123683.1	DUF2169 domain-containing protein	1-370: COG5351 (0.0e+00, COG5351, Uncharacterized protein [Function unknown].)	370	WP_003101196.1	DUF6484 domain-containing protein	23-83: pfam20093 (6.3e-18, DUF6484, Domain of unknown function (DUF6484).)	149	16	WP_003110648.1	3-oxoacyl-ACP synthase	1-345: PRK06147 (3.4e-171, PRK06147, 3-oxoacyl-(acyl carrier protein) synthase; Validated)	345	-4	WP_019725678.1	type VI secretion system spike protein VgrG1b	11-524: TIGR03361 (0.0e+00, VI_Rhs_Vgr, type VI secretion system Vgr family protein.); 501-616: PHA02596 (9.3e-09, 5, baseplate hub subunit and tail lysozyme; Provisional)	741	493	WP_003123791.1	DUF4150 domain-containing protein	20-134: pfam13665 (2.9e-38, DUF4150, Domain of unknown function (DUF4150).)	315	1034	WP_003083692.1	type VI secretion system effector EagT6	1-144: COG5435 (6.3e-65, COG5435, Uncharacterized protein [Function unknown].)	144	2972	WP_003110650.1	hypothetical protein		304	1992	WP_003104959.1	NAD(P)+ glycohydrolase Tse6	266-422: pfam15538 (1.5e-117, Ntox46, Bacterial toxin 46.); 80-161: cd14742 (7.8e-28, PAAR_RHS, proline-alanine-alanine-arginine (PAAR) domain, also containing C-terminal Rearrangement hotspot (Rhs) extensions.)
207	A	https://www.ncbi.nlm.nih.gov/nuccore/NZ_CP031449.2?report=graph&from=138236&to=139348	DUF2169	20	318	1	1.35e-120	Pseudomonas aeruginosa 97	NZ_CP031449.2	138236	139348	+	WP_023105767.1	DUF2169 domain-containing protein	1-370: COG5351 (0.0e+00, COG5351, Uncharacterized protein [Function unknown].)	370	WP_003101196.1	DUF6484 domain-containing protein	23-83: pfam20093 (6.3e-18, DUF6484, Domain of unknown function (DUF6484).)	149	16	WP_012613442.1	3-oxoacyl-ACP synthase	1-345: PRK06147 (4.1e-171, PRK06147, 3-oxoacyl-(acyl carrier protein) synthase; Validated)	345	-4	WP_012613440.1	type VI secretion system spike protein VgrG1b	11-524: TIGR03361 (0.0e+00, VI_Rhs_Vgr, type VI secretion system Vgr family protein.); 501-616: PHA02596 (9.7e-09, 5, baseplate hub subunit and tail lysozyme; Provisional)	741	493	WP_003123791.1	DUF4150 domain-containing protein	20-134: pfam13665 (2.9e-38, DUF4150, Domain of unknown function (DUF4150).)	315	1034	WP_003083692.1	type VI secretion system effector EagT6	1-144: COG5435 (6.3e-65, COG5435, Uncharacterized protein [Function unknown].)	144	2972	WP_003110650.1	hypothetical protein		304	1992	WP_003104959.1	NAD(P)+ glycohydrolase Tse6	266-422: pfam15538 (1.5e-117, Ntox46, Bacterial toxin 46.); 80-161: cd14742 (7.8e-28, PAAR_RHS, proline-alanine-alanine-arginine (PAAR) domain, also containing C-terminal Rearrangement hotspot (Rhs) extensions.)
208	A	https://www.ncbi.nlm.nih.gov/nuccore/NZ_CP041008.1?report=graph&from=5604764&to=5605876	DUF2169	20	318	1	1.79e-120	Pseudomonas aeruginosa FDAARGOS_767	NZ_CP041008.1	5604764	5605876	-	WP_003101197.1	DUF2169 domain-containing protein	1-370: COG5351 (0.0e+00, COG5351, Uncharacterized protein [Function unknown].)	370	WP_003101196.1	DUF6484 domain-containing protein	23-83: pfam20093 (6.3e-18, DUF6484, Domain of unknown function (DUF6484).)	149	16	WP_003115088.1	3-oxoacyl-ACP synthase	1-345: PRK06147 (1.3e-166, PRK06147, 3-oxoacyl-(acyl carrier protein) synthase; Validated)	345	-4	WP_003147059.1	type VI secretion system spike protein VgrG1b	11-524: TIGR03361 (0.0e+00, VI_Rhs_Vgr, type VI secretion system Vgr family protein.); 501-616: PHA02596 (9.7e-09, 5, baseplate hub subunit and tail lysozyme; Provisional)	741	493	WP_003115783.1	type VI secretion system effector Dnase Tse7	226-343: pfam15635 (9.4e-52, Tox-GHH2, GHH signature containing HNH/Endo VII superfamily nuclease toxin 2.); 20-134: pfam13665 (1.8e-39, DUF4150, Domain of unknown function (DUF4150).)	386	1033	WP_003083692.1	type VI secretion system effector EagT6	1-144: COG5435 (6.3e-65, COG5435, Uncharacterized protein [Function unknown].)	144	2972	WP_003115069.1	type IV secretion system immunity protein Tsi7		306	2215	WP_003115074.1	NAD(P)+ glycohydrolase Tse6	266-422: pfam15538 (7.8e-118, Ntox46, Bacterial toxin 46.); 80-161: cd14742 (5.8e-28, PAAR_RHS, proline-alanine-alanine-arginine (PAAR) domain, also containing C-terminal Rearrangement hotspot (Rhs) extensions.)
209	A	https://www.ncbi.nlm.nih.gov/nuccore/NZ_CP041013.1?report=graph&from=6720625&to=6721737	DUF2169	20	318	1	2.41e-120	Pseudomonas aeruginosa FDAARGOS_610	NZ_CP041013.1	6720625	6721737	-	WP_023110890.1	DUF2169 domain-containing protein	1-370: COG5351 (0.0e+00, COG5351, Uncharacterized protein [Function unknown].)	370	WP_004351979.1	DUF6484 domain-containing protein	23-84: pfam20093 (7.3e-17, DUF6484, Domain of unknown function (DUF6484).)	150	16	WP_003161052.1	3-oxoacyl-ACP synthase	1-345: PRK06147 (2.3e-171, PRK06147, 3-oxoacyl-(acyl carrier protein) synthase; Validated)	345	-4	WP_021204798.1	type VI secretion system spike protein VgrG1b	11-524: TIGR03361 (0.0e+00, VI_Rhs_Vgr, type VI secretion system Vgr family protein.); 511-632: PHA02596 (5.5e-08, 5, baseplate hub subunit and tail lysozyme; Provisional)	741	496	WP_003123791.1	DUF4150 domain-containing protein	20-134: pfam13665 (2.9e-38, DUF4150, Domain of unknown function (DUF4150).)	315	1034	WP_003111796.1	type VI secretion system effector EagT6	1-144: COG5435 (2.2e-65, COG5435, Uncharacterized protein [Function unknown].)	144	2975	WP_003110650.1	hypothetical protein		304	1992	WP_003104959.1	NAD(P)+ glycohydrolase Tse6	266-422: pfam15538 (1.5e-117, Ntox46, Bacterial toxin 46.); 80-161: cd14742 (7.8e-28, PAAR_RHS, proline-alanine-alanine-arginine (PAAR) domain, also containing C-terminal Rearrangement hotspot (Rhs) extensions.)
210	A	https://www.ncbi.nlm.nih.gov/nuccore/NZ_CP032569.1?report=graph&from=6798964&to=6800076	DUF2169	20	318	1	2.3e-120	Pseudomonas aeruginosa BA7823	NZ_CP032569.1	6798964	6800076	+	WP_023081672.1	DUF2169 domain-containing protein	1-370: COG5351 (0.0e+00, COG5351, Uncharacterized protein [Function unknown].)	370	WP_003083695.1	DUF6484 domain-containing protein	23-83: pfam20093 (3.4e-18, DUF6484, Domain of unknown function (DUF6484).)	149	16	WP_003110648.1	3-oxoacyl-ACP synthase	1-345: PRK06147 (3.4e-171, PRK06147, 3-oxoacyl-(acyl carrier protein) synthase; Validated)	345	-4	WP_033990902.1	type VI secretion system spike protein VgrG1b	11-524: TIGR03361 (0.0e+00, VI_Rhs_Vgr, type VI secretion system Vgr family protein.); 501-616: PHA02596 (2.2e-08, 5, baseplate hub subunit and tail lysozyme; Provisional)	741	493	WP_003123791.1	DUF4150 domain-containing protein	20-134: pfam13665 (2.9e-38, DUF4150, Domain of unknown function (DUF4150).)	315	1034	WP_003083692.1	type VI secretion system effector EagT6	1-144: COG5435 (6.3e-65, COG5435, Uncharacterized protein [Function unknown].)	144	2972	WP_033990899.1	hypothetical protein		304	1992	WP_023092250.1	T6SS effector (p)ppApp synthetase Tas1	80-161: cd14742 (8.0e-26, PAAR_RHS, proline-alanine-alanine-arginine (PAAR) domain, also containing C-terminal Rearrangement hotspot (Rhs) extensions.)
211	A	https://www.ncbi.nlm.nih.gov/nuccore/NZ_CP041354.1?report=graph&from=122383&to=123495	DUF2169	20	317	1	3.18e-118	Pseudomonas aeruginosa AZPAE15042	NZ_CP041354.1	122383	123495	+	WP_034081062.1	DUF2169 domain-containing protein	1-370: COG5351 (0.0e+00, COG5351, Uncharacterized protein [Function unknown].)	370	WP_003155766.1	DUF6484 domain-containing protein	23-83: pfam20093 (3.2e-17, DUF6484, Domain of unknown function (DUF6484).)	149	16	WP_034081061.1	3-oxoacyl-ACP synthase	1-345: PRK06147 (1.4e-164, PRK06147, 3-oxoacyl-(acyl carrier protein) synthase; Validated)	345	-4	WP_034081063.1	type VI secretion system spike protein VgrG1b	11-524: TIGR03361 (0.0e+00, VI_Rhs_Vgr, type VI secretion system Vgr family protein.); 501-616: PHA02596 (9.3e-09, 5, baseplate hub subunit and tail lysozyme; Provisional)	741	494	WP_034081060.1	DUF4150 domain-containing protein	20-134: pfam13665 (4.4e-42, DUF4150, Domain of unknown function (DUF4150).); 247-348: pfam15635 (2.6e-19, Tox-GHH2, GHH signature containing HNH/Endo VII superfamily nuclease toxin 2.)	387	1033	WP_011979144.1	type VI secretion system effector EagT6	1-142: COG5435 (1.0e-64, COG5435, Uncharacterized protein [Function unknown].)	144	2972	WP_034081059.1	hypothetical protein		307	2210	WP_034081064.1	PAAR domain-containing protein	80-161: cd14742 (7.2e-27, PAAR_RHS, proline-alanine-alanine-arginine (PAAR) domain, also containing C-terminal Rearrangement hotspot (Rhs) extensions.)
212	A	https://www.ncbi.nlm.nih.gov/nuccore/NZ_CP041771.1?report=graph&from=120682&to=121794	DUF2169	20	318	1	1.79e-120	Pseudomonas aeruginosa A681	NZ_CP041771.1	120682	121794	+	WP_003101197.1	DUF2169 domain-containing protein	1-370: COG5351 (0.0e+00, COG5351, Uncharacterized protein [Function unknown].)	370	WP_003101196.1	DUF6484 domain-containing protein	23-83: pfam20093 (6.3e-18, DUF6484, Domain of unknown function (DUF6484).)	149	16	WP_003161052.1	3-oxoacyl-ACP synthase	1-345: PRK06147 (2.3e-171, PRK06147, 3-oxoacyl-(acyl carrier protein) synthase; Validated)	345	-4	WP_012613440.1	type VI secretion system spike protein VgrG1b	11-524: TIGR03361 (0.0e+00, VI_Rhs_Vgr, type VI secretion system Vgr family protein.); 501-616: PHA02596 (9.7e-09, 5, baseplate hub subunit and tail lysozyme; Provisional)	741	493	WP_003123791.1	DUF4150 domain-containing protein	20-134: pfam13665 (2.9e-38, DUF4150, Domain of unknown function (DUF4150).)	315	1034	WP_023089786.1	type VI secretion system effector EagT6	1-144: COG5435 (1.6e-63, COG5435, Uncharacterized protein [Function unknown].)	144	2972	WP_003110650.1	hypothetical protein		304	1992	WP_003104959.1	NAD(P)+ glycohydrolase Tse6	266-422: pfam15538 (1.5e-117, Ntox46, Bacterial toxin 46.); 80-161: cd14742 (7.8e-28, PAAR_RHS, proline-alanine-alanine-arginine (PAAR) domain, also containing C-terminal Rearrangement hotspot (Rhs) extensions.)
213	A	https://www.ncbi.nlm.nih.gov/nuccore/NZ_CP041772.1?report=graph&from=2531164&to=2532276	DUF2169	20	318	1	1.7e-120	Pseudomonas aeruginosa 243931	NZ_CP041772.1	2531164	2532276	+	WP_003083696.1	DUF2169 domain-containing protein	1-370: COG5351 (0.0e+00, COG5351, Uncharacterized protein [Function unknown].)	370	WP_003083695.1	DUF6484 domain-containing protein	23-83: pfam20093 (3.4e-18, DUF6484, Domain of unknown function (DUF6484).)	149	16	WP_003083697.1	3-oxoacyl-ACP synthase	1-345: PRK06147 (2.5e-167, PRK06147, 3-oxoacyl-(acyl carrier protein) synthase; Validated)	345	-4	WP_014603464.1	type VI secretion system spike protein VgrG1b	11-524: TIGR03361 (0.0e+00, VI_Rhs_Vgr, type VI secretion system Vgr family protein.); 501-616: PHA02596 (2.1e-08, 5, baseplate hub subunit and tail lysozyme; Provisional)	741	493	WP_003083698.1	type VI secretion system effector Dnase Tse7	226-343: pfam15635 (1.2e-51, Tox-GHH2, GHH signature containing HNH/Endo VII superfamily nuclease toxin 2.); 20-134: pfam13665 (1.7e-39, DUF4150, Domain of unknown function (DUF4150).)	386	1033	WP_003083692.1	type VI secretion system effector EagT6	1-144: COG5435 (6.3e-65, COG5435, Uncharacterized protein [Function unknown].)	144	2972	WP_003083699.1	type IV secretion system immunity protein Tsi7		306	2215	WP_003083691.1	T6SS effector (p)ppApp synthetase Tas1	80-161: cd14742 (4.0e-26, PAAR_RHS, proline-alanine-alanine-arginine (PAAR) domain, also containing C-terminal Rearrangement hotspot (Rhs) extensions.)
214	A	https://www.ncbi.nlm.nih.gov/nuccore/NZ_CP041774.1?report=graph&from=132833&to=133945	DUF2169	20	318	1	2e-120	Pseudomonas aeruginosa 60503	NZ_CP041774.1	132833	133945	+	WP_023094295.1	DUF2169 domain-containing protein	1-370: COG5351 (0.0e+00, COG5351, Uncharacterized protein [Function unknown].)	370	WP_003083695.1	DUF6484 domain-containing protein	23-83: pfam20093 (3.4e-18, DUF6484, Domain of unknown function (DUF6484).)	149	16	WP_019485458.1	3-oxoacyl-ACP synthase	1-345: PRK06147 (1.6e-170, PRK06147, 3-oxoacyl-(acyl carrier protein) synthase; Validated)	345	-4	WP_033938670.1	type VI secretion system spike protein VgrG1b	11-524: TIGR03361 (0.0e+00, VI_Rhs_Vgr, type VI secretion system Vgr family protein.); 501-616: PHA02596 (2.2e-08, 5, baseplate hub subunit and tail lysozyme; Provisional)	741	493	WP_003123791.1	DUF4150 domain-containing protein	20-134: pfam13665 (2.9e-38, DUF4150, Domain of unknown function (DUF4150).)	315	1034	WP_003083692.1	type VI secretion system effector EagT6	1-144: COG5435 (6.3e-65, COG5435, Uncharacterized protein [Function unknown].)	144	2972	WP_003110650.1	hypothetical protein		304	1992	WP_003115074.1	NAD(P)+ glycohydrolase Tse6	266-422: pfam15538 (7.8e-118, Ntox46, Bacterial toxin 46.); 80-161: cd14742 (5.8e-28, PAAR_RHS, proline-alanine-alanine-arginine (PAAR) domain, also containing C-terminal Rearrangement hotspot (Rhs) extensions.)
215	A	https://www.ncbi.nlm.nih.gov/nuccore/NZ_CP041773.1?report=graph&from=2624654&to=2625766	DUF2169	20	318	1	3.09e-120	Pseudomonas aeruginosa 519119	NZ_CP041773.1	2624654	2625766	+	WP_023123683.1	DUF2169 domain-containing protein	1-370: COG5351 (0.0e+00, COG5351, Uncharacterized protein [Function unknown].)	370	WP_003101196.1	DUF6484 domain-containing protein	23-83: pfam20093 (6.3e-18, DUF6484, Domain of unknown function (DUF6484).)	149	16	WP_003110648.1	3-oxoacyl-ACP synthase	1-345: PRK06147 (3.4e-171, PRK06147, 3-oxoacyl-(acyl carrier protein) synthase; Validated)	345	-4	WP_019725678.1	type VI secretion system spike protein VgrG1b	11-524: TIGR03361 (0.0e+00, VI_Rhs_Vgr, type VI secretion system Vgr family protein.); 501-616: PHA02596 (9.3e-09, 5, baseplate hub subunit and tail lysozyme; Provisional)	741	493	WP_003123791.1	DUF4150 domain-containing protein	20-134: pfam13665 (2.9e-38, DUF4150, Domain of unknown function (DUF4150).)	315	1034	WP_003083692.1	type VI secretion system effector EagT6	1-144: COG5435 (6.3e-65, COG5435, Uncharacterized protein [Function unknown].)	144	2972	WP_003110650.1	hypothetical protein		304	1992	WP_003104959.1	NAD(P)+ glycohydrolase Tse6	266-422: pfam15538 (1.5e-117, Ntox46, Bacterial toxin 46.); 80-161: cd14742 (7.8e-28, PAAR_RHS, proline-alanine-alanine-arginine (PAAR) domain, also containing C-terminal Rearrangement hotspot (Rhs) extensions.)
216	A	https://www.ncbi.nlm.nih.gov/nuccore/NZ_CP040684.1?report=graph&from=4584831&to=4585943	DUF2169	20	318	1	2.46e-120	Pseudomonas aeruginosa C79	NZ_CP040684.1	4584831	4585943	-	WP_023098304.1	DUF2169 domain-containing protein	1-370: COG5351 (0.0e+00, COG5351, Uncharacterized protein [Function unknown].)	370	WP_003083695.1	DUF6484 domain-containing protein	23-83: pfam20093 (3.4e-18, DUF6484, Domain of unknown function (DUF6484).)	149	16	WP_023090215.1	3-oxoacyl-ACP synthase	1-345: PRK06147 (1.8e-167, PRK06147, 3-oxoacyl-(acyl carrier protein) synthase; Validated)	345	-4	WP_034013902.1	type VI secretion system spike protein VgrG1b	11-524: TIGR03361 (0.0e+00, VI_Rhs_Vgr, type VI secretion system Vgr family protein.); 501-616: PHA02596 (2.1e-08, 5, baseplate hub subunit and tail lysozyme; Provisional)	741	493	WP_003136992.1	DUF4150 domain-containing protein	20-134: pfam13665 (2.5e-41, DUF4150, Domain of unknown function (DUF4150).); 207-312: pfam15635 (1.3e-13, Tox-GHH2, GHH signature containing HNH/Endo VII superfamily nuclease toxin 2.)	363	1033	WP_021263788.1	type VI secretion system effector EagT6	1-144: COG5435 (3.9e-65, COG5435, Uncharacterized protein [Function unknown].)	144	2972	WP_021263033.1	hypothetical protein		306	2135	WP_003083691.1	T6SS effector (p)ppApp synthetase Tas1	80-161: cd14742 (4.0e-26, PAAR_RHS, proline-alanine-alanine-arginine (PAAR) domain, also containing C-terminal Rearrangement hotspot (Rhs) extensions.)
217	A	https://www.ncbi.nlm.nih.gov/nuccore/NZ_CP028848.1?report=graph&from=116681&to=117793	DUF2169	20	318	1	1.79e-120	Pseudomonas aeruginosa IMP67	NZ_CP028848.1	116681	117793	+	WP_003101197.1	DUF2169 domain-containing protein	1-370: COG5351 (0.0e+00, COG5351, Uncharacterized protein [Function unknown].)	370	WP_003101196.1	DUF6484 domain-containing protein	23-83: pfam20093 (6.3e-18, DUF6484, Domain of unknown function (DUF6484).)	149	16	WP_003110648.1	3-oxoacyl-ACP synthase	1-345: PRK06147 (3.4e-171, PRK06147, 3-oxoacyl-(acyl carrier protein) synthase; Validated)	345	-4	WP_012613440.1	type VI secretion system spike protein VgrG1b	11-524: TIGR03361 (0.0e+00, VI_Rhs_Vgr, type VI secretion system Vgr family protein.); 501-616: PHA02596 (9.7e-09, 5, baseplate hub subunit and tail lysozyme; Provisional)	741	493	WP_003123791.1	DUF4150 domain-containing protein	20-134: pfam13665 (2.9e-38, DUF4150, Domain of unknown function (DUF4150).)	315	1034	WP_003083692.1	type VI secretion system effector EagT6	1-144: COG5435 (6.3e-65, COG5435, Uncharacterized protein [Function unknown].)	144	2972	WP_003110650.1	hypothetical protein		304	1992	WP_003104959.1	NAD(P)+ glycohydrolase Tse6	266-422: pfam15538 (1.5e-117, Ntox46, Bacterial toxin 46.); 80-161: cd14742 (7.8e-28, PAAR_RHS, proline-alanine-alanine-arginine (PAAR) domain, also containing C-terminal Rearrangement hotspot (Rhs) extensions.)
218	A	https://www.ncbi.nlm.nih.gov/nuccore/NZ_CP028959.1?report=graph&from=116681&to=117793	DUF2169	20	318	1	1.79e-120	Pseudomonas aeruginosa IMP66	NZ_CP028959.1	116681	117793	+	WP_003101197.1	DUF2169 domain-containing protein	1-370: COG5351 (0.0e+00, COG5351, Uncharacterized protein [Function unknown].)	370	WP_003101196.1	DUF6484 domain-containing protein	23-83: pfam20093 (6.3e-18, DUF6484, Domain of unknown function (DUF6484).)	149	16	WP_003110648.1	3-oxoacyl-ACP synthase	1-345: PRK06147 (3.4e-171, PRK06147, 3-oxoacyl-(acyl carrier protein) synthase; Validated)	345	-4	WP_012613440.1	type VI secretion system spike protein VgrG1b	11-524: TIGR03361 (0.0e+00, VI_Rhs_Vgr, type VI secretion system Vgr family protein.); 501-616: PHA02596 (9.7e-09, 5, baseplate hub subunit and tail lysozyme; Provisional)	741	493	WP_003123791.1	DUF4150 domain-containing protein	20-134: pfam13665 (2.9e-38, DUF4150, Domain of unknown function (DUF4150).)	315	1034	WP_003083692.1	type VI secretion system effector EagT6	1-144: COG5435 (6.3e-65, COG5435, Uncharacterized protein [Function unknown].)	144	2972	WP_003110650.1	hypothetical protein		304	1992	WP_003104959.1	NAD(P)+ glycohydrolase Tse6	266-422: pfam15538 (1.5e-117, Ntox46, Bacterial toxin 46.); 80-161: cd14742 (7.8e-28, PAAR_RHS, proline-alanine-alanine-arginine (PAAR) domain, also containing C-terminal Rearrangement hotspot (Rhs) extensions.)
219	A	https://www.ncbi.nlm.nih.gov/nuccore/NZ_CP028849.1?report=graph&from=116679&to=117791	DUF2169	20	318	1	1.79e-120	Pseudomonas aeruginosa IMP68	NZ_CP028849.1	116679	117791	+	WP_003101197.1	DUF2169 domain-containing protein	1-370: COG5351 (0.0e+00, COG5351, Uncharacterized protein [Function unknown].)	370	WP_003101196.1	DUF6484 domain-containing protein	23-83: pfam20093 (6.3e-18, DUF6484, Domain of unknown function (DUF6484).)	149	16	WP_003110648.1	3-oxoacyl-ACP synthase	1-345: PRK06147 (3.4e-171, PRK06147, 3-oxoacyl-(acyl carrier protein) synthase; Validated)	345	-4	WP_012613440.1	type VI secretion system spike protein VgrG1b	11-524: TIGR03361 (0.0e+00, VI_Rhs_Vgr, type VI secretion system Vgr family protein.); 501-616: PHA02596 (9.7e-09, 5, baseplate hub subunit and tail lysozyme; Provisional)	741	493	WP_003123791.1	DUF4150 domain-containing protein	20-134: pfam13665 (2.9e-38, DUF4150, Domain of unknown function (DUF4150).)	315	1034	WP_003083692.1	type VI secretion system effector EagT6	1-144: COG5435 (6.3e-65, COG5435, Uncharacterized protein [Function unknown].)	144	2972	WP_003110650.1	hypothetical protein		304	1992	WP_003104959.1	NAD(P)+ glycohydrolase Tse6	266-422: pfam15538 (1.5e-117, Ntox46, Bacterial toxin 46.); 80-161: cd14742 (7.8e-28, PAAR_RHS, proline-alanine-alanine-arginine (PAAR) domain, also containing C-terminal Rearrangement hotspot (Rhs) extensions.)
220	A	https://www.ncbi.nlm.nih.gov/nuccore/NZ_CP042269.1?report=graph&from=124182&to=125294	DUF2169	20	318	1	4.29e-120	Pseudomonas aeruginosa HOU1	NZ_CP042269.1	124182	125294	+	WP_216369051.1	DUF2169 domain-containing protein	1-370: COG5351 (0.0e+00, COG5351, Uncharacterized protein [Function unknown].)	370	WP_017002129.1	DUF6484 domain-containing protein	23-83: pfam20093 (1.7e-17, DUF6484, Domain of unknown function (DUF6484).)	149	16	WP_003161052.1	3-oxoacyl-ACP synthase	1-345: PRK06147 (2.3e-171, PRK06147, 3-oxoacyl-(acyl carrier protein) synthase; Validated)	345	-4	WP_009314913.1	type VI secretion system spike protein VgrG1b	11-524: TIGR03361 (0.0e+00, VI_Rhs_Vgr, type VI secretion system Vgr family protein.); 501-616: PHA02596 (9.3e-09, 5, baseplate hub subunit and tail lysozyme; Provisional)	741	493	WP_003123791.1	DUF4150 domain-containing protein	20-134: pfam13665 (2.9e-38, DUF4150, Domain of unknown function (DUF4150).)	315	1034	WP_003111796.1	type VI secretion system effector EagT6	1-144: COG5435 (2.2e-65, COG5435, Uncharacterized protein [Function unknown].)	144	2972	WP_003110650.1	hypothetical protein		304	1992	WP_015502132.1	T6SS effector (p)ppApp synthetase Tas1	80-161: cd14742 (7.9e-26, PAAR_RHS, proline-alanine-alanine-arginine (PAAR) domain, also containing C-terminal Rearrangement hotspot (Rhs) extensions.)
221	A	https://www.ncbi.nlm.nih.gov/nuccore/NZ_CP043328.1?report=graph&from=121759&to=122871	DUF2169	20	318	1	1.7e-120	Pseudomonas aeruginosa CCUG 51971	NZ_CP043328.1	121759	122871	+	WP_003083696.1	DUF2169 domain-containing protein	1-370: COG5351 (0.0e+00, COG5351, Uncharacterized protein [Function unknown].)	370	WP_003083695.1	DUF6484 domain-containing protein	23-83: pfam20093 (3.4e-18, DUF6484, Domain of unknown function (DUF6484).)	149	16	WP_003083697.1	3-oxoacyl-ACP synthase	1-345: PRK06147 (2.5e-167, PRK06147, 3-oxoacyl-(acyl carrier protein) synthase; Validated)	345	-4	WP_014603464.1	type VI secretion system spike protein VgrG1b	11-524: TIGR03361 (0.0e+00, VI_Rhs_Vgr, type VI secretion system Vgr family protein.); 501-616: PHA02596 (2.1e-08, 5, baseplate hub subunit and tail lysozyme; Provisional)	741	493	WP_003083698.1	type VI secretion system effector Dnase Tse7	226-343: pfam15635 (1.2e-51, Tox-GHH2, GHH signature containing HNH/Endo VII superfamily nuclease toxin 2.); 20-134: pfam13665 (1.7e-39, DUF4150, Domain of unknown function (DUF4150).)	386	1033	WP_003083692.1	type VI secretion system effector EagT6	1-144: COG5435 (6.3e-65, COG5435, Uncharacterized protein [Function unknown].)	144	2972	WP_003083699.1	type IV secretion system immunity protein Tsi7		306	2215	WP_003083691.1	T6SS effector (p)ppApp synthetase Tas1	80-161: cd14742 (4.0e-26, PAAR_RHS, proline-alanine-alanine-arginine (PAAR) domain, also containing C-terminal Rearrangement hotspot (Rhs) extensions.)
222	A	https://www.ncbi.nlm.nih.gov/nuccore/NZ_CP044006.1?report=graph&from=117147&to=118259	DUF2169	20	318	1	2.23e-120	Pseudomonas aeruginosa E90	NZ_CP044006.1	117147	118259	+	WP_003161053.1	DUF2169 domain-containing protein	1-370: COG5351 (0.0e+00, COG5351, Uncharacterized protein [Function unknown].)	370	WP_031690253.1	DUF6484 domain-containing protein	23-83: pfam20093 (3.3e-18, DUF6484, Domain of unknown function (DUF6484).)	149	16	WP_023090215.1	3-oxoacyl-ACP synthase	1-345: PRK06147 (1.8e-167, PRK06147, 3-oxoacyl-(acyl carrier protein) synthase; Validated)	345	-4	WP_059309840.1	type VI secretion system spike protein VgrG1b	11-524: TIGR03361 (0.0e+00, VI_Rhs_Vgr, type VI secretion system Vgr family protein.); 501-616: PHA02596 (1.2e-08, 5, baseplate hub subunit and tail lysozyme; Provisional)	741	493	WP_003083698.1	type VI secretion system effector Dnase Tse7	226-343: pfam15635 (1.2e-51, Tox-GHH2, GHH signature containing HNH/Endo VII superfamily nuclease toxin 2.); 20-134: pfam13665 (1.7e-39, DUF4150, Domain of unknown function (DUF4150).)	386	1033	WP_023088709.1	type VI secretion system effector EagT6	1-144: COG5435 (1.3e-64, COG5435, Uncharacterized protein [Function unknown].)	144	2972	WP_003083699.1	hypothetical protein		306	2215	WP_003104959.1	NAD(P)+ glycohydrolase Tse6	266-422: pfam15538 (1.5e-117, Ntox46, Bacterial toxin 46.); 80-161: cd14742 (7.8e-28, PAAR_RHS, proline-alanine-alanine-arginine (PAAR) domain, also containing C-terminal Rearrangement hotspot (Rhs) extensions.)
223	A	https://www.ncbi.nlm.nih.gov/nuccore/NZ_CP024630.1?report=graph&from=116512&to=117624	DUF2169	20	318	1	1.4e-120	Pseudomonas aeruginosa PA59	NZ_CP024630.1	116512	117624	+	WP_216650317.1	DUF2169 domain-containing protein	1-370: COG5351 (0.0e+00, COG5351, Uncharacterized protein [Function unknown].)	370	WP_003101196.1	DUF6484 domain-containing protein	23-83: pfam20093 (6.3e-18, DUF6484, Domain of unknown function (DUF6484).)	149	16	WP_003121609.1	3-oxoacyl-ACP synthase	1-345: PRK06147 (1.0e-166, PRK06147, 3-oxoacyl-(acyl carrier protein) synthase; Validated)	345	-4	WP_012613440.1	type VI secretion system spike protein VgrG1b	11-524: TIGR03361 (0.0e+00, VI_Rhs_Vgr, type VI secretion system Vgr family protein.); 501-616: PHA02596 (9.7e-09, 5, baseplate hub subunit and tail lysozyme; Provisional)	741	493	WP_003121610.1	type VI secretion system effector Dnase Tse7	226-343: pfam15635 (7.3e-52, Tox-GHH2, GHH signature containing HNH/Endo VII superfamily nuclease toxin 2.); 20-134: pfam13665 (1.9e-39, DUF4150, Domain of unknown function (DUF4150).)	386	1033	WP_003083692.1	type VI secretion system effector EagT6	1-144: COG5435 (6.3e-65, COG5435, Uncharacterized protein [Function unknown].)	144	2972	WP_003121611.1	type IV secretion system immunity protein Tsi7		306	2215	WP_003121604.1	NAD(P)+ glycohydrolase Tse6	266-422: pfam15538 (1.3e-117, Ntox46, Bacterial toxin 46.); 80-161: cd14742 (7.1e-28, PAAR_RHS, proline-alanine-alanine-arginine (PAAR) domain, also containing C-terminal Rearrangement hotspot (Rhs) extensions.)
224	A	https://www.ncbi.nlm.nih.gov/nuccore/NZ_CP041945.1?report=graph&from=132387&to=133499	DUF2169	20	318	1	2e-120	Pseudomonas aeruginosa ST773	NZ_CP041945.1	132387	133499	+	WP_023094295.1	DUF2169 domain-containing protein	1-370: COG5351 (0.0e+00, COG5351, Uncharacterized protein [Function unknown].)	370	WP_003083695.1	DUF6484 domain-containing protein	23-83: pfam20093 (3.4e-18, DUF6484, Domain of unknown function (DUF6484).)	149	16	WP_019485458.1	3-oxoacyl-ACP synthase	1-345: PRK06147 (1.6e-170, PRK06147, 3-oxoacyl-(acyl carrier protein) synthase; Validated)	345	-4	WP_033938670.1	type VI secretion system spike protein VgrG1b	11-524: TIGR03361 (0.0e+00, VI_Rhs_Vgr, type VI secretion system Vgr family protein.); 501-616: PHA02596 (2.2e-08, 5, baseplate hub subunit and tail lysozyme; Provisional)	741	493	WP_003123791.1	DUF4150 domain-containing protein	20-134: pfam13665 (2.9e-38, DUF4150, Domain of unknown function (DUF4150).)	315	1034	WP_003083692.1	type VI secretion system effector EagT6	1-144: COG5435 (6.3e-65, COG5435, Uncharacterized protein [Function unknown].)	144	2972	WP_003110650.1	hypothetical protein		304	1992	WP_003115074.1	NAD(P)+ glycohydrolase Tse6	266-422: pfam15538 (7.8e-118, Ntox46, Bacterial toxin 46.); 80-161: cd14742 (5.8e-28, PAAR_RHS, proline-alanine-alanine-arginine (PAAR) domain, also containing C-terminal Rearrangement hotspot (Rhs) extensions.)
225	A	https://www.ncbi.nlm.nih.gov/nuccore/NZ_CP045768.1?report=graph&from=5537865&to=5538977	DUF2169	20	318	1	2.11e-120	Pseudomonas aeruginosa CFSAN084950	NZ_CP045768.1	5537865	5538977	+	WP_034035200.1	DUF2169 domain-containing protein	1-370: COG5351 (0.0e+00, COG5351, Uncharacterized protein [Function unknown].)	370	WP_003083695.1	DUF6484 domain-containing protein	23-83: pfam20093 (3.4e-18, DUF6484, Domain of unknown function (DUF6484).)	149	16	WP_023090215.1	3-oxoacyl-ACP synthase	1-345: PRK06147 (1.8e-167, PRK06147, 3-oxoacyl-(acyl carrier protein) synthase; Validated)	345	-4	WP_153655613.1	type VI secretion system spike protein VgrG1b	11-523: TIGR03361 (0.0e+00, VI_Rhs_Vgr, type VI secretion system Vgr family protein.); 501-616: PHA02596 (4.6e-08, 5, baseplate hub subunit and tail lysozyme; Provisional)	741	493	WP_003083698.1	type VI secretion system effector Dnase Tse7	226-343: pfam15635 (1.2e-51, Tox-GHH2, GHH signature containing HNH/Endo VII superfamily nuclease toxin 2.); 20-134: pfam13665 (1.7e-39, DUF4150, Domain of unknown function (DUF4150).)	386	1033	WP_003083692.1	type VI secretion system effector EagT6	1-144: COG5435 (6.3e-65, COG5435, Uncharacterized protein [Function unknown].)	144	2972	WP_003083699.1	type IV secretion system immunity protein Tsi7		306	2215	WP_153655612.1	T6SS effector (p)ppApp synthetase Tas1	80-161: cd14742 (1.3e-25, PAAR_RHS, proline-alanine-alanine-arginine (PAAR) domain, also containing C-terminal Rearrangement hotspot (Rhs) extensions.)
226	A	https://www.ncbi.nlm.nih.gov/nuccore/NZ_CP046061.1?report=graph&from=116808&to=117920	DUF2169	20	318	1	1.79e-120	Pseudomonas aeruginosa 1811-13R031	NZ_CP046061.1	116808	117920	+	WP_003101197.1	DUF2169 domain-containing protein	1-370: COG5351 (0.0e+00, COG5351, Uncharacterized protein [Function unknown].)	370	WP_003101196.1	DUF6484 domain-containing protein	23-83: pfam20093 (6.3e-18, DUF6484, Domain of unknown function (DUF6484).)	149	16	WP_003161052.1	3-oxoacyl-ACP synthase	1-345: PRK06147 (2.3e-171, PRK06147, 3-oxoacyl-(acyl carrier protein) synthase; Validated)	345	-4	WP_016561473.1	type VI secretion system spike protein VgrG1b	11-524: TIGR03361 (0.0e+00, VI_Rhs_Vgr, type VI secretion system Vgr family protein.); 501-616: PHA02596 (9.7e-09, 5, baseplate hub subunit and tail lysozyme; Provisional)	741	493	WP_003123791.1	DUF4150 domain-containing protein	20-134: pfam13665 (2.9e-38, DUF4150, Domain of unknown function (DUF4150).)	315	1034	WP_003083692.1	type VI secretion system effector EagT6	1-144: COG5435 (6.3e-65, COG5435, Uncharacterized protein [Function unknown].)	144	2972	WP_003110650.1	hypothetical protein		304	1992	WP_003121604.1	NAD(P)+ glycohydrolase Tse6	266-422: pfam15538 (1.3e-117, Ntox46, Bacterial toxin 46.); 80-161: cd14742 (7.1e-28, PAAR_RHS, proline-alanine-alanine-arginine (PAAR) domain, also containing C-terminal Rearrangement hotspot (Rhs) extensions.)
227	A	https://www.ncbi.nlm.nih.gov/nuccore/NZ_CP046060.1?report=graph&from=116808&to=117920	DUF2169	20	318	1	1.79e-120	Pseudomonas aeruginosa 1811-18R001	NZ_CP046060.1	116808	117920	+	WP_003101197.1	DUF2169 domain-containing protein	1-370: COG5351 (0.0e+00, COG5351, Uncharacterized protein [Function unknown].)	370	WP_003101196.1	DUF6484 domain-containing protein	23-83: pfam20093 (6.3e-18, DUF6484, Domain of unknown function (DUF6484).)	149	16	WP_003161052.1	3-oxoacyl-ACP synthase	1-345: PRK06147 (2.3e-171, PRK06147, 3-oxoacyl-(acyl carrier protein) synthase; Validated)	345	-4	WP_016561473.1	type VI secretion system spike protein VgrG1b	11-524: TIGR03361 (0.0e+00, VI_Rhs_Vgr, type VI secretion system Vgr family protein.); 501-616: PHA02596 (9.7e-09, 5, baseplate hub subunit and tail lysozyme; Provisional)	741	493	WP_003123791.1	DUF4150 domain-containing protein	20-134: pfam13665 (2.9e-38, DUF4150, Domain of unknown function (DUF4150).)	315	1034	WP_003083692.1	type VI secretion system effector EagT6	1-144: COG5435 (6.3e-65, COG5435, Uncharacterized protein [Function unknown].)	144	2972	WP_003110650.1	hypothetical protein		304	1992	WP_003121604.1	NAD(P)+ glycohydrolase Tse6	266-422: pfam15538 (1.3e-117, Ntox46, Bacterial toxin 46.); 80-161: cd14742 (7.1e-28, PAAR_RHS, proline-alanine-alanine-arginine (PAAR) domain, also containing C-terminal Rearrangement hotspot (Rhs) extensions.)
228	A	https://www.ncbi.nlm.nih.gov/nuccore/NZ_CP045739.1?report=graph&from=137062&to=138174	DUF2169	20	318	1	2.23e-120	Pseudomonas aeruginosa AG1	NZ_CP045739.1	137062	138174	+	WP_003161053.1	DUF2169 domain-containing protein	1-370: COG5351 (0.0e+00, COG5351, Uncharacterized protein [Function unknown].)	370	WP_003101196.1	DUF6484 domain-containing protein	23-83: pfam20093 (6.3e-18, DUF6484, Domain of unknown function (DUF6484).)	149	16	WP_003161052.1	3-oxoacyl-ACP synthase	1-345: PRK06147 (2.3e-171, PRK06147, 3-oxoacyl-(acyl carrier protein) synthase; Validated)	345	-4	WP_012613440.1	type VI secretion system spike protein VgrG1b	11-524: TIGR03361 (0.0e+00, VI_Rhs_Vgr, type VI secretion system Vgr family protein.); 501-616: PHA02596 (9.7e-09, 5, baseplate hub subunit and tail lysozyme; Provisional)	741	493	WP_025297269.1	DUF4150 domain-containing protein	20-134: pfam13665 (2.4e-38, DUF4150, Domain of unknown function (DUF4150).)	315	1034	WP_003083692.1	type VI secretion system effector EagT6	1-144: COG5435 (6.3e-65, COG5435, Uncharacterized protein [Function unknown].)	144	2972	WP_003110650.1	hypothetical protein		304	1992	WP_003121604.1	NAD(P)+ glycohydrolase Tse6	266-422: pfam15538 (1.3e-117, Ntox46, Bacterial toxin 46.); 80-161: cd14742 (7.1e-28, PAAR_RHS, proline-alanine-alanine-arginine (PAAR) domain, also containing C-terminal Rearrangement hotspot (Rhs) extensions.)
229	A	https://www.ncbi.nlm.nih.gov/nuccore/NZ_CP046069.1?report=graph&from=122592&to=123704	DUF2169	20	318	1	1.79e-120	Pseudomonas aeruginosa KRP1	NZ_CP046069.1	122592	123704	+	WP_003101197.1	DUF2169 domain-containing protein	1-370: COG5351 (0.0e+00, COG5351, Uncharacterized protein [Function unknown].)	370	WP_003101196.1	DUF6484 domain-containing protein	23-83: pfam20093 (6.3e-18, DUF6484, Domain of unknown function (DUF6484).)	149	16	WP_003121609.1	3-oxoacyl-ACP synthase	1-345: PRK06147 (1.0e-166, PRK06147, 3-oxoacyl-(acyl carrier protein) synthase; Validated)	345	-4	WP_012613440.1	type VI secretion system spike protein VgrG1b	11-524: TIGR03361 (0.0e+00, VI_Rhs_Vgr, type VI secretion system Vgr family protein.); 501-616: PHA02596 (9.7e-09, 5, baseplate hub subunit and tail lysozyme; Provisional)	741	493	WP_003121610.1	type VI secretion system effector Dnase Tse7	226-343: pfam15635 (7.3e-52, Tox-GHH2, GHH signature containing HNH/Endo VII superfamily nuclease toxin 2.); 20-134: pfam13665 (1.9e-39, DUF4150, Domain of unknown function (DUF4150).)	386	1033	WP_003083692.1	type VI secretion system effector EagT6	1-144: COG5435 (6.3e-65, COG5435, Uncharacterized protein [Function unknown].)	144	2972	WP_023114792.1	type IV secretion system immunity protein Tsi7		306	2215	WP_003104959.1	NAD(P)+ glycohydrolase Tse6	266-422: pfam15538 (1.5e-117, Ntox46, Bacterial toxin 46.); 80-161: cd14742 (7.8e-28, PAAR_RHS, proline-alanine-alanine-arginine (PAAR) domain, also containing C-terminal Rearrangement hotspot (Rhs) extensions.)
230	A	https://www.ncbi.nlm.nih.gov/nuccore/NZ_CP039990.1?report=graph&from=126598&to=127710	DUF2169	20	318	1	1.34e-120	Pseudomonas aeruginosa T2101	NZ_CP039990.1	126598	127710	+	WP_003162766.1	DUF2169 domain-containing protein	1-370: COG5351 (0.0e+00, COG5351, Uncharacterized protein [Function unknown].)	370	WP_003101196.1	DUF6484 domain-containing protein	23-83: pfam20093 (6.3e-18, DUF6484, Domain of unknown function (DUF6484).)	149	16	WP_128622550.1	hypothetical protein	1-345: PRK06147 (1.5e-166, PRK06147, 3-oxoacyl-(acyl carrier protein) synthase; Validated)	345	-4	WP_012613440.1	type VI secretion system spike protein VgrG1b	11-524: TIGR03361 (0.0e+00, VI_Rhs_Vgr, type VI secretion system Vgr family protein.); 501-616: PHA02596 (9.7e-09, 5, baseplate hub subunit and tail lysozyme; Provisional)	741	493	WP_003083698.1	type VI secretion system effector Dnase Tse7	226-343: pfam15635 (1.2e-51, Tox-GHH2, GHH signature containing HNH/Endo VII superfamily nuclease toxin 2.); 20-134: pfam13665 (1.7e-39, DUF4150, Domain of unknown function (DUF4150).)	386	1033	WP_003083692.1	type VI secretion system effector EagT6	1-144: COG5435 (6.3e-65, COG5435, Uncharacterized protein [Function unknown].)	144	2972	WP_003083699.1	type IV secretion system immunity protein Tsi7		306	2215	WP_003121604.1	NAD(P)+ glycohydrolase Tse6	266-422: pfam15538 (1.3e-117, Ntox46, Bacterial toxin 46.); 80-161: cd14742 (7.1e-28, PAAR_RHS, proline-alanine-alanine-arginine (PAAR) domain, also containing C-terminal Rearrangement hotspot (Rhs) extensions.)
231	A	https://www.ncbi.nlm.nih.gov/nuccore/NZ_CP039988.1?report=graph&from=128291&to=129403	DUF2169	20	318	1	1.7e-120	Pseudomonas aeruginosa T2436	NZ_CP039988.1	128291	129403	+	WP_003083696.1	DUF2169 domain-containing protein	1-370: COG5351 (0.0e+00, COG5351, Uncharacterized protein [Function unknown].)	370	WP_003136987.1	DUF6484 domain-containing protein	23-83: pfam20093 (4.5e-18, DUF6484, Domain of unknown function (DUF6484).)	149	16	WP_003161052.1	3-oxoacyl-ACP synthase	1-345: PRK06147 (2.3e-171, PRK06147, 3-oxoacyl-(acyl carrier protein) synthase; Validated)	345	-4	WP_023098303.1	type VI secretion system spike protein VgrG1b	11-524: TIGR03361 (0.0e+00, VI_Rhs_Vgr, type VI secretion system Vgr family protein.); 501-616: PHA02596 (2.1e-08, 5, baseplate hub subunit and tail lysozyme; Provisional)	741	493	WP_003123791.1	DUF4150 domain-containing protein	20-134: pfam13665 (2.9e-38, DUF4150, Domain of unknown function (DUF4150).)	315	1034	WP_003083692.1	type VI secretion system effector EagT6	1-144: COG5435 (6.3e-65, COG5435, Uncharacterized protein [Function unknown].)	144	2971	WP_003110650.1	hypothetical protein		304	1992	WP_003083691.1	T6SS effector (p)ppApp synthetase Tas1	80-161: cd14742 (4.0e-26, PAAR_RHS, proline-alanine-alanine-arginine (PAAR) domain, also containing C-terminal Rearrangement hotspot (Rhs) extensions.)
232	A	https://www.ncbi.nlm.nih.gov/nuccore/NZ_CP028132.1?report=graph&from=117354&to=118466	DUF2169	20	318	1	3.13e-120	Pseudomonas aeruginosa YB01	NZ_CP028132.1	117354	118466	+	WP_023085746.1	DUF2169 domain-containing protein	1-370: COG5351 (0.0e+00, COG5351, Uncharacterized protein [Function unknown].)	370	WP_003101196.1	DUF6484 domain-containing protein	23-83: pfam20093 (6.3e-18, DUF6484, Domain of unknown function (DUF6484).)	149	16	WP_033943868.1	3-oxoacyl-ACP synthase	1-345: PRK06147 (8.4e-171, PRK06147, 3-oxoacyl-(acyl carrier protein) synthase; Validated)	345	-4	WP_003118129.1	type VI secretion system spike protein VgrG1b	11-524: TIGR03361 (0.0e+00, VI_Rhs_Vgr, type VI secretion system Vgr family protein.); 501-616: PHA02596 (9.4e-09, 5, baseplate hub subunit and tail lysozyme; Provisional)	741	493	WP_003123791.1	DUF4150 domain-containing protein	20-134: pfam13665 (2.9e-38, DUF4150, Domain of unknown function (DUF4150).)	315	1034	WP_003083692.1	type VI secretion system effector EagT6	1-144: COG5435 (6.3e-65, COG5435, Uncharacterized protein [Function unknown].)	144	2972	WP_003110650.1	hypothetical protein		304	1992	WP_003104959.1	NAD(P)+ glycohydrolase Tse6	266-422: pfam15538 (1.5e-117, Ntox46, Bacterial toxin 46.); 80-161: cd14742 (7.8e-28, PAAR_RHS, proline-alanine-alanine-arginine (PAAR) domain, also containing C-terminal Rearrangement hotspot (Rhs) extensions.)
233	A	https://www.ncbi.nlm.nih.gov/nuccore/NZ_CP047697.1?report=graph&from=118193&to=119305	DUF2169	20	318	1	1.79e-120	Pseudomonas aeruginosa RD1-3	NZ_CP047697.1	118193	119305	+	WP_003101197.1	DUF2169 domain-containing protein	1-370: COG5351 (0.0e+00, COG5351, Uncharacterized protein [Function unknown].)	370	WP_003101196.1	DUF6484 domain-containing protein	23-83: pfam20093 (6.3e-18, DUF6484, Domain of unknown function (DUF6484).)	149	16	WP_003161052.1	3-oxoacyl-ACP synthase	1-345: PRK06147 (2.3e-171, PRK06147, 3-oxoacyl-(acyl carrier protein) synthase; Validated)	345	-4	WP_004346969.1	type VI secretion system spike protein VgrG1b	11-524: TIGR03361 (0.0e+00, VI_Rhs_Vgr, type VI secretion system Vgr family protein.); 501-616: PHA02596 (1.2e-08, 5, baseplate hub subunit and tail lysozyme; Provisional)	741	493	WP_003123791.1	DUF4150 domain-containing protein	20-134: pfam13665 (2.9e-38, DUF4150, Domain of unknown function (DUF4150).)	315	1034	WP_003083692.1	type VI secretion system effector EagT6	1-144: COG5435 (6.3e-65, COG5435, Uncharacterized protein [Function unknown].)	144	2972	WP_003110650.1	hypothetical protein		304	1992	WP_003104959.1	NAD(P)+ glycohydrolase Tse6	266-422: pfam15538 (1.5e-117, Ntox46, Bacterial toxin 46.); 80-161: cd14742 (7.8e-28, PAAR_RHS, proline-alanine-alanine-arginine (PAAR) domain, also containing C-terminal Rearrangement hotspot (Rhs) extensions.)
234	A	https://www.ncbi.nlm.nih.gov/nuccore/NZ_CP047592.1?report=graph&from=1310627&to=1311739	DUF2169	20	318	1	1.79e-120	Pseudomonas aeruginosa INP-43	NZ_CP047592.1	1310627	1311739	+	WP_003101197.1	DUF2169 domain-containing protein	1-370: COG5351 (0.0e+00, COG5351, Uncharacterized protein [Function unknown].)	370	WP_003101196.1	DUF6484 domain-containing protein	23-83: pfam20093 (6.3e-18, DUF6484, Domain of unknown function (DUF6484).)	149	16	WP_003115088.1	3-oxoacyl-ACP synthase	1-345: PRK06147 (1.3e-166, PRK06147, 3-oxoacyl-(acyl carrier protein) synthase; Validated)	345	-4	WP_004346969.1	type VI secretion system spike protein VgrG1b	11-524: TIGR03361 (0.0e+00, VI_Rhs_Vgr, type VI secretion system Vgr family protein.); 501-616: PHA02596 (1.2e-08, 5, baseplate hub subunit and tail lysozyme; Provisional)	741	493	WP_003083698.1	type VI secretion system effector Dnase Tse7	226-343: pfam15635 (1.2e-51, Tox-GHH2, GHH signature containing HNH/Endo VII superfamily nuclease toxin 2.); 20-134: pfam13665 (1.7e-39, DUF4150, Domain of unknown function (DUF4150).)	386	1033	WP_003083692.1	type VI secretion system effector EagT6	1-144: COG5435 (6.3e-65, COG5435, Uncharacterized protein [Function unknown].)	144	2972	WP_003083699.1	type IV secretion system immunity protein Tsi7		306	2215	WP_003104959.1	NAD(P)+ glycohydrolase Tse6	266-422: pfam15538 (1.5e-117, Ntox46, Bacterial toxin 46.); 80-161: cd14742 (7.8e-28, PAAR_RHS, proline-alanine-alanine-arginine (PAAR) domain, also containing C-terminal Rearrangement hotspot (Rhs) extensions.)
235	A	https://www.ncbi.nlm.nih.gov/nuccore/NZ_LR739069.1?report=graph&from=118572&to=119684	DUF2169	20	318	1	2.38e-119	Pseudomonas aeruginosa PcyII-40	NZ_LR739069.1	118572	119684	+	WP_023095027.1	DUF2169 domain-containing protein	1-370: COG5351 (0.0e+00, COG5351, Uncharacterized protein [Function unknown].)	370	WP_003083695.1	DUF6484 domain-containing protein	23-83: pfam20093 (3.4e-18, DUF6484, Domain of unknown function (DUF6484).)	149	16	WP_003110648.1	3-oxoacyl-ACP synthase	1-345: PRK06147 (3.4e-171, PRK06147, 3-oxoacyl-(acyl carrier protein) synthase; Validated)	345	-4	WP_009314913.1	type VI secretion system spike protein VgrG1b	11-524: TIGR03361 (0.0e+00, VI_Rhs_Vgr, type VI secretion system Vgr family protein.); 501-616: PHA02596 (9.3e-09, 5, baseplate hub subunit and tail lysozyme; Provisional)	741	493	WP_003123791.1	DUF4150 domain-containing protein	20-134: pfam13665 (2.9e-38, DUF4150, Domain of unknown function (DUF4150).)	315	1034	WP_003083692.1	type VI secretion system effector EagT6	1-144: COG5435 (6.3e-65, COG5435, Uncharacterized protein [Function unknown].)	144	2972	WP_003110650.1	hypothetical protein		304	1992	WP_003083691.1	T6SS effector (p)ppApp synthetase Tas1	80-161: cd14742 (4.0e-26, PAAR_RHS, proline-alanine-alanine-arginine (PAAR) domain, also containing C-terminal Rearrangement hotspot (Rhs) extensions.)
236	A	https://www.ncbi.nlm.nih.gov/nuccore/NZ_LR739071.1?report=graph&from=118686&to=119798	DUF2169	20	318	1	1.41e-119	Pseudomonas aeruginosa C7-25	NZ_LR739071.1	118686	119798	+	WP_221770375.1	DUF2169 domain-containing protein	1-370: COG5351 (0.0e+00, COG5351, Uncharacterized protein [Function unknown].)	370	WP_003101196.1	DUF6484 domain-containing protein	23-83: pfam20093 (6.3e-18, DUF6484, Domain of unknown function (DUF6484).)	149	16	WP_003115088.1	3-oxoacyl-ACP synthase	1-345: PRK06147 (1.3e-166, PRK06147, 3-oxoacyl-(acyl carrier protein) synthase; Validated)	345	-4	WP_012613440.1	type VI secretion system spike protein VgrG1b	11-524: TIGR03361 (0.0e+00, VI_Rhs_Vgr, type VI secretion system Vgr family protein.); 501-616: PHA02596 (9.7e-09, 5, baseplate hub subunit and tail lysozyme; Provisional)	741	493	WP_003083698.1	type VI secretion system effector Dnase Tse7	226-343: pfam15635 (1.2e-51, Tox-GHH2, GHH signature containing HNH/Endo VII superfamily nuclease toxin 2.); 20-134: pfam13665 (1.7e-39, DUF4150, Domain of unknown function (DUF4150).)	386	1033	WP_029610058.1	type VI secretion system effector EagT6	1-144: COG5435 (1.0e-64, COG5435, Uncharacterized protein [Function unknown].)	144	2972	WP_003083699.1	type IV secretion system immunity protein Tsi7		306	2215	WP_003104959.1	NAD(P)+ glycohydrolase Tse6	266-422: pfam15538 (1.5e-117, Ntox46, Bacterial toxin 46.); 80-161: cd14742 (7.8e-28, PAAR_RHS, proline-alanine-alanine-arginine (PAAR) domain, also containing C-terminal Rearrangement hotspot (Rhs) extensions.)
237	A	https://www.ncbi.nlm.nih.gov/nuccore/NZ_CP025055.2?report=graph&from=122292&to=123404	DUF2169	20	318	1	1.7e-120	Pseudomonas aeruginosa PB350	NZ_CP025055.2	122292	123404	+	WP_003083696.1	DUF2169 domain-containing protein	1-370: COG5351 (0.0e+00, COG5351, Uncharacterized protein [Function unknown].)	370	WP_003083695.1	DUF6484 domain-containing protein	23-83: pfam20093 (3.4e-18, DUF6484, Domain of unknown function (DUF6484).)	149	16	WP_003083697.1	3-oxoacyl-ACP synthase	1-345: PRK06147 (2.5e-167, PRK06147, 3-oxoacyl-(acyl carrier protein) synthase; Validated)	345	-4	WP_100814896.1	type VI secretion system spike protein VgrG1b	11-524: TIGR03361 (0.0e+00, VI_Rhs_Vgr, type VI secretion system Vgr family protein.); 501-616: PHA02596 (2.1e-08, 5, baseplate hub subunit and tail lysozyme; Provisional)	741	493	WP_100814897.1	type VI secretion system effector Dnase Tse7	226-343: pfam15635 (3.1e-51, Tox-GHH2, GHH signature containing HNH/Endo VII superfamily nuclease toxin 2.); 20-134: pfam13665 (1.6e-39, DUF4150, Domain of unknown function (DUF4150).)	386	1033	WP_003083692.1	type VI secretion system effector EagT6	1-144: COG5435 (6.3e-65, COG5435, Uncharacterized protein [Function unknown].)	144	2972	WP_003083699.1	type IV secretion system immunity protein Tsi7		306	2215	WP_003083691.1	T6SS effector (p)ppApp synthetase Tas1	80-161: cd14742 (4.0e-26, PAAR_RHS, proline-alanine-alanine-arginine (PAAR) domain, also containing C-terminal Rearrangement hotspot (Rhs) extensions.)
238	A	https://www.ncbi.nlm.nih.gov/nuccore/NZ_CP045002.1?report=graph&from=124604&to=125716	DUF2169	20	318	1	1.34e-120	Pseudomonas aeruginosa PAG5	NZ_CP045002.1	124604	125716	+	WP_003162766.1	DUF2169 domain-containing protein	1-370: COG5351 (0.0e+00, COG5351, Uncharacterized protein [Function unknown].)	370	WP_003101196.1	DUF6484 domain-containing protein	23-83: pfam20093 (6.3e-18, DUF6484, Domain of unknown function (DUF6484).)	149	16	WP_034003651.1	3-oxoacyl-ACP synthase	1-345: PRK06147 (3.2e-167, PRK06147, 3-oxoacyl-(acyl carrier protein) synthase; Validated)	345	-4	WP_009314913.1	type VI secretion system spike protein VgrG1b	11-524: TIGR03361 (0.0e+00, VI_Rhs_Vgr, type VI secretion system Vgr family protein.); 501-616: PHA02596 (9.3e-09, 5, baseplate hub subunit and tail lysozyme; Provisional)	741	493	WP_003083698.1	type VI secretion system effector Dnase Tse7	226-343: pfam15635 (1.2e-51, Tox-GHH2, GHH signature containing HNH/Endo VII superfamily nuclease toxin 2.); 20-134: pfam13665 (1.7e-39, DUF4150, Domain of unknown function (DUF4150).)	386	1033	WP_003083692.1	type VI secretion system effector EagT6	1-144: COG5435 (6.3e-65, COG5435, Uncharacterized protein [Function unknown].)	144	2972	WP_003083699.1	type IV secretion system immunity protein Tsi7		306	2215	WP_003118128.1	NAD(P)+ glycohydrolase Tse6	266-422: pfam15538 (1.4e-117, Ntox46, Bacterial toxin 46.); 80-161: cd14742 (7.1e-28, PAAR_RHS, proline-alanine-alanine-arginine (PAAR) domain, also containing C-terminal Rearrangement hotspot (Rhs) extensions.)
239	A	https://www.ncbi.nlm.nih.gov/nuccore/NZ_CP046602.1?report=graph&from=119587&to=120699	DUF2169	20	318	1	6.93e-120	Pseudomonas aeruginosa CMC-115	NZ_CP046602.1	119587	120699	+	WP_220542118.1	DUF2169 domain-containing protein	1-370: COG5351 (0.0e+00, COG5351, Uncharacterized protein [Function unknown].)	370	WP_121128098.1	DUF6484 domain-containing protein	23-83: pfam20093 (1.8e-17, DUF6484, Domain of unknown function (DUF6484).)	149	16	WP_024916704.1	3-oxoacyl-ACP synthase	1-345: PRK06147 (2.8e-165, PRK06147, 3-oxoacyl-(acyl carrier protein) synthase; Validated)	345	-4	WP_121306237.1	type VI secretion system spike protein VgrG1b	11-524: TIGR03361 (0.0e+00, VI_Rhs_Vgr, type VI secretion system Vgr family protein.); 501-616: PHA02596 (9.3e-09, 5, baseplate hub subunit and tail lysozyme; Provisional)	741	493	WP_031630489.1	type VI secretion system effector Dnase Tse7	226-343: pfam15635 (1.1e-51, Tox-GHH2, GHH signature containing HNH/Endo VII superfamily nuclease toxin 2.); 20-134: pfam13665 (1.3e-39, DUF4150, Domain of unknown function (DUF4150).)	386	1033	WP_003083692.1	type VI secretion system effector EagT6	1-144: COG5435 (6.3e-65, COG5435, Uncharacterized protein [Function unknown].)	144	2972	WP_126859085.1	type IV secretion system immunity protein Tsi7		306	2215	WP_168334229.1	NAD(P)+ glycohydrolase Tse6	266-422: pfam15538 (1.2e-116, Ntox46, Bacterial toxin 46.); 80-161: cd14742 (7.9e-28, PAAR_RHS, proline-alanine-alanine-arginine (PAAR) domain, also containing C-terminal Rearrangement hotspot (Rhs) extensions.)
240	A	https://www.ncbi.nlm.nih.gov/nuccore/NZ_CP051547.1?report=graph&from=127873&to=128985	DUF2169	20	318	1	1.34e-120	Pseudomonas aeruginosa AA2	NZ_CP051547.1	127873	128985	+	WP_003162766.1	DUF2169 domain-containing protein	1-370: COG5351 (0.0e+00, COG5351, Uncharacterized protein [Function unknown].)	370	WP_003101196.1	DUF6484 domain-containing protein	23-83: pfam20093 (6.3e-18, DUF6484, Domain of unknown function (DUF6484).)	149	16	WP_003121609.1	3-oxoacyl-ACP synthase	1-345: PRK06147 (1.0e-166, PRK06147, 3-oxoacyl-(acyl carrier protein) synthase; Validated)	345	-4	WP_012613440.1	type VI secretion system spike protein VgrG1b	11-524: TIGR03361 (0.0e+00, VI_Rhs_Vgr, type VI secretion system Vgr family protein.); 501-616: PHA02596 (9.7e-09, 5, baseplate hub subunit and tail lysozyme; Provisional)	741	493	WP_003083698.1	type VI secretion system effector Dnase Tse7	226-343: pfam15635 (1.2e-51, Tox-GHH2, GHH signature containing HNH/Endo VII superfamily nuclease toxin 2.); 20-134: pfam13665 (1.7e-39, DUF4150, Domain of unknown function (DUF4150).)	386	1033	WP_003083692.1	type VI secretion system effector EagT6	1-144: COG5435 (6.3e-65, COG5435, Uncharacterized protein [Function unknown].)	144	2972	WP_003083699.1	type IV secretion system immunity protein Tsi7		306	2215	WP_003121604.1	NAD(P)+ glycohydrolase Tse6	266-422: pfam15538 (1.3e-117, Ntox46, Bacterial toxin 46.); 80-161: cd14742 (7.1e-28, PAAR_RHS, proline-alanine-alanine-arginine (PAAR) domain, also containing C-terminal Rearrangement hotspot (Rhs) extensions.)
241	A	https://www.ncbi.nlm.nih.gov/nuccore/NZ_CP052759.1?report=graph&from=118828&to=119940	DUF2169	20	318	1	1.79e-120	Pseudomonas aeruginosa LYT4	NZ_CP052759.1	118828	119940	+	WP_003101197.1	DUF2169 domain-containing protein	1-370: COG5351 (0.0e+00, COG5351, Uncharacterized protein [Function unknown].)	370	WP_033981697.1	DUF6484 domain-containing protein	23-83: pfam20093 (2.1e-17, DUF6484, Domain of unknown function (DUF6484).)	149	16	WP_003110648.1	3-oxoacyl-ACP synthase	1-345: PRK06147 (3.4e-171, PRK06147, 3-oxoacyl-(acyl carrier protein) synthase; Validated)	345	-4	WP_004346969.1	type VI secretion system spike protein VgrG1b	11-524: TIGR03361 (0.0e+00, VI_Rhs_Vgr, type VI secretion system Vgr family protein.); 501-616: PHA02596 (1.2e-08, 5, baseplate hub subunit and tail lysozyme; Provisional)	741	493	WP_003123791.1	DUF4150 domain-containing protein	20-134: pfam13665 (2.9e-38, DUF4150, Domain of unknown function (DUF4150).)	315	1034	WP_003083692.1	type VI secretion system effector EagT6	1-144: COG5435 (6.3e-65, COG5435, Uncharacterized protein [Function unknown].)	144	2972	WP_003110650.1	hypothetical protein		304	1992	WP_019396397.1	NAD(P)+ glycohydrolase Tse6	266-422: pfam15538 (5.4e-118, Ntox46, Bacterial toxin 46.); 80-161: cd14742 (1.2e-27, PAAR_RHS, proline-alanine-alanine-arginine (PAAR) domain, also containing C-terminal Rearrangement hotspot (Rhs) extensions.)
242	A	https://www.ncbi.nlm.nih.gov/nuccore/NZ_CP049161.1?report=graph&from=116189&to=117301	DUF2169	20	318	1	3.41e-120	Pseudomonas aeruginosa MS14403	NZ_CP049161.1	116189	117301	+	WP_216661726.1	DUF2169 domain-containing protein	1-370: COG5351 (0.0e+00, COG5351, Uncharacterized protein [Function unknown].)	370	WP_003101196.1	DUF6484 domain-containing protein	23-83: pfam20093 (6.3e-18, DUF6484, Domain of unknown function (DUF6484).)	149	16	WP_003161052.1	3-oxoacyl-ACP synthase	1-345: PRK06147 (2.3e-171, PRK06147, 3-oxoacyl-(acyl carrier protein) synthase; Validated)	345	-4		type VI secretion system spike protein VgrG1b		0	493	WP_003123791.1	DUF4150 domain-containing protein	20-134: pfam13665 (2.9e-38, DUF4150, Domain of unknown function (DUF4150).)	315	1034	WP_003083692.1	type VI secretion system effector EagT6	1-144: COG5435 (6.3e-65, COG5435, Uncharacterized protein [Function unknown].)	144	2973	WP_003110650.1	hypothetical protein		304	1992	WP_003104959.1	NAD(P)+ glycohydrolase Tse6	266-422: pfam15538 (1.5e-117, Ntox46, Bacterial toxin 46.); 80-161: cd14742 (7.8e-28, PAAR_RHS, proline-alanine-alanine-arginine (PAAR) domain, also containing C-terminal Rearrangement hotspot (Rhs) extensions.)
243	A	https://www.ncbi.nlm.nih.gov/nuccore/NZ_CP053706.1?report=graph&from=5636207&to=5637319	DUF2169	20	318	1	3.23e-120	Pseudomonas aeruginosa PAC1	NZ_CP053706.1	5636207	5637319	+	WP_010793586.1	DUF2169 domain-containing protein	1-370: COG5351 (0.0e+00, COG5351, Uncharacterized protein [Function unknown].)	370	WP_003101196.1	DUF6484 domain-containing protein	23-83: pfam20093 (6.3e-18, DUF6484, Domain of unknown function (DUF6484).)	149	16	WP_010793585.1	3-oxoacyl-ACP synthase	1-345: PRK06147 (9.0e-167, PRK06147, 3-oxoacyl-(acyl carrier protein) synthase; Validated)	345	-4	WP_004346969.1	type VI secretion system spike protein VgrG1b	11-524: TIGR03361 (0.0e+00, VI_Rhs_Vgr, type VI secretion system Vgr family protein.); 501-616: PHA02596 (1.2e-08, 5, baseplate hub subunit and tail lysozyme; Provisional)	741	493	WP_003083698.1	type VI secretion system effector Dnase Tse7	226-343: pfam15635 (1.2e-51, Tox-GHH2, GHH signature containing HNH/Endo VII superfamily nuclease toxin 2.); 20-134: pfam13665 (1.7e-39, DUF4150, Domain of unknown function (DUF4150).)	386	1033	WP_003083692.1	type VI secretion system effector EagT6	1-144: COG5435 (6.3e-65, COG5435, Uncharacterized protein [Function unknown].)	144	2972	WP_003083699.1	type IV secretion system immunity protein Tsi7		306	2215	WP_003104959.1	NAD(P)+ glycohydrolase Tse6	266-422: pfam15538 (1.5e-117, Ntox46, Bacterial toxin 46.); 80-161: cd14742 (7.8e-28, PAAR_RHS, proline-alanine-alanine-arginine (PAAR) domain, also containing C-terminal Rearrangement hotspot (Rhs) extensions.)
244	A	https://www.ncbi.nlm.nih.gov/nuccore/NZ_CP053705.1?report=graph&from=128151&to=129263	DUF2169	20	318	1	8.27e-121	Pseudomonas aeruginosa PAC6	NZ_CP053705.1	128151	129263	+	WP_207155950.1	DUF2169 domain-containing protein	1-370: COG5351 (0.0e+00, COG5351, Uncharacterized protein [Function unknown].)	370	WP_031638319.1	DUF6484 domain-containing protein	23-83: pfam20093 (3.1e-17, DUF6484, Domain of unknown function (DUF6484).)	149	16	WP_171889012.1	beta-ketoacyl synthase N-terminal-like domain-containing protein	1-345: PRK06147 (2.8e-162, PRK06147, 3-oxoacyl-(acyl carrier protein) synthase; Validated)	345	-4	WP_172440976.1	type VI secretion system spike protein VgrG1b	11-524: TIGR03361 (0.0e+00, VI_Rhs_Vgr, type VI secretion system Vgr family protein.); 501-616: PHA02596 (9.5e-09, 5, baseplate hub subunit and tail lysozyme; Provisional)	741	494		DUF4150 domain-containing protein		0	1033	WP_021263788.1	type VI secretion system effector EagT6	1-144: COG5435 (3.9e-65, COG5435, Uncharacterized protein [Function unknown].)	144	2972	WP_023107518.1	hypothetical protein		214	2025	WP_083568299.1	T6SS effector (p)ppApp synthetase Tas1	80-161: cd14742 (2.9e-26, PAAR_RHS, proline-alanine-alanine-arginine (PAAR) domain, also containing C-terminal Rearrangement hotspot (Rhs) extensions.)
245	A	https://www.ncbi.nlm.nih.gov/nuccore/NZ_CP053917.1?report=graph&from=2728871&to=2729983	DUF2169	20	318	1	2e-120	Pseudomonas aeruginosa PSE6684	NZ_CP053917.1	2728871	2729983	-	WP_023094295.1	DUF2169 domain-containing protein	1-370: COG5351 (0.0e+00, COG5351, Uncharacterized protein [Function unknown].)	370	WP_003083695.1	DUF6484 domain-containing protein	23-83: pfam20093 (3.4e-18, DUF6484, Domain of unknown function (DUF6484).)	149	16	WP_019485458.1	3-oxoacyl-ACP synthase	1-345: PRK06147 (1.6e-170, PRK06147, 3-oxoacyl-(acyl carrier protein) synthase; Validated)	345	-4	WP_033938670.1	type VI secretion system spike protein VgrG1b	11-524: TIGR03361 (0.0e+00, VI_Rhs_Vgr, type VI secretion system Vgr family protein.); 501-616: PHA02596 (2.2e-08, 5, baseplate hub subunit and tail lysozyme; Provisional)	741	493	WP_003123791.1	DUF4150 domain-containing protein	20-134: pfam13665 (2.9e-38, DUF4150, Domain of unknown function (DUF4150).)	315	1034	WP_003083692.1	type VI secretion system effector EagT6	1-144: COG5435 (6.3e-65, COG5435, Uncharacterized protein [Function unknown].)	144	2972	WP_003110650.1	hypothetical protein		304	1992	WP_003115074.1	NAD(P)+ glycohydrolase Tse6	266-422: pfam15538 (7.8e-118, Ntox46, Bacterial toxin 46.); 80-161: cd14742 (5.8e-28, PAAR_RHS, proline-alanine-alanine-arginine (PAAR) domain, also containing C-terminal Rearrangement hotspot (Rhs) extensions.)
246	A	https://www.ncbi.nlm.nih.gov/nuccore/NZ_CP050328.1?report=graph&from=116818&to=117930	DUF2169	20	318	1	2e-120	Pseudomonas aeruginosa DVT419	NZ_CP050328.1	116818	117930	+	WP_023094295.1	DUF2169 domain-containing protein	1-370: COG5351 (0.0e+00, COG5351, Uncharacterized protein [Function unknown].)	370	WP_017002129.1	DUF6484 domain-containing protein	23-83: pfam20093 (1.7e-17, DUF6484, Domain of unknown function (DUF6484).)	149	16	WP_003110648.1	3-oxoacyl-ACP synthase	1-345: PRK06147 (3.4e-171, PRK06147, 3-oxoacyl-(acyl carrier protein) synthase; Validated)	345	-4	WP_012613440.1	type VI secretion system spike protein VgrG1b	11-524: TIGR03361 (0.0e+00, VI_Rhs_Vgr, type VI secretion system Vgr family protein.); 501-616: PHA02596 (9.7e-09, 5, baseplate hub subunit and tail lysozyme; Provisional)	741	493	WP_003123791.1	DUF4150 domain-containing protein	20-134: pfam13665 (2.9e-38, DUF4150, Domain of unknown function (DUF4150).)	315	1034	WP_003083692.1	type VI secretion system effector EagT6	1-144: COG5435 (6.3e-65, COG5435, Uncharacterized protein [Function unknown].)	144	2972	WP_003110650.1	hypothetical protein		304	1992	WP_003104959.1	NAD(P)+ glycohydrolase Tse6	266-422: pfam15538 (1.5e-117, Ntox46, Bacterial toxin 46.); 80-161: cd14742 (7.8e-28, PAAR_RHS, proline-alanine-alanine-arginine (PAAR) domain, also containing C-terminal Rearrangement hotspot (Rhs) extensions.)
247	A	https://www.ncbi.nlm.nih.gov/nuccore/NZ_CP050327.1?report=graph&from=116651&to=117763	DUF2169	20	318	1	1.35e-120	Pseudomonas aeruginosa DVT421	NZ_CP050327.1	116651	117763	+	WP_023105767.1	DUF2169 domain-containing protein	1-370: COG5351 (0.0e+00, COG5351, Uncharacterized protein [Function unknown].)	370	WP_003101196.1	DUF6484 domain-containing protein	23-83: pfam20093 (6.3e-18, DUF6484, Domain of unknown function (DUF6484).)	149	16	WP_012613442.1	3-oxoacyl-ACP synthase	1-345: PRK06147 (4.1e-171, PRK06147, 3-oxoacyl-(acyl carrier protein) synthase; Validated)	345	-4	WP_174706392.1	type VI secretion system spike protein VgrG1b	11-524: TIGR03361 (0.0e+00, VI_Rhs_Vgr, type VI secretion system Vgr family protein.); 501-616: PHA02596 (9.3e-09, 5, baseplate hub subunit and tail lysozyme; Provisional)	741	493	WP_012613443.1	DUF4150 domain-containing protein	20-134: pfam13665 (3.1e-38, DUF4150, Domain of unknown function (DUF4150).)	315	1034	WP_003083692.1	type VI secretion system effector EagT6	1-144: COG5435 (6.3e-65, COG5435, Uncharacterized protein [Function unknown].)	144	2972	WP_003110650.1	hypothetical protein		304	1992	WP_003104959.1	NAD(P)+ glycohydrolase Tse6	266-422: pfam15538 (1.5e-117, Ntox46, Bacterial toxin 46.); 80-161: cd14742 (7.8e-28, PAAR_RHS, proline-alanine-alanine-arginine (PAAR) domain, also containing C-terminal Rearrangement hotspot (Rhs) extensions.)
248	A	https://www.ncbi.nlm.nih.gov/nuccore/NZ_CP050322.1?report=graph&from=122565&to=123677	DUF2169	20	318	1	1.79e-120	Pseudomonas aeruginosa DVT729	NZ_CP050322.1	122565	123677	+	WP_003101197.1	DUF2169 domain-containing protein	1-370: COG5351 (0.0e+00, COG5351, Uncharacterized protein [Function unknown].)	370	WP_003101196.1	DUF6484 domain-containing protein	23-83: pfam20093 (6.3e-18, DUF6484, Domain of unknown function (DUF6484).)	149	16	WP_003121609.1	3-oxoacyl-ACP synthase	1-345: PRK06147 (1.0e-166, PRK06147, 3-oxoacyl-(acyl carrier protein) synthase; Validated)	345	-4	WP_174707055.1	type VI secretion system spike protein VgrG1b	11-524: TIGR03361 (0.0e+00, VI_Rhs_Vgr, type VI secretion system Vgr family protein.); 501-616: PHA02596 (9.6e-09, 5, baseplate hub subunit and tail lysozyme; Provisional)	741	493	WP_003121610.1	type VI secretion system effector Dnase Tse7	226-343: pfam15635 (7.3e-52, Tox-GHH2, GHH signature containing HNH/Endo VII superfamily nuclease toxin 2.); 20-134: pfam13665 (1.9e-39, DUF4150, Domain of unknown function (DUF4150).)	386	1033	WP_003083692.1	type VI secretion system effector EagT6	1-144: COG5435 (6.3e-65, COG5435, Uncharacterized protein [Function unknown].)	144	2972	WP_023114792.1	type IV secretion system immunity protein Tsi7		306	2215	WP_174707054.1	NAD(P)+ glycohydrolase Tse6	266-422: pfam15538 (1.2e-117, Ntox46, Bacterial toxin 46.); 80-161: cd14742 (7.6e-28, PAAR_RHS, proline-alanine-alanine-arginine (PAAR) domain, also containing C-terminal Rearrangement hotspot (Rhs) extensions.)
249	A	https://www.ncbi.nlm.nih.gov/nuccore/NZ_CP050326.1?report=graph&from=115636&to=116748	DUF2169	20	318	1	1.79e-120	Pseudomonas aeruginosa DVT423	NZ_CP050326.1	115636	116748	+	WP_003101197.1	DUF2169 domain-containing protein	1-370: COG5351 (0.0e+00, COG5351, Uncharacterized protein [Function unknown].)	370	WP_003101196.1	DUF6484 domain-containing protein	23-83: pfam20093 (6.3e-18, DUF6484, Domain of unknown function (DUF6484).)	149	16	WP_003121609.1	3-oxoacyl-ACP synthase	1-345: PRK06147 (1.0e-166, PRK06147, 3-oxoacyl-(acyl carrier protein) synthase; Validated)	345	-4	WP_012613440.1	type VI secretion system spike protein VgrG1b	11-524: TIGR03361 (0.0e+00, VI_Rhs_Vgr, type VI secretion system Vgr family protein.); 501-616: PHA02596 (9.7e-09, 5, baseplate hub subunit and tail lysozyme; Provisional)	741	493	WP_003083698.1	type VI secretion system effector Dnase Tse7	226-343: pfam15635 (1.2e-51, Tox-GHH2, GHH signature containing HNH/Endo VII superfamily nuclease toxin 2.); 20-134: pfam13665 (1.7e-39, DUF4150, Domain of unknown function (DUF4150).)	386	1033	WP_003083692.1	type VI secretion system effector EagT6	1-144: COG5435 (6.3e-65, COG5435, Uncharacterized protein [Function unknown].)	144	2972	WP_003083699.1	type IV secretion system immunity protein Tsi7		306	2215	WP_003104959.1	NAD(P)+ glycohydrolase Tse6	266-422: pfam15538 (1.5e-117, Ntox46, Bacterial toxin 46.); 80-161: cd14742 (7.8e-28, PAAR_RHS, proline-alanine-alanine-arginine (PAAR) domain, also containing C-terminal Rearrangement hotspot (Rhs) extensions.)
250	A	https://www.ncbi.nlm.nih.gov/nuccore/NZ_CP050324.1?report=graph&from=115856&to=116968	DUF2169	20	318	1	2.46e-120	Pseudomonas aeruginosa DVT427	NZ_CP050324.1	115856	116968	+	WP_033876600.1	DUF2169 domain-containing protein	1-370: COG5351 (0.0e+00, COG5351, Uncharacterized protein [Function unknown].)	370	WP_003101196.1	DUF6484 domain-containing protein	23-83: pfam20093 (6.3e-18, DUF6484, Domain of unknown function (DUF6484).)	149	16	WP_003110648.1	3-oxoacyl-ACP synthase	1-345: PRK06147 (3.4e-171, PRK06147, 3-oxoacyl-(acyl carrier protein) synthase; Validated)	345	-4	WP_004346969.1	type VI secretion system spike protein VgrG1b	11-524: TIGR03361 (0.0e+00, VI_Rhs_Vgr, type VI secretion system Vgr family protein.); 501-616: PHA02596 (1.2e-08, 5, baseplate hub subunit and tail lysozyme; Provisional)	741	493	WP_003123791.1	DUF4150 domain-containing protein	20-134: pfam13665 (2.9e-38, DUF4150, Domain of unknown function (DUF4150).)	315	1034	WP_003111796.1	type VI secretion system effector EagT6	1-144: COG5435 (2.2e-65, COG5435, Uncharacterized protein [Function unknown].)	144	2972	WP_003110650.1	hypothetical protein		304	1992	WP_003104959.1	NAD(P)+ glycohydrolase Tse6	266-422: pfam15538 (1.5e-117, Ntox46, Bacterial toxin 46.); 80-161: cd14742 (7.8e-28, PAAR_RHS, proline-alanine-alanine-arginine (PAAR) domain, also containing C-terminal Rearrangement hotspot (Rhs) extensions.)
251	A	https://www.ncbi.nlm.nih.gov/nuccore/NZ_CP050325.1?report=graph&from=116556&to=117668	DUF2169	20	318	1	2.23e-120	Pseudomonas aeruginosa DVT425	NZ_CP050325.1	116556	117668	+	WP_003161053.1	DUF2169 domain-containing protein	1-370: COG5351 (0.0e+00, COG5351, Uncharacterized protein [Function unknown].)	370	WP_003101196.1	DUF6484 domain-containing protein	23-83: pfam20093 (6.3e-18, DUF6484, Domain of unknown function (DUF6484).)	149	16	WP_003115088.1	3-oxoacyl-ACP synthase	1-345: PRK06147 (1.3e-166, PRK06147, 3-oxoacyl-(acyl carrier protein) synthase; Validated)	345	-4	WP_034013377.1	type VI secretion system spike protein VgrG1b	11-524: TIGR03361 (0.0e+00, VI_Rhs_Vgr, type VI secretion system Vgr family protein.); 501-616: PHA02596 (9.7e-09, 5, baseplate hub subunit and tail lysozyme; Provisional)	741	493	WP_003083698.1	type VI secretion system effector Dnase Tse7	226-343: pfam15635 (1.2e-51, Tox-GHH2, GHH signature containing HNH/Endo VII superfamily nuclease toxin 2.); 20-134: pfam13665 (1.7e-39, DUF4150, Domain of unknown function (DUF4150).)	386	1033	WP_003128275.1	type VI secretion system effector EagT6	1-144: COG5435 (3.0e-64, COG5435, Uncharacterized protein [Function unknown].)	144	2972	WP_003115069.1	type IV secretion system immunity protein Tsi7		306	2215	WP_003104959.1	NAD(P)+ glycohydrolase Tse6	266-422: pfam15538 (1.5e-117, Ntox46, Bacterial toxin 46.); 80-161: cd14742 (7.8e-28, PAAR_RHS, proline-alanine-alanine-arginine (PAAR) domain, also containing C-terminal Rearrangement hotspot (Rhs) extensions.)
252	A	https://www.ncbi.nlm.nih.gov/nuccore/NZ_CP050323.1?report=graph&from=118307&to=119419	DUF2169	20	318	1	1.79e-120	Pseudomonas aeruginosa DVT429	NZ_CP050323.1	118307	119419	+	WP_003101197.1	DUF2169 domain-containing protein	1-370: COG5351 (0.0e+00, COG5351, Uncharacterized protein [Function unknown].)	370	WP_003101196.1	DUF6484 domain-containing protein	23-83: pfam20093 (6.3e-18, DUF6484, Domain of unknown function (DUF6484).)	149	16	WP_003161052.1	3-oxoacyl-ACP synthase	1-345: PRK06147 (2.3e-171, PRK06147, 3-oxoacyl-(acyl carrier protein) synthase; Validated)	345	-4	WP_016561473.1	type VI secretion system spike protein VgrG1b	11-524: TIGR03361 (0.0e+00, VI_Rhs_Vgr, type VI secretion system Vgr family protein.); 501-616: PHA02596 (9.7e-09, 5, baseplate hub subunit and tail lysozyme; Provisional)	741	493	WP_003123791.1	DUF4150 domain-containing protein	20-134: pfam13665 (2.9e-38, DUF4150, Domain of unknown function (DUF4150).)	315	1034	WP_003083692.1	type VI secretion system effector EagT6	1-144: COG5435 (6.3e-65, COG5435, Uncharacterized protein [Function unknown].)	144	2972	WP_003110650.1	hypothetical protein		304	1992	WP_003121604.1	NAD(P)+ glycohydrolase Tse6	266-422: pfam15538 (1.3e-117, Ntox46, Bacterial toxin 46.); 80-161: cd14742 (7.1e-28, PAAR_RHS, proline-alanine-alanine-arginine (PAAR) domain, also containing C-terminal Rearrangement hotspot (Rhs) extensions.)
253	A	https://www.ncbi.nlm.nih.gov/nuccore/NZ_CP050330.1?report=graph&from=120697&to=121809	DUF2169	20	318	1	2.51e-120	Pseudomonas aeruginosa DVT779	NZ_CP050330.1	120697	121809	+	WP_057380756.1	DUF2169 domain-containing protein	1-370: COG5351 (0.0e+00, COG5351, Uncharacterized protein [Function unknown].)	370	WP_003101196.1	DUF6484 domain-containing protein	23-83: pfam20093 (6.3e-18, DUF6484, Domain of unknown function (DUF6484).)	149	16	WP_019395692.1	3-oxoacyl-ACP synthase	1-345: PRK06147 (1.9e-165, PRK06147, 3-oxoacyl-(acyl carrier protein) synthase; Validated)	345	-4	WP_121286353.1	type VI secretion system spike protein VgrG1b	11-524: TIGR03361 (0.0e+00, VI_Rhs_Vgr, type VI secretion system Vgr family protein.); 501-616: PHA02596 (9.6e-09, 5, baseplate hub subunit and tail lysozyme; Provisional)	741	493	WP_003083698.1	type VI secretion system effector Dnase Tse7	226-343: pfam15635 (1.2e-51, Tox-GHH2, GHH signature containing HNH/Endo VII superfamily nuclease toxin 2.); 20-134: pfam13665 (1.7e-39, DUF4150, Domain of unknown function (DUF4150).)	386	1033	WP_003083692.1	type VI secretion system effector EagT6	1-144: COG5435 (6.3e-65, COG5435, Uncharacterized protein [Function unknown].)	144	2972	WP_003083699.1	type IV secretion system immunity protein Tsi7		306	2215	WP_003104959.1	NAD(P)+ glycohydrolase Tse6	266-422: pfam15538 (1.5e-117, Ntox46, Bacterial toxin 46.); 80-161: cd14742 (7.8e-28, PAAR_RHS, proline-alanine-alanine-arginine (PAAR) domain, also containing C-terminal Rearrangement hotspot (Rhs) extensions.)
254	A	https://www.ncbi.nlm.nih.gov/nuccore/NZ_CP054591.1?report=graph&from=117294&to=118406	DUF2169	20	318	1	2e-120	Pseudomonas aeruginosa CDN118	NZ_CP054591.1	117294	118406	+	WP_023094295.1	DUF2169 domain-containing protein	1-370: COG5351 (0.0e+00, COG5351, Uncharacterized protein [Function unknown].)	370	WP_017002129.1	DUF6484 domain-containing protein	23-83: pfam20093 (1.7e-17, DUF6484, Domain of unknown function (DUF6484).)	149	16	WP_003110648.1	3-oxoacyl-ACP synthase	1-345: PRK06147 (3.4e-171, PRK06147, 3-oxoacyl-(acyl carrier protein) synthase; Validated)	345	-4	WP_012613440.1	type VI secretion system spike protein VgrG1b	11-524: TIGR03361 (0.0e+00, VI_Rhs_Vgr, type VI secretion system Vgr family protein.); 501-616: PHA02596 (9.7e-09, 5, baseplate hub subunit and tail lysozyme; Provisional)	741	493	WP_003123791.1	DUF4150 domain-containing protein	20-134: pfam13665 (2.9e-38, DUF4150, Domain of unknown function (DUF4150).)	315	1034	WP_003083692.1	type VI secretion system effector EagT6	1-144: COG5435 (6.3e-65, COG5435, Uncharacterized protein [Function unknown].)	144	2972	WP_003110650.1	hypothetical protein		304	1992	WP_003104959.1	NAD(P)+ glycohydrolase Tse6	266-422: pfam15538 (1.5e-117, Ntox46, Bacterial toxin 46.); 80-161: cd14742 (7.8e-28, PAAR_RHS, proline-alanine-alanine-arginine (PAAR) domain, also containing C-terminal Rearrangement hotspot (Rhs) extensions.)
255	A	https://www.ncbi.nlm.nih.gov/nuccore/NZ_CP050335.1?report=graph&from=115901&to=117013	DUF2169	20	318	1	1.79e-120	Pseudomonas aeruginosa DVT401	NZ_CP050335.1	115901	117013	+	WP_003101197.1	DUF2169 domain-containing protein	1-370: COG5351 (0.0e+00, COG5351, Uncharacterized protein [Function unknown].)	370	WP_003101196.1	DUF6484 domain-containing protein	23-83: pfam20093 (6.3e-18, DUF6484, Domain of unknown function (DUF6484).)	149	16	WP_003115088.1	3-oxoacyl-ACP synthase	1-345: PRK06147 (1.3e-166, PRK06147, 3-oxoacyl-(acyl carrier protein) synthase; Validated)	345	-4	WP_009314913.1	type VI secretion system spike protein VgrG1b	11-524: TIGR03361 (0.0e+00, VI_Rhs_Vgr, type VI secretion system Vgr family protein.); 501-616: PHA02596 (9.3e-09, 5, baseplate hub subunit and tail lysozyme; Provisional)	741	493	WP_003083698.1	type VI secretion system effector Dnase Tse7	226-343: pfam15635 (1.2e-51, Tox-GHH2, GHH signature containing HNH/Endo VII superfamily nuclease toxin 2.); 20-134: pfam13665 (1.7e-39, DUF4150, Domain of unknown function (DUF4150).)	386	1033	WP_003083692.1	type VI secretion system effector EagT6	1-144: COG5435 (6.3e-65, COG5435, Uncharacterized protein [Function unknown].)	144	2972	WP_003083699.1	type IV secretion system immunity protein Tsi7		306	2215	WP_003104959.1	NAD(P)+ glycohydrolase Tse6	266-422: pfam15538 (1.5e-117, Ntox46, Bacterial toxin 46.); 80-161: cd14742 (7.8e-28, PAAR_RHS, proline-alanine-alanine-arginine (PAAR) domain, also containing C-terminal Rearrangement hotspot (Rhs) extensions.)
256	A	https://www.ncbi.nlm.nih.gov/nuccore/NZ_CP050334.1?report=graph&from=118435&to=119547	DUF2169	20	318	1	1.35e-120	Pseudomonas aeruginosa DVT410	NZ_CP050334.1	118435	119547	+	WP_023105767.1	DUF2169 domain-containing protein	1-370: COG5351 (0.0e+00, COG5351, Uncharacterized protein [Function unknown].)	370	WP_003101196.1	DUF6484 domain-containing protein	23-83: pfam20093 (6.3e-18, DUF6484, Domain of unknown function (DUF6484).)	149	16	WP_003161052.1	3-oxoacyl-ACP synthase	1-345: PRK06147 (2.3e-171, PRK06147, 3-oxoacyl-(acyl carrier protein) synthase; Validated)	345	-4	WP_012613440.1	type VI secretion system spike protein VgrG1b	11-524: TIGR03361 (0.0e+00, VI_Rhs_Vgr, type VI secretion system Vgr family protein.); 501-616: PHA02596 (9.7e-09, 5, baseplate hub subunit and tail lysozyme; Provisional)	741	493	WP_057386948.1	DUF4150 domain-containing protein	20-134: pfam13665 (2.1e-38, DUF4150, Domain of unknown function (DUF4150).)	315	1034	WP_023089786.1	type VI secretion system effector EagT6	1-144: COG5435 (1.6e-63, COG5435, Uncharacterized protein [Function unknown].)	144	2972	WP_003110650.1	hypothetical protein		304	1992	WP_003104959.1	NAD(P)+ glycohydrolase Tse6	266-422: pfam15538 (1.5e-117, Ntox46, Bacterial toxin 46.); 80-161: cd14742 (7.8e-28, PAAR_RHS, proline-alanine-alanine-arginine (PAAR) domain, also containing C-terminal Rearrangement hotspot (Rhs) extensions.)
257	A	https://www.ncbi.nlm.nih.gov/nuccore/NZ_CP050331.1?report=graph&from=117784&to=118896	DUF2169	20	318	1	1.79e-120	Pseudomonas aeruginosa DVT414	NZ_CP050331.1	117784	118896	+	WP_003101197.1	DUF2169 domain-containing protein	1-370: COG5351 (0.0e+00, COG5351, Uncharacterized protein [Function unknown].)	370	WP_003101196.1	DUF6484 domain-containing protein	23-83: pfam20093 (6.3e-18, DUF6484, Domain of unknown function (DUF6484).)	149	16	WP_003115088.1	3-oxoacyl-ACP synthase	1-345: PRK06147 (1.3e-166, PRK06147, 3-oxoacyl-(acyl carrier protein) synthase; Validated)	345	-4	WP_004346969.1	type VI secretion system spike protein VgrG1b	11-524: TIGR03361 (0.0e+00, VI_Rhs_Vgr, type VI secretion system Vgr family protein.); 501-616: PHA02596 (1.2e-08, 5, baseplate hub subunit and tail lysozyme; Provisional)	741	493	WP_003083698.1	type VI secretion system effector Dnase Tse7	226-343: pfam15635 (1.2e-51, Tox-GHH2, GHH signature containing HNH/Endo VII superfamily nuclease toxin 2.); 20-134: pfam13665 (1.7e-39, DUF4150, Domain of unknown function (DUF4150).)	386	1033	WP_003083692.1	type VI secretion system effector EagT6	1-144: COG5435 (6.3e-65, COG5435, Uncharacterized protein [Function unknown].)	144	2972	WP_003115069.1	type IV secretion system immunity protein Tsi7		306	2215	WP_003083691.1	T6SS effector (p)ppApp synthetase Tas1	80-161: cd14742 (4.0e-26, PAAR_RHS, proline-alanine-alanine-arginine (PAAR) domain, also containing C-terminal Rearrangement hotspot (Rhs) extensions.)
258	A	https://www.ncbi.nlm.nih.gov/nuccore/NZ_CP050332.1?report=graph&from=123821&to=124933	DUF2169	20	318	1	1.7e-120	Pseudomonas aeruginosa DVT413	NZ_CP050332.1	123821	124933	+	WP_003083696.1	DUF2169 domain-containing protein	1-370: COG5351 (0.0e+00, COG5351, Uncharacterized protein [Function unknown].)	370	WP_003083695.1	DUF6484 domain-containing protein	23-83: pfam20093 (3.4e-18, DUF6484, Domain of unknown function (DUF6484).)	149	16	WP_003161052.1	3-oxoacyl-ACP synthase	1-345: PRK06147 (2.3e-171, PRK06147, 3-oxoacyl-(acyl carrier protein) synthase; Validated)	345	-4	WP_033990902.1	type VI secretion system spike protein VgrG1b	11-524: TIGR03361 (0.0e+00, VI_Rhs_Vgr, type VI secretion system Vgr family protein.); 501-616: PHA02596 (2.2e-08, 5, baseplate hub subunit and tail lysozyme; Provisional)	741	493	WP_003123791.1	DUF4150 domain-containing protein	20-134: pfam13665 (2.9e-38, DUF4150, Domain of unknown function (DUF4150).)	315	1034	WP_003111796.1	type VI secretion system effector EagT6	1-144: COG5435 (2.2e-65, COG5435, Uncharacterized protein [Function unknown].)	144	2971	WP_003110650.1	hypothetical protein		304	1992	WP_058176154.1	T6SS effector (p)ppApp synthetase Tas1	80-161: cd14742 (4.0e-26, PAAR_RHS, proline-alanine-alanine-arginine (PAAR) domain, also containing C-terminal Rearrangement hotspot (Rhs) extensions.)
259	A	https://www.ncbi.nlm.nih.gov/nuccore/NZ_CP050333.1?report=graph&from=117343&to=118455	DUF2169	20	318	1	3.13e-120	Pseudomonas aeruginosa DVT412	NZ_CP050333.1	117343	118455	+	WP_023085746.1	DUF2169 domain-containing protein	1-370: COG5351 (0.0e+00, COG5351, Uncharacterized protein [Function unknown].)	370	WP_023102765.1	DUF6484 domain-containing protein	23-83: pfam20093 (2.3e-18, DUF6484, Domain of unknown function (DUF6484).)	149	16	WP_023102766.1	3-oxoacyl-ACP synthase	1-345: PRK06147 (6.3e-171, PRK06147, 3-oxoacyl-(acyl carrier protein) synthase; Validated)	345	-4	WP_012613440.1	type VI secretion system spike protein VgrG1b	11-524: TIGR03361 (0.0e+00, VI_Rhs_Vgr, type VI secretion system Vgr family protein.); 501-616: PHA02596 (9.7e-09, 5, baseplate hub subunit and tail lysozyme; Provisional)	741	493	WP_003123791.1	DUF4150 domain-containing protein	20-134: pfam13665 (2.9e-38, DUF4150, Domain of unknown function (DUF4150).)	315	1034	WP_003083692.1	type VI secretion system effector EagT6	1-144: COG5435 (6.3e-65, COG5435, Uncharacterized protein [Function unknown].)	144	2972	WP_003110650.1	hypothetical protein		304	1992	WP_023102764.1	NAD(P)+ glycohydrolase Tse6	266-422: pfam15538 (1.4e-117, Ntox46, Bacterial toxin 46.); 80-161: cd14742 (7.1e-28, PAAR_RHS, proline-alanine-alanine-arginine (PAAR) domain, also containing C-terminal Rearrangement hotspot (Rhs) extensions.)
260	A	https://www.ncbi.nlm.nih.gov/nuccore/NZ_CP050329.1?report=graph&from=123411&to=124523	DUF2169	20	318	1	1.79e-120	Pseudomonas aeruginosa DVT417	NZ_CP050329.1	123411	124523	+	WP_003101197.1	DUF2169 domain-containing protein	1-370: COG5351 (0.0e+00, COG5351, Uncharacterized protein [Function unknown].)	370	WP_003101196.1	DUF6484 domain-containing protein	23-83: pfam20093 (6.3e-18, DUF6484, Domain of unknown function (DUF6484).)	149	16	WP_174817724.1	hypothetical protein	1-345: PRK06147 (3.2e-166, PRK06147, 3-oxoacyl-(acyl carrier protein) synthase; Validated)	345	-4	WP_004346969.1	type VI secretion system spike protein VgrG1b	11-524: TIGR03361 (0.0e+00, VI_Rhs_Vgr, type VI secretion system Vgr family protein.); 501-616: PHA02596 (1.2e-08, 5, baseplate hub subunit and tail lysozyme; Provisional)	741	493	WP_003083698.1	type VI secretion system effector Dnase Tse7	226-343: pfam15635 (1.2e-51, Tox-GHH2, GHH signature containing HNH/Endo VII superfamily nuclease toxin 2.); 20-134: pfam13665 (1.7e-39, DUF4150, Domain of unknown function (DUF4150).)	386	1033	WP_003083692.1	type VI secretion system effector EagT6	1-144: COG5435 (6.3e-65, COG5435, Uncharacterized protein [Function unknown].)	144	2972	WP_003115069.1	type IV secretion system immunity protein Tsi7		306	2215	WP_003083691.1	T6SS effector (p)ppApp synthetase Tas1	80-161: cd14742 (4.0e-26, PAAR_RHS, proline-alanine-alanine-arginine (PAAR) domain, also containing C-terminal Rearrangement hotspot (Rhs) extensions.)
261	A	https://www.ncbi.nlm.nih.gov/nuccore/NZ_CP050054.1?report=graph&from=117536&to=118648	DUF2169	20	318	1	1.79e-120	Pseudomonas aeruginosa LIUYANG-A	NZ_CP050054.1	117536	118648	+	WP_003101197.1	DUF2169 domain-containing protein	1-370: COG5351 (0.0e+00, COG5351, Uncharacterized protein [Function unknown].)	370	WP_003101196.1	DUF6484 domain-containing protein	23-83: pfam20093 (6.3e-18, DUF6484, Domain of unknown function (DUF6484).)	149	16	WP_003115088.1	3-oxoacyl-ACP synthase	1-345: PRK06147 (1.3e-166, PRK06147, 3-oxoacyl-(acyl carrier protein) synthase; Validated)	345	-4	WP_003147059.1	type VI secretion system spike protein VgrG1b	11-524: TIGR03361 (0.0e+00, VI_Rhs_Vgr, type VI secretion system Vgr family protein.); 501-616: PHA02596 (9.7e-09, 5, baseplate hub subunit and tail lysozyme; Provisional)	741	493	WP_003115783.1	type VI secretion system effector Dnase Tse7	226-343: pfam15635 (9.4e-52, Tox-GHH2, GHH signature containing HNH/Endo VII superfamily nuclease toxin 2.); 20-134: pfam13665 (1.8e-39, DUF4150, Domain of unknown function (DUF4150).)	386	1033	WP_003083692.1	type VI secretion system effector EagT6	1-144: COG5435 (6.3e-65, COG5435, Uncharacterized protein [Function unknown].)	144	2972	WP_003115069.1	type IV secretion system immunity protein Tsi7		306	2215	WP_003115074.1	NAD(P)+ glycohydrolase Tse6	266-422: pfam15538 (7.8e-118, Ntox46, Bacterial toxin 46.); 80-161: cd14742 (5.8e-28, PAAR_RHS, proline-alanine-alanine-arginine (PAAR) domain, also containing C-terminal Rearrangement hotspot (Rhs) extensions.)
262	A	https://www.ncbi.nlm.nih.gov/nuccore/NZ_CP050052.1?report=graph&from=117536&to=118648	DUF2169	20	318	1	1.79e-120	Pseudomonas aeruginosa LIUYANG-E	NZ_CP050052.1	117536	118648	+	WP_003101197.1	DUF2169 domain-containing protein	1-370: COG5351 (0.0e+00, COG5351, Uncharacterized protein [Function unknown].)	370	WP_003101196.1	DUF6484 domain-containing protein	23-83: pfam20093 (6.3e-18, DUF6484, Domain of unknown function (DUF6484).)	149	16	WP_003115088.1	3-oxoacyl-ACP synthase	1-345: PRK06147 (1.3e-166, PRK06147, 3-oxoacyl-(acyl carrier protein) synthase; Validated)	345	-4	WP_003147059.1	type VI secretion system spike protein VgrG1b	11-524: TIGR03361 (0.0e+00, VI_Rhs_Vgr, type VI secretion system Vgr family protein.); 501-616: PHA02596 (9.7e-09, 5, baseplate hub subunit and tail lysozyme; Provisional)	741	493	WP_003115783.1	type VI secretion system effector Dnase Tse7	226-343: pfam15635 (9.4e-52, Tox-GHH2, GHH signature containing HNH/Endo VII superfamily nuclease toxin 2.); 20-134: pfam13665 (1.8e-39, DUF4150, Domain of unknown function (DUF4150).)	386	1033	WP_003083692.1	type VI secretion system effector EagT6	1-144: COG5435 (6.3e-65, COG5435, Uncharacterized protein [Function unknown].)	144	2972	WP_003115069.1	type IV secretion system immunity protein Tsi7		306	2215	WP_003115074.1	NAD(P)+ glycohydrolase Tse6	266-422: pfam15538 (7.8e-118, Ntox46, Bacterial toxin 46.); 80-161: cd14742 (5.8e-28, PAAR_RHS, proline-alanine-alanine-arginine (PAAR) domain, also containing C-terminal Rearrangement hotspot (Rhs) extensions.)
263	A	https://www.ncbi.nlm.nih.gov/nuccore/NZ_CP050053.1?report=graph&from=117536&to=118648	DUF2169	20	318	1	1.79e-120	Pseudomonas aeruginosa LIUYANG-C	NZ_CP050053.1	117536	118648	+	WP_003101197.1	DUF2169 domain-containing protein	1-370: COG5351 (0.0e+00, COG5351, Uncharacterized protein [Function unknown].)	370	WP_003101196.1	DUF6484 domain-containing protein	23-83: pfam20093 (6.3e-18, DUF6484, Domain of unknown function (DUF6484).)	149	16	WP_003115088.1	3-oxoacyl-ACP synthase	1-345: PRK06147 (1.3e-166, PRK06147, 3-oxoacyl-(acyl carrier protein) synthase; Validated)	345	-4	WP_003147059.1	type VI secretion system spike protein VgrG1b	11-524: TIGR03361 (0.0e+00, VI_Rhs_Vgr, type VI secretion system Vgr family protein.); 501-616: PHA02596 (9.7e-09, 5, baseplate hub subunit and tail lysozyme; Provisional)	741	493	WP_003115783.1	type VI secretion system effector Dnase Tse7	226-343: pfam15635 (9.4e-52, Tox-GHH2, GHH signature containing HNH/Endo VII superfamily nuclease toxin 2.); 20-134: pfam13665 (1.8e-39, DUF4150, Domain of unknown function (DUF4150).)	386	1033	WP_003083692.1	type VI secretion system effector EagT6	1-144: COG5435 (6.3e-65, COG5435, Uncharacterized protein [Function unknown].)	144	2972	WP_003115069.1	type IV secretion system immunity protein Tsi7		306	2215	WP_003115074.1	NAD(P)+ glycohydrolase Tse6	266-422: pfam15538 (7.8e-118, Ntox46, Bacterial toxin 46.); 80-161: cd14742 (5.8e-28, PAAR_RHS, proline-alanine-alanine-arginine (PAAR) domain, also containing C-terminal Rearrangement hotspot (Rhs) extensions.)
264	A	https://www.ncbi.nlm.nih.gov/nuccore/NZ_CP054472.1?report=graph&from=120478&to=121590	DUF2169	20	318	1	1.79e-120	Pseudomonas aeruginosa PAAK088	NZ_CP054472.1	120478	121590	+	WP_003101197.1	DUF2169 domain-containing protein	1-370: COG5351 (0.0e+00, COG5351, Uncharacterized protein [Function unknown].)	370	WP_003101196.1	DUF6484 domain-containing protein	23-83: pfam20093 (6.3e-18, DUF6484, Domain of unknown function (DUF6484).)	149	16	WP_003161052.1	3-oxoacyl-ACP synthase	1-345: PRK06147 (2.3e-171, PRK06147, 3-oxoacyl-(acyl carrier protein) synthase; Validated)	345	-4	WP_174537814.1	type VI secretion system spike protein VgrG1b	11-524: TIGR03361 (0.0e+00, VI_Rhs_Vgr, type VI secretion system Vgr family protein.); 501-616: PHA02596 (9.7e-09, 5, baseplate hub subunit and tail lysozyme; Provisional)	741	493	WP_003123791.1	DUF4150 domain-containing protein	20-134: pfam13665 (2.9e-38, DUF4150, Domain of unknown function (DUF4150).)	315	1034	WP_023089786.1	type VI secretion system effector EagT6	1-144: COG5435 (1.6e-63, COG5435, Uncharacterized protein [Function unknown].)	144	2972	WP_003110650.1	hypothetical protein		304	1992	WP_003104959.1	NAD(P)+ glycohydrolase Tse6	266-422: pfam15538 (1.5e-117, Ntox46, Bacterial toxin 46.); 80-161: cd14742 (7.8e-28, PAAR_RHS, proline-alanine-alanine-arginine (PAAR) domain, also containing C-terminal Rearrangement hotspot (Rhs) extensions.)
265	A	https://www.ncbi.nlm.nih.gov/nuccore/NZ_CP056774.1?report=graph&from=5529223&to=5530335	DUF2169	20	318	1	2e-120	Pseudomonas aeruginosa CDN129	NZ_CP056774.1	5529223	5530335	-	WP_023094295.1	DUF2169 domain-containing protein	1-370: COG5351 (0.0e+00, COG5351, Uncharacterized protein [Function unknown].)	370	WP_017002129.1	DUF6484 domain-containing protein	23-83: pfam20093 (1.7e-17, DUF6484, Domain of unknown function (DUF6484).)	149	16	WP_003110648.1	3-oxoacyl-ACP synthase	1-345: PRK06147 (3.4e-171, PRK06147, 3-oxoacyl-(acyl carrier protein) synthase; Validated)	345	-4	WP_012613440.1	type VI secretion system spike protein VgrG1b	11-524: TIGR03361 (0.0e+00, VI_Rhs_Vgr, type VI secretion system Vgr family protein.); 501-616: PHA02596 (9.7e-09, 5, baseplate hub subunit and tail lysozyme; Provisional)	741	493	WP_003123791.1	DUF4150 domain-containing protein	20-134: pfam13665 (2.9e-38, DUF4150, Domain of unknown function (DUF4150).)	315	1034	WP_003083692.1	type VI secretion system effector EagT6	1-144: COG5435 (6.3e-65, COG5435, Uncharacterized protein [Function unknown].)	144	2972	WP_003110650.1	hypothetical protein		304	1992	WP_003104959.1	NAD(P)+ glycohydrolase Tse6	266-422: pfam15538 (1.5e-117, Ntox46, Bacterial toxin 46.); 80-161: cd14742 (7.8e-28, PAAR_RHS, proline-alanine-alanine-arginine (PAAR) domain, also containing C-terminal Rearrangement hotspot (Rhs) extensions.)
266	A	https://www.ncbi.nlm.nih.gov/nuccore/NZ_CP021380.2?report=graph&from=123148&to=124260	DUF2169	20	318	1	3.09e-120	Pseudomonas aeruginosa CCBH4851	NZ_CP021380.2	123148	124260	+	WP_023123683.1	DUF2169 domain-containing protein	1-370: COG5351 (0.0e+00, COG5351, Uncharacterized protein [Function unknown].)	370	WP_003101196.1	DUF6484 domain-containing protein	23-83: pfam20093 (6.3e-18, DUF6484, Domain of unknown function (DUF6484).)	149	16	WP_003110648.1	3-oxoacyl-ACP synthase	1-345: PRK06147 (3.4e-171, PRK06147, 3-oxoacyl-(acyl carrier protein) synthase; Validated)	345	-4	WP_019725678.1	type VI secretion system spike protein VgrG1b	11-524: TIGR03361 (0.0e+00, VI_Rhs_Vgr, type VI secretion system Vgr family protein.); 501-616: PHA02596 (9.3e-09, 5, baseplate hub subunit and tail lysozyme; Provisional)	741	493	WP_175365145.1	DUF4150 domain-containing protein	20-134: pfam13665 (3.5e-38, DUF4150, Domain of unknown function (DUF4150).)	315	1034	WP_003083692.1	type VI secretion system effector EagT6	1-144: COG5435 (6.3e-65, COG5435, Uncharacterized protein [Function unknown].)	144	2972	WP_003110650.1	hypothetical protein		304	1992	WP_003104959.1	NAD(P)+ glycohydrolase Tse6	266-422: pfam15538 (1.5e-117, Ntox46, Bacterial toxin 46.); 80-161: cd14742 (7.8e-28, PAAR_RHS, proline-alanine-alanine-arginine (PAAR) domain, also containing C-terminal Rearrangement hotspot (Rhs) extensions.)
267	A	https://www.ncbi.nlm.nih.gov/nuccore/NZ_CP034908.1?report=graph&from=117813&to=118925	DUF2169	20	318	1	1.79e-120	Pseudomonas aeruginosa PA0750	NZ_CP034908.1	117813	118925	+	WP_003101197.1	DUF2169 domain-containing protein	1-370: COG5351 (0.0e+00, COG5351, Uncharacterized protein [Function unknown].)	370	WP_003101196.1	DUF6484 domain-containing protein	23-83: pfam20093 (6.3e-18, DUF6484, Domain of unknown function (DUF6484).)	149	16	WP_003115088.1	3-oxoacyl-ACP synthase	1-345: PRK06147 (1.3e-166, PRK06147, 3-oxoacyl-(acyl carrier protein) synthase; Validated)	345	-4	WP_003147059.1	type VI secretion system spike protein VgrG1b	11-524: TIGR03361 (0.0e+00, VI_Rhs_Vgr, type VI secretion system Vgr family protein.); 501-616: PHA02596 (9.7e-09, 5, baseplate hub subunit and tail lysozyme; Provisional)	741	493	WP_003115783.1	type VI secretion system effector Dnase Tse7	226-343: pfam15635 (9.4e-52, Tox-GHH2, GHH signature containing HNH/Endo VII superfamily nuclease toxin 2.); 20-134: pfam13665 (1.8e-39, DUF4150, Domain of unknown function (DUF4150).)	386	1033	WP_003083692.1	type VI secretion system effector EagT6	1-144: COG5435 (6.3e-65, COG5435, Uncharacterized protein [Function unknown].)	144	2972	WP_003115069.1	type IV secretion system immunity protein Tsi7		306	2215	WP_003115074.1	NAD(P)+ glycohydrolase Tse6	266-422: pfam15538 (7.8e-118, Ntox46, Bacterial toxin 46.); 80-161: cd14742 (5.8e-28, PAAR_RHS, proline-alanine-alanine-arginine (PAAR) domain, also containing C-terminal Rearrangement hotspot (Rhs) extensions.)
268	A	https://www.ncbi.nlm.nih.gov/nuccore/NZ_CP046405.1?report=graph&from=125229&to=126341	DUF2169	20	318	1	1.34e-120	Pseudomonas aeruginosa SE5443	NZ_CP046405.1	125229	126341	+	WP_003162766.1	DUF2169 domain-containing protein	1-370: COG5351 (0.0e+00, COG5351, Uncharacterized protein [Function unknown].)	370	WP_003101196.1	DUF6484 domain-containing protein	23-83: pfam20093 (6.3e-18, DUF6484, Domain of unknown function (DUF6484).)	149	16	WP_034003651.1	3-oxoacyl-ACP synthase	1-345: PRK06147 (3.2e-167, PRK06147, 3-oxoacyl-(acyl carrier protein) synthase; Validated)	345	-4	WP_009314913.1	type VI secretion system spike protein VgrG1b	11-524: TIGR03361 (0.0e+00, VI_Rhs_Vgr, type VI secretion system Vgr family protein.); 501-616: PHA02596 (9.3e-09, 5, baseplate hub subunit and tail lysozyme; Provisional)	741	493	WP_003083698.1	type VI secretion system effector Dnase Tse7	226-343: pfam15635 (1.2e-51, Tox-GHH2, GHH signature containing HNH/Endo VII superfamily nuclease toxin 2.); 20-134: pfam13665 (1.7e-39, DUF4150, Domain of unknown function (DUF4150).)	386	1033	WP_003083692.1	type VI secretion system effector EagT6	1-144: COG5435 (6.3e-65, COG5435, Uncharacterized protein [Function unknown].)	144	2972	WP_003083699.1	type IV secretion system immunity protein Tsi7		306	2215	WP_003118128.1	NAD(P)+ glycohydrolase Tse6	266-422: pfam15538 (1.4e-117, Ntox46, Bacterial toxin 46.); 80-161: cd14742 (7.1e-28, PAAR_RHS, proline-alanine-alanine-arginine (PAAR) domain, also containing C-terminal Rearrangement hotspot (Rhs) extensions.)
269	A	https://www.ncbi.nlm.nih.gov/nuccore/NZ_CP046403.1?report=graph&from=127679&to=128791	DUF2169	20	318	1	2.23e-120	Pseudomonas aeruginosa SE5369	NZ_CP046403.1	127679	128791	+	WP_003161053.1	DUF2169 domain-containing protein	1-370: COG5351 (0.0e+00, COG5351, Uncharacterized protein [Function unknown].)	370	WP_003101196.1	DUF6484 domain-containing protein	23-83: pfam20093 (6.3e-18, DUF6484, Domain of unknown function (DUF6484).)	149	16	WP_003115088.1	3-oxoacyl-ACP synthase	1-345: PRK06147 (1.3e-166, PRK06147, 3-oxoacyl-(acyl carrier protein) synthase; Validated)	345	-4	WP_023083552.1	type VI secretion system spike protein VgrG1b	11-524: TIGR03361 (0.0e+00, VI_Rhs_Vgr, type VI secretion system Vgr family protein.); 501-616: PHA02596 (9.7e-09, 5, baseplate hub subunit and tail lysozyme; Provisional)	741	493	WP_003083698.1	type VI secretion system effector Dnase Tse7	226-343: pfam15635 (1.2e-51, Tox-GHH2, GHH signature containing HNH/Endo VII superfamily nuclease toxin 2.); 20-134: pfam13665 (1.7e-39, DUF4150, Domain of unknown function (DUF4150).)	386	1033	WP_003083692.1	type VI secretion system effector EagT6	1-144: COG5435 (6.3e-65, COG5435, Uncharacterized protein [Function unknown].)	144	2972	WP_003083699.1	type IV secretion system immunity protein Tsi7		306	2215	WP_003104959.1	NAD(P)+ glycohydrolase Tse6	266-422: pfam15538 (1.5e-117, Ntox46, Bacterial toxin 46.); 80-161: cd14742 (7.8e-28, PAAR_RHS, proline-alanine-alanine-arginine (PAAR) domain, also containing C-terminal Rearrangement hotspot (Rhs) extensions.)
270	A	https://www.ncbi.nlm.nih.gov/nuccore/NZ_CP046404.1?report=graph&from=124541&to=125653	DUF2169	20	318	1	1.79e-120	Pseudomonas aeruginosa SE5416	NZ_CP046404.1	124541	125653	+	WP_003101197.1	DUF2169 domain-containing protein	1-370: COG5351 (0.0e+00, COG5351, Uncharacterized protein [Function unknown].)	370	WP_003101196.1	DUF6484 domain-containing protein	23-83: pfam20093 (6.3e-18, DUF6484, Domain of unknown function (DUF6484).)	149	16	WP_003121609.1	3-oxoacyl-ACP synthase	1-345: PRK06147 (1.0e-166, PRK06147, 3-oxoacyl-(acyl carrier protein) synthase; Validated)	345	-4	WP_012613440.1	type VI secretion system spike protein VgrG1b	11-524: TIGR03361 (0.0e+00, VI_Rhs_Vgr, type VI secretion system Vgr family protein.); 501-616: PHA02596 (9.7e-09, 5, baseplate hub subunit and tail lysozyme; Provisional)	741	493	WP_179063064.1	type VI secretion system effector Dnase Tse7	226-343: pfam15635 (1.3e-51, Tox-GHH2, GHH signature containing HNH/Endo VII superfamily nuclease toxin 2.); 20-134: pfam13665 (9.6e-39, DUF4150, Domain of unknown function (DUF4150).)	386	1033	WP_003083692.1	type VI secretion system effector EagT6	1-144: COG5435 (6.3e-65, COG5435, Uncharacterized protein [Function unknown].)	144	2972	WP_003083699.1	type IV secretion system immunity protein Tsi7		306	2215	WP_003104959.1	NAD(P)+ glycohydrolase Tse6	266-422: pfam15538 (1.5e-117, Ntox46, Bacterial toxin 46.); 80-161: cd14742 (7.8e-28, PAAR_RHS, proline-alanine-alanine-arginine (PAAR) domain, also containing C-terminal Rearrangement hotspot (Rhs) extensions.)
271	A	https://www.ncbi.nlm.nih.gov/nuccore/NZ_CP058332.1?report=graph&from=1594227&to=1595339	DUF2169	20	318	1	2.21e-120	Pseudomonas aeruginosa B18	NZ_CP058332.1	1594227	1595339	-	WP_023109524.1	DUF2169 domain-containing protein	1-370: COG5351 (0.0e+00, COG5351, Uncharacterized protein [Function unknown].)	370	WP_017002129.1	DUF6484 domain-containing protein	23-83: pfam20093 (1.7e-17, DUF6484, Domain of unknown function (DUF6484).)	149	16	WP_003161052.1	3-oxoacyl-ACP synthase	1-345: PRK06147 (2.3e-171, PRK06147, 3-oxoacyl-(acyl carrier protein) synthase; Validated)	345	-4	WP_023092251.1	type VI secretion system spike protein VgrG1b	11-524: TIGR03361 (0.0e+00, VI_Rhs_Vgr, type VI secretion system Vgr family protein.); 501-616: PHA02596 (9.5e-09, 5, baseplate hub subunit and tail lysozyme; Provisional)	741	493	WP_003123791.1	DUF4150 domain-containing protein	20-134: pfam13665 (2.9e-38, DUF4150, Domain of unknown function (DUF4150).)	315	1034	WP_003083692.1	type VI secretion system effector EagT6	1-144: COG5435 (6.3e-65, COG5435, Uncharacterized protein [Function unknown].)	144	2972	WP_003110650.1	hypothetical protein		304	1992	WP_023109523.1	NAD(P)+ glycohydrolase Tse6	266-422: pfam15538 (9.2e-118, Ntox46, Bacterial toxin 46.); 80-161: cd14742 (8.0e-28, PAAR_RHS, proline-alanine-alanine-arginine (PAAR) domain, also containing C-terminal Rearrangement hotspot (Rhs) extensions.)
272	A	https://www.ncbi.nlm.nih.gov/nuccore/NZ_CP058333.1?report=graph&from=5529561&to=5530673	DUF2169	20	318	1	2.21e-120	Pseudomonas aeruginosa ACR20	NZ_CP058333.1	5529561	5530673	-	WP_023109524.1	DUF2169 domain-containing protein	1-370: COG5351 (0.0e+00, COG5351, Uncharacterized protein [Function unknown].)	370	WP_017002129.1	DUF6484 domain-containing protein	23-83: pfam20093 (1.7e-17, DUF6484, Domain of unknown function (DUF6484).)	149	16	WP_003161052.1	3-oxoacyl-ACP synthase	1-345: PRK06147 (2.3e-171, PRK06147, 3-oxoacyl-(acyl carrier protein) synthase; Validated)	345	-4	WP_023092251.1	type VI secretion system spike protein VgrG1b	11-524: TIGR03361 (0.0e+00, VI_Rhs_Vgr, type VI secretion system Vgr family protein.); 501-616: PHA02596 (9.5e-09, 5, baseplate hub subunit and tail lysozyme; Provisional)	741	493	WP_003123791.1	DUF4150 domain-containing protein	20-134: pfam13665 (2.9e-38, DUF4150, Domain of unknown function (DUF4150).)	315	1034	WP_003083692.1	type VI secretion system effector EagT6	1-144: COG5435 (6.3e-65, COG5435, Uncharacterized protein [Function unknown].)	144	2972	WP_003110650.1	hypothetical protein		304	1992	WP_023109523.1	NAD(P)+ glycohydrolase Tse6	266-422: pfam15538 (9.2e-118, Ntox46, Bacterial toxin 46.); 80-161: cd14742 (8.0e-28, PAAR_RHS, proline-alanine-alanine-arginine (PAAR) domain, also containing C-terminal Rearrangement hotspot (Rhs) extensions.)
273	A	https://www.ncbi.nlm.nih.gov/nuccore/NZ_CP058331.1?report=graph&from=678736&to=679848	DUF2169	20	318	1	2.21e-120	Pseudomonas aeruginosa ACR22	NZ_CP058331.1	678736	679848	+	WP_023109524.1	DUF2169 domain-containing protein	1-370: COG5351 (0.0e+00, COG5351, Uncharacterized protein [Function unknown].)	370	WP_017002129.1	DUF6484 domain-containing protein	23-83: pfam20093 (1.7e-17, DUF6484, Domain of unknown function (DUF6484).)	149	16	WP_003161052.1	3-oxoacyl-ACP synthase	1-345: PRK06147 (2.3e-171, PRK06147, 3-oxoacyl-(acyl carrier protein) synthase; Validated)	345	-4	WP_023092251.1	type VI secretion system spike protein VgrG1b	11-524: TIGR03361 (0.0e+00, VI_Rhs_Vgr, type VI secretion system Vgr family protein.); 501-616: PHA02596 (9.5e-09, 5, baseplate hub subunit and tail lysozyme; Provisional)	741	493	WP_003123791.1	DUF4150 domain-containing protein	20-134: pfam13665 (2.9e-38, DUF4150, Domain of unknown function (DUF4150).)	315	1034	WP_003083692.1	type VI secretion system effector EagT6	1-144: COG5435 (6.3e-65, COG5435, Uncharacterized protein [Function unknown].)	144	2972	WP_003110650.1	hypothetical protein		304	1992	WP_023109523.1	NAD(P)+ glycohydrolase Tse6	266-422: pfam15538 (9.2e-118, Ntox46, Bacterial toxin 46.); 80-161: cd14742 (8.0e-28, PAAR_RHS, proline-alanine-alanine-arginine (PAAR) domain, also containing C-terminal Rearrangement hotspot (Rhs) extensions.)
274	A	https://www.ncbi.nlm.nih.gov/nuccore/NZ_CP059995.1?report=graph&from=118616&to=119728	DUF2169	20	318	1	2.14e-120	Pseudomonas aeruginosa NY3045	NZ_CP059995.1	118616	119728	+	WP_033977377.1	DUF2169 domain-containing protein	1-370: COG5351 (0.0e+00, COG5351, Uncharacterized protein [Function unknown].)	370	WP_042170502.1	DUF6484 domain-containing protein	23-83: pfam20093 (2.6e-17, DUF6484, Domain of unknown function (DUF6484).)	153	16	WP_033968152.1	3-oxoacyl-ACP synthase	1-345: PRK06147 (2.3e-165, PRK06147, 3-oxoacyl-(acyl carrier protein) synthase; Validated)	345	-4	WP_128571714.1	type VI secretion system spike protein VgrG1b	11-524: TIGR03361 (0.0e+00, VI_Rhs_Vgr, type VI secretion system Vgr family protein.); 501-616: PHA02596 (2.9e-08, 5, baseplate hub subunit and tail lysozyme; Provisional)	741	505	WP_042170507.1	type VI secretion system effector Dnase Tse7	226-343: pfam15635 (1.2e-51, Tox-GHH2, GHH signature containing HNH/Endo VII superfamily nuclease toxin 2.); 20-134: pfam13665 (2.5e-39, DUF4150, Domain of unknown function (DUF4150).)	386	1033	WP_057388252.1	type VI secretion system effector EagT6	1-142: COG5435 (2.1e-64, COG5435, Uncharacterized protein [Function unknown].)	144	2984	WP_042170525.1	type IV secretion system immunity protein Tsi7		306	2215	WP_042170971.1	T6SS effector (p)ppApp synthetase Tas1	80-161: cd14742 (4.9e-26, PAAR_RHS, proline-alanine-alanine-arginine (PAAR) domain, also containing C-terminal Rearrangement hotspot (Rhs) extensions.)
275	A	https://www.ncbi.nlm.nih.gov/nuccore/NZ_CP060086.1?report=graph&from=122370&to=123482	DUF2169	20	318	1	2.77e-120	Pseudomonas aeruginosa JNQH-PA57	NZ_CP060086.1	122370	123482	+	WP_221629676.1	DUF2169 domain-containing protein	1-370: COG5351 (0.0e+00, COG5351, Uncharacterized protein [Function unknown].)	370	WP_003083695.1	DUF6484 domain-containing protein	23-83: pfam20093 (3.4e-18, DUF6484, Domain of unknown function (DUF6484).)	149	16	WP_003161052.1	3-oxoacyl-ACP synthase	1-345: PRK06147 (2.3e-171, PRK06147, 3-oxoacyl-(acyl carrier protein) synthase; Validated)	345	-4	WP_031632671.1	type VI secretion system spike protein VgrG1b	11-524: TIGR03361 (0.0e+00, VI_Rhs_Vgr, type VI secretion system Vgr family protein.); 501-616: PHA02596 (9.5e-09, 5, baseplate hub subunit and tail lysozyme; Provisional)	741	493	WP_003123791.1	DUF4150 domain-containing protein	20-134: pfam13665 (2.9e-38, DUF4150, Domain of unknown function (DUF4150).)	315	1034	WP_003083692.1	type VI secretion system effector EagT6	1-144: COG5435 (6.3e-65, COG5435, Uncharacterized protein [Function unknown].)	144	2972	WP_003110650.1	hypothetical protein		304	1992	WP_003104959.1	NAD(P)+ glycohydrolase Tse6	266-422: pfam15538 (1.5e-117, Ntox46, Bacterial toxin 46.); 80-161: cd14742 (7.8e-28, PAAR_RHS, proline-alanine-alanine-arginine (PAAR) domain, also containing C-terminal Rearrangement hotspot (Rhs) extensions.)
276	A	https://www.ncbi.nlm.nih.gov/nuccore/NZ_CP060703.1?report=graph&from=116254&to=117366	DUF2169	20	318	1	2.23e-120	Pseudomonas aeruginosa NRD619	NZ_CP060703.1	116254	117366	+	WP_003161053.1	DUF2169 domain-containing protein	1-370: COG5351 (0.0e+00, COG5351, Uncharacterized protein [Function unknown].)	370	WP_003101196.1	DUF6484 domain-containing protein	23-83: pfam20093 (6.3e-18, DUF6484, Domain of unknown function (DUF6484).)	149	16	WP_034037558.1	3-oxoacyl-ACP synthase	1-345: PRK06147 (2.0e-166, PRK06147, 3-oxoacyl-(acyl carrier protein) synthase; Validated)	345	-4	WP_012613440.1	type VI secretion system spike protein VgrG1b	11-524: TIGR03361 (0.0e+00, VI_Rhs_Vgr, type VI secretion system Vgr family protein.); 501-616: PHA02596 (9.7e-09, 5, baseplate hub subunit and tail lysozyme; Provisional)	741	493	WP_003083698.1	type VI secretion system effector Dnase Tse7	226-343: pfam15635 (1.2e-51, Tox-GHH2, GHH signature containing HNH/Endo VII superfamily nuclease toxin 2.); 20-134: pfam13665 (1.7e-39, DUF4150, Domain of unknown function (DUF4150).)	386	1033	WP_003128275.1	type VI secretion system effector EagT6	1-144: COG5435 (3.0e-64, COG5435, Uncharacterized protein [Function unknown].)	144	2972	WP_003115069.1	hypothetical protein		306	2215	WP_003115074.1	NAD(P)+ glycohydrolase Tse6	266-422: pfam15538 (7.8e-118, Ntox46, Bacterial toxin 46.); 80-161: cd14742 (5.8e-28, PAAR_RHS, proline-alanine-alanine-arginine (PAAR) domain, also containing C-terminal Rearrangement hotspot (Rhs) extensions.)
277	A	https://www.ncbi.nlm.nih.gov/nuccore/NZ_CP061034.1?report=graph&from=118263&to=119375	DUF2169	20	318	1	2.9e-120	Pseudomonas aeruginosa PA3	NZ_CP061034.1	118263	119375	+	WP_206437053.1	DUF2169 domain-containing protein	1-370: COG5351 (0.0e+00, COG5351, Uncharacterized protein [Function unknown].)	370	WP_003101196.1	DUF6484 domain-containing protein	23-83: pfam20093 (6.3e-18, DUF6484, Domain of unknown function (DUF6484).)	149	16	WP_115288929.1	hypothetical protein	1-345: PRK06147 (1.4e-165, PRK06147, 3-oxoacyl-(acyl carrier protein) synthase; Validated)	345	-4	WP_150035162.1	type VI secretion system spike protein VgrG1b	11-524: TIGR03361 (0.0e+00, VI_Rhs_Vgr, type VI secretion system Vgr family protein.); 501-616: PHA02596 (2.3e-08, 5, baseplate hub subunit and tail lysozyme; Provisional)	741	493	WP_003083698.1	type VI secretion system effector Dnase Tse7	226-343: pfam15635 (1.2e-51, Tox-GHH2, GHH signature containing HNH/Endo VII superfamily nuclease toxin 2.); 20-134: pfam13665 (1.7e-39, DUF4150, Domain of unknown function (DUF4150).)	386	1033	WP_003083692.1	type VI secretion system effector EagT6	1-144: COG5435 (6.3e-65, COG5435, Uncharacterized protein [Function unknown].)	144	2972		hypothetical protein		0	2215	WP_015502132.1	T6SS effector (p)ppApp synthetase Tas1	80-161: cd14742 (7.9e-26, PAAR_RHS, proline-alanine-alanine-arginine (PAAR) domain, also containing C-terminal Rearrangement hotspot (Rhs) extensions.)
[truncated: 4,228 more rows]
[truncated: 67 more columns]

## Sheet: Description
Column	Description
#	Serial number
[truncated: 26 more rows]
