# Supplementary material for: A conserved chaperone protein is required for the formation of a noncanonical type VI secretion system spike tip complex
Source: J Biol Chem. 2025 Jan 27;301(3):108242. doi: 10.1016/j.jbc.2025.108242 (PMC11883445; doi:10.1016/j.jbc.2025.108242)
Supplement: Supplementary_Dataset_S2 [file mmc7.xlsx]

## Sheet: Summary_with_Clusters
#	Link to NCBI Nucleotide	Domain	Domain_Start	Domain_End	Domain_Count	Evalue	Genome_Name	Genomic_Accession	Start	End	Strand	Protein_Accession	Description	CD	Length	Up1_Protein	Up1_Description	CD	Up1_Length	Up1_Distance	Down1_Protein	Down1_Description	CD	Down1_Length	Down1_Distance	Up2_Protein	Up2_Description	CD	Up2_Length	Up2_Distance	Down2_Protein	Down2_Description	CD	Down2_Length	Down2_Distance	Up3_Protein	Up3_Description	CD	Up3_Length	Up3_Distance	Down3_Protein	Down3_Description	CD	Down3_Length	Down3_Distance	Up4_Protein	Up4_Description	CD	Up4_Length
1	https://www.ncbi.nlm.nih.gov/nuccore/NZ_CP106841.1?report=graph&from=1429747&to=1430136	DUF4150	9	114	1	1.12e-39	Paenalcaligenes faecalis YLCF04	NZ_CP106841.1	1429747	1430136	-	WP_269899911.1	DUF4150 domain-containing protein	9-114: pfam13665 (4.7e-34, DUF4150, Domain of unknown function (DUF4150).)	129	WP_269899912.1	pentapeptide repeat-containing protein	113-331: COG1357 (1.9e-14, YjbI, Uncharacterized protein YjbI, contains pentapeptide repeats [Function unknown].); 41-127: pfam13599 (1.6e-09, Pentapeptide_4, Pentapeptide repeats (9 copies).)	352	9	WP_269899910.1	type VI secretion system ATPase TssH	13-858: TIGR03345 (0.0e+00, VI_ClpV1, type VI secretion ATPase, ClpV1 family.)	872	22	WP_269899913.1	DUF2169 domain-containing protein	21-301: pfam09937 (9.2e-76, DUF2169, Uncharacterized protein conserved in bacteria (DUF2169).); 624-895: COG1357 (1.2e-18, YjbI, Uncharacterized protein YjbI, contains pentapeptide repeats [Function unknown].)	929	1060	WP_269899909.1	FHA domain-containing protein	3-94: cd00060 (7.9e-07, FHA, forkhead associated (FHA) domain superfamily.)	191	2616	WP_269899914.1	hypothetical protein		148	3852	WP_269899908.1	TssQ family T6SS-associated lipoprotein	44-136: NF038027 (1.4e-30, TssQ_fam, TssQ family T6SS-associated lipoprotein.)	154	3193	WP_269899915.1	type VI secretion system tip protein TssI/VgrG	8-526: TIGR03361 (0.0e+00, VI_Rhs_Vgr, type VI secretion system Vgr family protein.); 486-653: PHA02596 (3.3e-06, 5, baseplate hub subunit and tail lysozyme; Provisional)	789
2	https://www.ncbi.nlm.nih.gov/nuccore/NZ_CP031649.1?report=graph&from=2507014&to=2507406	DUF4150	9	115	1	4.51e-51	Pantoea agglomerans TH81	NZ_CP031649.1	2507014	2507406	-	WP_089415243.1	DUF4150 domain-containing protein	9-115: pfam13665 (4.4e-45, DUF4150, Domain of unknown function (DUF4150).)	130	WP_122458812.1	DUF3540 domain-containing protein	28-201: pfam12059 (2.9e-63, DUF3540, Protein of unknown function (DUF3540).)	201	9	WP_122458810.1	type VI secretion system tip protein TssI/VgrG	4-522: TIGR03361 (0.0e+00, VI_Rhs_Vgr, type VI secretion system Vgr family protein.)	649	44	WP_122458815.1	pentapeptide repeat-containing protein	113-331: COG1357 (1.6e-19, YjbI, Uncharacterized protein YjbI, contains pentapeptide repeats [Function unknown].); 1-183: COG1357 (9.0e-12, YjbI, Uncharacterized protein YjbI, contains pentapeptide repeats [Function unknown].)	356	627	WP_122458808.1	DcrB-related protein	1-149: COG5435 (8.4e-29, COG5435, Uncharacterized protein [Function unknown].)	264	1996	WP_122458816.1	DUF2169 domain-containing protein	20-299: pfam09937 (4.0e-87, DUF2169, Uncharacterized protein conserved in bacteria (DUF2169).); 533-819: COG1357 (3.9e-28, YjbI, Uncharacterized protein YjbI, contains pentapeptide repeats [Function unknown].)	846	1694	WP_122458806.1	PAAR domain-containing protein	76-150: cd14742 (7.5e-35, PAAR_RHS, proline-alanine-alanine-arginine (PAAR) domain, also containing C-terminal Rearrangement hotspot (Rhs) extensions.); 275-441: cl00173 (2.2e-12, VIP2, N/A.)	445	2794	WP_089415239.1	hypothetical protein		125
3	https://www.ncbi.nlm.nih.gov/nuccore/NZ_CP091099.1?report=graph&from=1530752&to=1531144	DUF4150	9	115	1	4.51e-51	Pantoea agglomerans Pa58	NZ_CP091099.1	1530752	1531144	-	WP_089415243.1	DUF4150 domain-containing protein	9-115: pfam13665 (4.4e-45, DUF4150, Domain of unknown function (DUF4150).)	130	WP_122458812.1	DUF3540 domain-containing protein	28-201: pfam12059 (2.9e-63, DUF3540, Protein of unknown function (DUF3540).)	201	9	WP_122458810.1	type VI secretion system tip protein TssI/VgrG	4-522: TIGR03361 (0.0e+00, VI_Rhs_Vgr, type VI secretion system Vgr family protein.)	649	44	WP_245116668.1	pentapeptide repeat-containing protein	113-331: COG1357 (1.8e-19, YjbI, Uncharacterized protein YjbI, contains pentapeptide repeats [Function unknown].); 1-183: COG1357 (1.6e-11, YjbI, Uncharacterized protein YjbI, contains pentapeptide repeats [Function unknown].)	356	627	WP_122458808.1	DcrB-related protein	1-149: COG5435 (8.4e-29, COG5435, Uncharacterized protein [Function unknown].)	264	1996	WP_122458816.1	DUF2169 domain-containing protein	20-299: pfam09937 (4.0e-87, DUF2169, Uncharacterized protein conserved in bacteria (DUF2169).); 533-819: COG1357 (3.9e-28, YjbI, Uncharacterized protein YjbI, contains pentapeptide repeats [Function unknown].)	846	1694	WP_122458806.1	PAAR domain-containing protein	76-150: cd14742 (7.5e-35, PAAR_RHS, proline-alanine-alanine-arginine (PAAR) domain, also containing C-terminal Rearrangement hotspot (Rhs) extensions.); 275-441: cl00173 (2.2e-12, VIP2, N/A.)	445	2794	WP_089415239.1	hypothetical protein		125
4	https://www.ncbi.nlm.nih.gov/nuccore/NZ_CP054912.1?report=graph&from=63624&to=64016	DUF4150	9	115	1	5.08e-51	Pantoea ananatis FDAARGOS_680	NZ_CP054912.1	63624	64016	+	WP_014605535.1	DUF4150 domain-containing protein	9-115: pfam13665 (3.2e-45, DUF4150, Domain of unknown function (DUF4150).)	130	WP_176017510.1	DUF3540 domain-containing protein	27-201: pfam12059 (1.7e-69, DUF3540, Protein of unknown function (DUF3540).)	201	9	WP_105082766.1	type VI secretion system tip protein TssI/VgrG	4-522: TIGR03361 (0.0e+00, VI_Rhs_Vgr, type VI secretion system Vgr family protein.); 662-822: COG1705 (4.8e-41, FlgJ, Flagellum-specific peptidoglycan hydrolase FlgJ [Cell wall/membrane/envelope biogenesis, Cell motility].)	829	47	WP_176017509.1	pentapeptide repeat-containing protein	117-316: COG1357 (1.4e-16, YjbI, Uncharacterized protein YjbI, contains pentapeptide repeats [Function unknown].); 20-132: COG1357 (4.7e-09, YjbI, Uncharacterized protein YjbI, contains pentapeptide repeats [Function unknown].)	356	627	WP_014605537.1	hypothetical protein		126	2533	WP_176017508.1	DUF2169 domain-containing protein	20-299: pfam09937 (3.9e-92, DUF2169, Uncharacterized protein conserved in bacteria (DUF2169).); 585-819: COG1357 (3.2e-30, YjbI, Uncharacterized protein YjbI, contains pentapeptide repeats [Function unknown].); 534-571: pfam00805 (3.4e-08, Pentapeptide, Pentapeptide repeats (8 copies).)	846	1694	WP_254877233.1	lysozyme inhibitor LprI family protein	41-132: pfam07007 (3.4e-13, LprI, Lysozyme inhibitor LprI.)	247	3166	WP_176017507.1	DUF3592 domain-containing protein		130
5	https://www.ncbi.nlm.nih.gov/nuccore/NZ_CP059084.1?report=graph&from=1859234&to=1859626	DUF4150	9	115	1	5.08e-51	Pantoea ananatis OC5a	NZ_CP059084.1	1859234	1859626	+	WP_014605535.1	DUF4150 domain-containing protein	9-115: pfam13665 (3.2e-45, DUF4150, Domain of unknown function (DUF4150).)	130	WP_014605534.1	DUF3540 domain-containing protein	27-201: pfam12059 (2.9e-70, DUF3540, Protein of unknown function (DUF3540).)	201	9	WP_207806640.1	type VI secretion system tip protein TssI/VgrG	4-522: TIGR03361 (0.0e+00, VI_Rhs_Vgr, type VI secretion system Vgr family protein.); 670-903: COG4193 (5.1e-82, LytD, Beta- N-acetylglucosaminidase [Carbohydrate transport and metabolism].)	903	47	WP_014605533.1	pentapeptide repeat-containing protein	117-316: COG1357 (1.7e-17, YjbI, Uncharacterized protein YjbI, contains pentapeptide repeats [Function unknown].); 20-132: COG1357 (6.7e-09, YjbI, Uncharacterized protein YjbI, contains pentapeptide repeats [Function unknown].)	356	627	WP_015700028.1	hypothetical protein		186	2772	WP_207806639.1	DUF2169 domain-containing protein	20-299: pfam09937 (3.4e-89, DUF2169, Uncharacterized protein conserved in bacteria (DUF2169).); 534-814: COG1357 (1.4e-28, YjbI, Uncharacterized protein YjbI, contains pentapeptide repeats [Function unknown].)	846	1694	WP_241866540.1	hypothetical protein		193	3847	WP_110286595.1	DUF3592 domain-containing protein		130
6	https://www.ncbi.nlm.nih.gov/nuccore/NZ_CP090356.1?report=graph&from=4023053&to=4023445	DUF4150	9	115	1	5.08e-51	Pantoea ananatis JBR-LB3-16	NZ_CP090356.1	4023053	4023445	-	WP_014605535.1	DUF4150 domain-containing protein	9-115: pfam13665 (3.2e-45, DUF4150, Domain of unknown function (DUF4150).)	130	WP_014605534.1	DUF3540 domain-containing protein	27-201: pfam12059 (2.9e-70, DUF3540, Protein of unknown function (DUF3540).)	201	9	WP_105082766.1	type VI secretion system tip protein TssI/VgrG	4-522: TIGR03361 (0.0e+00, VI_Rhs_Vgr, type VI secretion system Vgr family protein.); 662-822: COG1705 (4.8e-41, FlgJ, Flagellum-specific peptidoglycan hydrolase FlgJ [Cell wall/membrane/envelope biogenesis, Cell motility].)	829	47	WP_014605533.1	pentapeptide repeat-containing protein	117-316: COG1357 (1.7e-17, YjbI, Uncharacterized protein YjbI, contains pentapeptide repeats [Function unknown].); 20-132: COG1357 (6.7e-09, YjbI, Uncharacterized protein YjbI, contains pentapeptide repeats [Function unknown].)	356	627	WP_250331063.1	hypothetical protein		126	2533	WP_210475953.1	DUF2169 domain-containing protein	20-299: pfam09937 (6.5e-92, DUF2169, Uncharacterized protein conserved in bacteria (DUF2169).); 534-814: COG1357 (2.0e-28, YjbI, Uncharacterized protein YjbI, contains pentapeptide repeats [Function unknown].)	846	1694	WP_231858603.1	DUF1311 domain-containing protein	62-153: pfam07007 (6.2e-13, LprI, Lysozyme inhibitor LprI.)	269	3103	WP_014605531.1	hypothetical protein		128
7	https://www.ncbi.nlm.nih.gov/nuccore/NZ_CP060818.1?report=graph&from=1932728&to=1933120	DUF4150	9	115	1	6.38e-50	Pantoea ananatis Lstri	NZ_CP060818.1	1932728	1933120	+	WP_252294686.1	DUF4150 domain-containing protein	9-115: pfam13665 (3.5e-44, DUF4150, Domain of unknown function (DUF4150).)	130	WP_252294684.1	DUF3540 domain-containing protein	27-201: pfam12059 (1.4e-63, DUF3540, Protein of unknown function (DUF3540).)	201	9	WP_252294688.1	type VI secretion system tip protein TssI/VgrG	4-522: TIGR03361 (0.0e+00, VI_Rhs_Vgr, type VI secretion system Vgr family protein.); 670-903: COG4193 (3.7e-82, LytD, Beta- N-acetylglucosaminidase [Carbohydrate transport and metabolism].)	903	47	WP_252294682.1	pentapeptide repeat-containing protein	124-331: COG1357 (8.9e-19, YjbI, Uncharacterized protein YjbI, contains pentapeptide repeats [Function unknown].); 7-166: COG1357 (2.7e-10, YjbI, Uncharacterized protein YjbI, contains pentapeptide repeats [Function unknown].)	356	627	WP_015700028.1	hypothetical protein		186	2772	WP_252294680.1	DUF2169 domain-containing protein	20-299: pfam09937 (1.2e-90, DUF2169, Uncharacterized protein conserved in bacteria (DUF2169).); 585-819: COG1357 (1.6e-29, YjbI, Uncharacterized protein YjbI, contains pentapeptide repeats [Function unknown].); 534-571: pfam00805 (4.1e-08, Pentapeptide, Pentapeptide repeats (8 copies).)	846	1694	WP_236708977.1	hypothetical protein		193	3847	WP_252294678.1	DUF3592 domain-containing protein	7-115: pfam12158 (7.1e-06, DUF3592, Protein of unknown function (DUF3592).)	124
8	https://www.ncbi.nlm.nih.gov/nuccore/NZ_CP099542.1?report=graph&from=3682801&to=3683193	DUF4150	9	115	1	5.08e-51	Pantoea ananatis JT8-6	NZ_CP099542.1	3682801	3683193	-	WP_014605535.1	DUF4150 domain-containing protein	9-115: pfam13665 (3.2e-45, DUF4150, Domain of unknown function (DUF4150).)	130	WP_014605534.1	DUF3540 domain-containing protein	27-201: pfam12059 (2.9e-70, DUF3540, Protein of unknown function (DUF3540).)	201	9	WP_263775333.1	type VI secretion system tip protein VgrG	4-522: TIGR03361 (0.0e+00, VI_Rhs_Vgr, type VI secretion system Vgr family protein.); 670-903: COG4193 (4.2e-82, LytD, Beta- N-acetylglucosaminidase [Carbohydrate transport and metabolism].)	903	47		pentapeptide repeat-containing protein		0	627	WP_015700028.1	hypothetical protein		186	2772		integrase core domain-containing protein		0	1073	WP_236708977.1	hypothetical protein		193	3847	WP_064366797.1	immunity protein Tsi6 family protein	7-89: pfam18660 (3.0e-33, Tsi6, Tsi6.)	118
9	https://www.ncbi.nlm.nih.gov/nuccore/NZ_CP045913.1?report=graph&from=3018170&to=3018562	DUF4150	9	115	1	3.66e-38	Serratia proteamaculans 336X	NZ_CP045913.1	3018170	3018562	+	WP_012146887.1	DUF4150 domain-containing protein	9-115: pfam13665 (1.1e-32, DUF4150, Domain of unknown function (DUF4150).)	130	WP_153858999.1	DUF3540 domain-containing protein	28-201: pfam12059 (3.5e-70, DUF3540, Protein of unknown function (DUF3540).)	201	10	WP_153859000.1	type VI secretion system tip protein TssI/VgrG	5-521: TIGR03361 (0.0e+00, VI_Rhs_Vgr, type VI secretion system Vgr family protein.); 558-668: PHA02596 (1.6e-07, 5, baseplate hub subunit and tail lysozyme; Provisional)	769	46	WP_153858998.1	pentapeptide repeat-containing protein	138-330: COG1357 (9.3e-19, YjbI, Uncharacterized protein YjbI, contains pentapeptide repeats [Function unknown].); 5-225: COG1357 (1.9e-13, YjbI, Uncharacterized protein YjbI, contains pentapeptide repeats [Function unknown].)	356	625	WP_153859001.1	hypothetical protein		109	2366		DUF2169 domain-containing protein		0	1692	WP_153859002.1	hypothetical protein		77	2838	WP_153858997.1	GNAT family N-acetyltransferase	29-114: pfam00583 (2.3e-13, Acetyltransf_1, Acetyltransferase (GNAT) family.)	136
10	https://www.ncbi.nlm.nih.gov/nuccore/NZ_CP117168.1?report=graph&from=4786205&to=4786597	DUF4150	9	115	1	3.66e-38	Serratia proteamaculans CD3406	NZ_CP117168.1	4786205	4786597	-	WP_012146887.1	DUF4150 domain-containing protein	9-115: pfam13665 (1.1e-32, DUF4150, Domain of unknown function (DUF4150).)	130	WP_099063342.1	DUF3540 domain-containing protein	28-201: pfam12059 (4.8e-70, DUF3540, Protein of unknown function (DUF3540).)	201	10	WP_219016953.1	type VI secretion system tip protein TssI/VgrG	5-521: TIGR03361 (0.0e+00, VI_Rhs_Vgr, type VI secretion system Vgr family protein.); 558-668: PHA02596 (1.8e-09, 5, baseplate hub subunit and tail lysozyme; Provisional)	769	46	WP_099063341.1	pentapeptide repeat-containing protein	171-331: COG1357 (1.3e-18, YjbI, Uncharacterized protein YjbI, contains pentapeptide repeats [Function unknown].); 19-227: COG1357 (1.2e-16, YjbI, Uncharacterized protein YjbI, contains pentapeptide repeats [Function unknown].)	356	625	WP_219016952.1	hypothetical protein		109	2367	WP_219016954.1	DUF2169 domain-containing protein	20-299: pfam09937 (1.4e-95, DUF2169, Uncharacterized protein conserved in bacteria (DUF2169).); 583-817: COG1357 (5.2e-32, YjbI, Uncharacterized protein YjbI, contains pentapeptide repeats [Function unknown].); 509-641: COG1357 (8.0e-17, YjbI, Uncharacterized protein YjbI, contains pentapeptide repeats [Function unknown].)	844	1692	WP_219016951.1	alpha/beta hydrolase	41-296: COG2819 (1.2e-68, YbbA, Predicted hydrolase of the alpha/beta superfamily [General function prediction only].)	302	2756	WP_099063339.1	GNAT family N-acetyltransferase	29-114: pfam00583 (8.8e-13, Acetyltransf_1, Acetyltransferase (GNAT) family.)	136
11	https://www.ncbi.nlm.nih.gov/nuccore/NZ_OX461105.1?report=graph&from=4606443&to=4606835	DUF4150	9	115	1	3.66e-38	Serratia proteamaculans EBP3064	NZ_OX461105.1	4606443	4606835	-	WP_012146887.1	DUF4150 domain-containing protein	9-115: pfam13665 (1.1e-32, DUF4150, Domain of unknown function (DUF4150).)	130	WP_099063342.1	DUF3540 domain-containing protein	28-201: pfam12059 (4.8e-70, DUF3540, Protein of unknown function (DUF3540).)	201	10	WP_283603883.1	type VI secretion system tip protein TssI/VgrG	5-521: TIGR03361 (0.0e+00, VI_Rhs_Vgr, type VI secretion system Vgr family protein.); 558-668: PHA02596 (5.1e-09, 5, baseplate hub subunit and tail lysozyme; Provisional)	769	46	WP_283603884.1	pentapeptide repeat-containing protein	95-322: COG1357 (5.8e-18, YjbI, Uncharacterized protein YjbI, contains pentapeptide repeats [Function unknown].); 1-166: PRK15196 (1.6e-09, PRK15196, type III secretion system effector PipB2.)	356	625	WP_283603882.1	hypothetical protein		109	2367	WP_283603885.1	DUF2169 domain-containing protein	20-299: pfam09937 (7.0e-95, DUF2169, Uncharacterized protein conserved in bacteria (DUF2169).); 525-812: COG1357 (3.5e-32, YjbI, Uncharacterized protein YjbI, contains pentapeptide repeats [Function unknown].)	844	1692	WP_283603881.1	alpha/beta hydrolase	41-296: COG2819 (3.7e-69, YbbA, Predicted hydrolase of the alpha/beta superfamily [General function prediction only].)	302	2756	WP_099063339.1	GNAT family N-acetyltransferase	29-114: pfam00583 (8.8e-13, Acetyltransf_1, Acetyltransferase (GNAT) family.)	136
12	https://www.ncbi.nlm.nih.gov/nuccore/NZ_LT906479.1?report=graph&from=944132&to=944524	DUF4150	9	115	1	4.12e-39	Serratia ficaria NCTC12148	NZ_LT906479.1	944132	944524	+	WP_061795039.1	DUF4150 domain-containing protein	9-115: pfam13665 (1.3e-33, DUF4150, Domain of unknown function (DUF4150).)	130	WP_061795038.1	DUF3540 domain-containing protein	28-201: pfam12059 (4.0e-70, DUF3540, Protein of unknown function (DUF3540).)	201	10	WP_061795040.1	type VI secretion system tip protein TssI/VgrG	5-521: TIGR03361 (0.0e+00, VI_Rhs_Vgr, type VI secretion system Vgr family protein.); 558-668: PHA02596 (9.7e-08, 5, baseplate hub subunit and tail lysozyme; Provisional)	769	42	WP_061795037.1	pentapeptide repeat-containing protein	19-224: COG1357 (8.4e-18, YjbI, Uncharacterized protein YjbI, contains pentapeptide repeats [Function unknown].); 124-332: COG1357 (5.0e-17, YjbI, Uncharacterized protein YjbI, contains pentapeptide repeats [Function unknown].)	356	627	WP_061795041.1	hypothetical protein		107	2363	WP_095095808.1	DUF2169 domain-containing protein	20-299: pfam09937 (4.8e-93, DUF2169, Uncharacterized protein conserved in bacteria (DUF2169).); 509-795: COG1357 (2.7e-33, YjbI, Uncharacterized protein YjbI, contains pentapeptide repeats [Function unknown].); 782-820: pfam00805 (7.2e-06, Pentapeptide, Pentapeptide repeats (8 copies).)	844	1694	WP_004932561.1	PTS sugar transporter subunit IIB	1-93: PRK10499 (2.9e-55, PRK10499, PTS sugar transporter subunit IIB.)	105	3286	WP_145957241.1	hypothetical protein		93
13	https://www.ncbi.nlm.nih.gov/nuccore/NZ_CP014474.1?report=graph&from=517366&to=517758	DUF4150	9	115	1	5.07e-39	Serratia rubidaea 1122	NZ_CP014474.1	517366	517758	-	WP_061321779.1	DUF4150 domain-containing protein	9-115: pfam13665 (2.7e-33, DUF4150, Domain of unknown function (DUF4150).)	130	WP_015344042.1	DUF3540 domain-containing protein	28-201: pfam12059 (2.1e-65, DUF3540, Protein of unknown function (DUF3540).)	201	10	WP_061321778.1	type VI secretion system tip protein TssI/VgrG	5-521: TIGR03361 (0.0e+00, VI_Rhs_Vgr, type VI secretion system Vgr family protein.)	769	44	WP_061321780.1	selenocysteine-specific translation elongation factor	1-611: PRK10512 (0.0e+00, PRK10512, selenocysteinyl-tRNA-specific translation factor; Provisional)	613	959	WP_061321777.1	hypothetical protein		109	2365	WP_061321781.1	L-seryl-tRNA(Sec) selenium transferase	9-451: TIGR00474 (0.0e+00, selA, L-seryl-tRNA(Sec) selenium transferase.)	463	2797	WP_061321776.1	acyltransferase	1-330: COG3274 (2.6e-90, WecH, Surface polysaccharide O-acyltransferase, integral membrane enzyme [Cell wall/membrane/envelope biogenesis].)	330	2793	WP_015344039.1	glutathione S-transferase	1-201: PRK10357 (4.8e-121, PRK10357, putative glutathione S-transferase; Provisional)	201
14	https://www.ncbi.nlm.nih.gov/nuccore/NZ_LR134493.1?report=graph&from=1549193&to=1549585	DUF4150	9	115	1	5.07e-39	Serratia rubidaea NCTC10036	NZ_LR134493.1	1549193	1549585	-	WP_061321779.1	DUF4150 domain-containing protein	9-115: pfam13665 (2.7e-33, DUF4150, Domain of unknown function (DUF4150).)	130	WP_126530984.1	DUF3540 domain-containing protein	28-201: pfam12059 (2.0e-65, DUF3540, Protein of unknown function (DUF3540).)	201	10	WP_126530983.1	type VI secretion system tip protein TssI/VgrG	5-521: TIGR03361 (0.0e+00, VI_Rhs_Vgr, type VI secretion system Vgr family protein.)	769	44	WP_126530985.1	selenocysteine-specific translation elongation factor	1-611: PRK10512 (0.0e+00, PRK10512, selenocysteinyl-tRNA-specific translation factor; Provisional)	613	890	WP_126530982.1	hypothetical protein		109	2365	WP_126530986.1	L-seryl-tRNA(Sec) selenium transferase	9-451: TIGR00474 (0.0e+00, selA, L-seryl-tRNA(Sec) selenium transferase.)	463	2728	WP_126530981.1	acyltransferase	1-330: COG3274 (5.4e-91, WecH, Surface polysaccharide O-acyltransferase, integral membrane enzyme [Cell wall/membrane/envelope biogenesis].)	330	2793	WP_015344039.1	glutathione S-transferase	1-201: PRK10357 (4.8e-121, PRK10357, putative glutathione S-transferase; Provisional)	201
15	https://www.ncbi.nlm.nih.gov/nuccore/NZ_CP065640.1?report=graph&from=1562102&to=1562494	DUF4150	9	115	1	5.07e-39	Serratia rubidaea FDAARGOS_926	NZ_CP065640.1	1562102	1562494	+	WP_061321779.1	DUF4150 domain-containing protein	9-115: pfam13665 (2.7e-33, DUF4150, Domain of unknown function (DUF4150).)	130	WP_015344042.1	DUF3540 domain-containing protein	28-201: pfam12059 (2.1e-65, DUF3540, Protein of unknown function (DUF3540).)	201	10	WP_062779123.1	type VI secretion system tip protein TssI/VgrG	5-521: TIGR03361 (0.0e+00, VI_Rhs_Vgr, type VI secretion system Vgr family protein.)	769	44	WP_054307591.1	selenocysteine-specific translation elongation factor	1-611: PRK10512 (0.0e+00, PRK10512, selenocysteinyl-tRNA-specific translation factor; Provisional)	613	959	WP_054306100.1	hypothetical protein		109	2365	WP_054307592.1	L-seryl-tRNA(Sec) selenium transferase	9-451: TIGR00474 (0.0e+00, selA, L-seryl-tRNA(Sec) selenium transferase.)	463	2797	WP_054306099.1	acyltransferase	1-330: COG3274 (1.3e-90, WecH, Surface polysaccharide O-acyltransferase, integral membrane enzyme [Cell wall/membrane/envelope biogenesis].)	330	2793	WP_015344039.1	glutathione S-transferase	1-201: PRK10357 (4.8e-121, PRK10357, putative glutathione S-transferase; Provisional)	201
16	https://www.ncbi.nlm.nih.gov/nuccore/NZ_CP042353.1?report=graph&from=52242&to=52634	DUF4150	9	115	1	5.07e-39	Serratia rubidaea H469	NZ_CP042353.1	52242	52634	+	WP_061321779.1	DUF4150 domain-containing protein	9-115: pfam13665 (2.7e-33, DUF4150, Domain of unknown function (DUF4150).)	130	WP_015344042.1	DUF3540 domain-containing protein	28-201: pfam12059 (2.1e-65, DUF3540, Protein of unknown function (DUF3540).)	201	10	WP_235082092.1	type VI secretion system tip protein TssI/VgrG	5-521: TIGR03361 (0.0e+00, VI_Rhs_Vgr, type VI secretion system Vgr family protein.)	769	44	WP_235082091.1	selenocysteine-specific translation elongation factor	1-611: PRK10512 (0.0e+00, PRK10512, selenocysteinyl-tRNA-specific translation factor; Provisional)	613	959	WP_212603461.1	hypothetical protein		109	2365	WP_235082090.1	L-seryl-tRNA(Sec) selenium transferase	9-451: TIGR00474 (0.0e+00, selA, L-seryl-tRNA(Sec) selenium transferase.)	463	2797	WP_061321776.1	acyltransferase	1-330: COG3274 (2.6e-90, WecH, Surface polysaccharide O-acyltransferase, integral membrane enzyme [Cell wall/membrane/envelope biogenesis].)	330	2793	WP_235082087.1	glutathione S-transferase	1-201: PRK10357 (1.4e-120, PRK10357, putative glutathione S-transferase; Provisional)	201
17	https://www.ncbi.nlm.nih.gov/nuccore/NZ_CP042355.1?report=graph&from=52242&to=52634	DUF4150	9	115	1	5.07e-39	Serratia rubidaea H440	NZ_CP042355.1	52242	52634	+	WP_061321779.1	DUF4150 domain-containing protein	9-115: pfam13665 (2.7e-33, DUF4150, Domain of unknown function (DUF4150).)	130	WP_015344042.1	DUF3540 domain-containing protein	28-201: pfam12059 (2.1e-65, DUF3540, Protein of unknown function (DUF3540).)	201	10	WP_235082092.1	type VI secretion system tip protein TssI/VgrG	5-521: TIGR03361 (0.0e+00, VI_Rhs_Vgr, type VI secretion system Vgr family protein.)	769	44	WP_235082091.1	selenocysteine-specific translation elongation factor	1-611: PRK10512 (0.0e+00, PRK10512, selenocysteinyl-tRNA-specific translation factor; Provisional)	613	959	WP_212603461.1	hypothetical protein		109	2365	WP_235082090.1	L-seryl-tRNA(Sec) selenium transferase	9-451: TIGR00474 (0.0e+00, selA, L-seryl-tRNA(Sec) selenium transferase.)	463	2797	WP_061321776.1	acyltransferase	1-330: COG3274 (2.6e-90, WecH, Surface polysaccharide O-acyltransferase, integral membrane enzyme [Cell wall/membrane/envelope biogenesis].)	330	2793	WP_235082087.1	glutathione S-transferase	1-201: PRK10357 (1.4e-120, PRK10357, putative glutathione S-transferase; Provisional)	201
18	https://www.ncbi.nlm.nih.gov/nuccore/NZ_CP110227.1?report=graph&from=4818336&to=4818728	DUF4150	9	115	1	5.07e-39	Serratia rubidaea AO4-P6	NZ_CP110227.1	4818336	4818728	-	WP_061321779.1	DUF4150 domain-containing protein	9-115: pfam13665 (2.7e-33, DUF4150, Domain of unknown function (DUF4150).)	130	WP_015344042.1	DUF3540 domain-containing protein	28-201: pfam12059 (2.1e-65, DUF3540, Protein of unknown function (DUF3540).)	201	10	WP_269874113.1	type VI secretion system tip protein TssI/VgrG	5-521: TIGR03361 (0.0e+00, VI_Rhs_Vgr, type VI secretion system Vgr family protein.)	771	44	WP_269874114.1	selenocysteine-specific translation elongation factor	1-611: PRK10512 (0.0e+00, PRK10512, selenocysteinyl-tRNA-specific translation factor; Provisional)	613	959	WP_269874112.1	hypothetical protein		129	2377	WP_269874115.1	L-seryl-tRNA(Sec) selenium transferase	9-451: TIGR00474 (0.0e+00, selA, L-seryl-tRNA(Sec) selenium transferase.)	463	2797	WP_269874111.1	hypothetical protein		109	2803	WP_015344039.1	glutathione S-transferase	1-201: PRK10357 (4.8e-121, PRK10357, putative glutathione S-transferase; Provisional)	201
19	https://www.ncbi.nlm.nih.gov/nuccore/NZ_LR134494.1?report=graph&from=4554248&to=4554640	DUF4150	9	115	1	3.66e-38	Serratia quinivorans NCTC13188	NZ_LR134494.1	4554248	4554640	-	WP_012146887.1	DUF4150 domain-containing protein	9-115: pfam13665 (1.1e-32, DUF4150, Domain of unknown function (DUF4150).)	130	WP_012146888.1	DUF3540 domain-containing protein	28-201: pfam12059 (7.4e-70, DUF3540, Protein of unknown function (DUF3540).)	201	10	WP_112364179.1	type VI secretion system tip protein TssI/VgrG	5-521: TIGR03361 (0.0e+00, VI_Rhs_Vgr, type VI secretion system Vgr family protein.); 558-668: PHA02596 (4.6e-08, 5, baseplate hub subunit and tail lysozyme; Provisional)	769	46	WP_112364178.1	pentapeptide repeat-containing protein	104-331: COG1357 (3.6e-17, YjbI, Uncharacterized protein YjbI, contains pentapeptide repeats [Function unknown].); 1-179: PRK15196 (6.9e-09, PRK15196, type III secretion system effector PipB2.)	356	625	WP_012146885.1	hypothetical protein		107	2367	WP_112364177.1	DUF2169 domain-containing protein	20-299: pfam09937 (7.0e-96, DUF2169, Uncharacterized protein conserved in bacteria (DUF2169).); 525-812: COG1357 (1.4e-31, YjbI, Uncharacterized protein YjbI, contains pentapeptide repeats [Function unknown].)	844	1692	WP_112364180.1	alpha/beta hydrolase-fold protein	41-286: COG2819 (1.8e-63, YbbA, Predicted hydrolase of the alpha/beta superfamily [General function prediction only].)	293	2754	WP_258524898.1	hypothetical protein		41
20	https://www.ncbi.nlm.nih.gov/nuccore/NZ_CP038467.1?report=graph&from=4226296&to=4226688	DUF4150	9	115	1	1.21e-38	Serratia quinivorans PKL:12	NZ_CP038467.1	4226296	4226688	+	WP_115183722.1	DUF4150 domain-containing protein	9-115: pfam13665 (4.9e-33, DUF4150, Domain of unknown function (DUF4150).)	130	WP_012146888.1	DUF3540 domain-containing protein	28-201: pfam12059 (7.4e-70, DUF3540, Protein of unknown function (DUF3540).)	201	10	WP_223272809.1	type VI secretion system tip protein VgrG	5-521: TIGR03361 (0.0e+00, VI_Rhs_Vgr, type VI secretion system Vgr family protein.)	671	46	WP_129939599.1	pentapeptide repeat-containing protein	104-331: COG1357 (7.4e-17, YjbI, Uncharacterized protein YjbI, contains pentapeptide repeats [Function unknown].); 1-179: PRK15196 (1.6e-08, PRK15196, type III secretion system effector PipB2.)	356	625	WP_223272810.1	hypothetical protein		109	2025	WP_135344891.1	DUF2169 domain-containing protein	20-299: pfam09937 (4.9e-96, DUF2169, Uncharacterized protein conserved in bacteria (DUF2169).); 525-795: COG1357 (8.9e-33, YjbI, Uncharacterized protein YjbI, contains pentapeptide repeats [Function unknown].)	844	1692	WP_012146885.1	hypothetical protein		107	2366	WP_262982680.1	hypothetical protein		41
21	https://www.ncbi.nlm.nih.gov/nuccore/NZ_CP069319.1?report=graph&from=2175221&to=2175613	DUF4150	9	115	1	5.05e-49	Kosakonia cowanii Pa82	NZ_CP069319.1	2175221	2175613	+	WP_007371701.1	DUF4150 domain-containing protein	9-115: pfam13665 (4.0e-43, DUF4150, Domain of unknown function (DUF4150).)	130	WP_200580129.1	DUF3540 domain-containing protein	27-202: pfam12059 (5.6e-71, DUF3540, Protein of unknown function (DUF3540).)	202	9	WP_200580130.1	type VI secretion system tip protein TssI/VgrG	4-520: TIGR03361 (0.0e+00, VI_Rhs_Vgr, type VI secretion system Vgr family protein.)	870	95	WP_200580128.1	pentapeptide repeat-containing protein	21-269: COG1357 (1.2e-20, YjbI, Uncharacterized protein YjbI, contains pentapeptide repeats [Function unknown].); 213-335: COG1357 (2.7e-06, YjbI, Uncharacterized protein YjbI, contains pentapeptide repeats [Function unknown].)	361	614	WP_200133779.1	hypothetical protein		181	2670	WP_200580127.1	DUF2169 domain-containing protein	20-300: pfam09937 (2.7e-95, DUF2169, Uncharacterized protein conserved in bacteria (DUF2169).); 571-817: COG1357 (4.9e-31, YjbI, Uncharacterized protein YjbI, contains pentapeptide repeats [Function unknown].); 526-598: COG1357 (3.6e-10, YjbI, Uncharacterized protein YjbI, contains pentapeptide repeats [Function unknown].)	846	1696	WP_200133780.1	DcrB-related protein	7-137: cl03356 (4.7e-25, DcrB, DcrB.)	142	3247	WP_232045428.1	hypothetical protein		90
22	https://www.ncbi.nlm.nih.gov/nuccore/NZ_CP107077.1?report=graph&from=2006395&to=2006787	DUF4150	9	115	1	5.05e-49	Kosakonia cowanii LT-1	NZ_CP107077.1	2006395	2006787	+	WP_007371701.1	DUF4150 domain-containing protein	9-115: pfam13665 (4.0e-43, DUF4150, Domain of unknown function (DUF4150).)	130	WP_054804652.1	DUF3540 domain-containing protein	27-202: pfam12059 (4.6e-71, DUF3540, Protein of unknown function (DUF3540).)	202	9	WP_263754499.1	type VI secretion system tip protein TssI/VgrG	4-520: TIGR03361 (0.0e+00, VI_Rhs_Vgr, type VI secretion system Vgr family protein.)	864	95	WP_263754498.1	pentapeptide repeat-containing protein	16-269: COG1357 (1.7e-20, YjbI, Uncharacterized protein YjbI, contains pentapeptide repeats [Function unknown].); 213-335: COG1357 (9.8e-07, YjbI, Uncharacterized protein YjbI, contains pentapeptide repeats [Function unknown].)	361	614	WP_263754500.1	hypothetical protein		172	2679	WP_263754497.1	DUF2169 domain-containing protein	20-300: pfam09937 (1.7e-94, DUF2169, Uncharacterized protein conserved in bacteria (DUF2169).); 571-817: COG1357 (1.4e-30, YjbI, Uncharacterized protein YjbI, contains pentapeptide repeats [Function unknown].); 534-572: pfam00805 (9.9e-09, Pentapeptide, Pentapeptide repeats (8 copies).)	846	1696	WP_263754501.1	hypothetical protein		171	3407	WP_263754496.1	hypothetical protein		124
23	https://www.ncbi.nlm.nih.gov/nuccore/NZ_CP015113.1?report=graph&from=2908978&to=2909370	DUF4150	9	115	1	5.05e-49	Kosakonia radicincitans GXGL-4A	NZ_CP015113.1	2908978	2909370	-	WP_007371701.1	DUF4150 domain-containing protein	9-115: pfam13665 (4.0e-43, DUF4150, Domain of unknown function (DUF4150).)	130	WP_007371700.1	DUF3540 domain-containing protein	27-201: pfam12059 (9.4e-72, DUF3540, Protein of unknown function (DUF3540).)	201	9	WP_071920945.1	type VI secretion system tip protein TssI/VgrG	4-517: TIGR03361 (0.0e+00, VI_Rhs_Vgr, type VI secretion system Vgr family protein.)	859	94	WP_071920946.1	pentapeptide repeat-containing protein	8-227: COG1357 (2.0e-17, YjbI, Uncharacterized protein YjbI, contains pentapeptide repeats [Function unknown].); 124-333: COG1357 (1.2e-15, YjbI, Uncharacterized protein YjbI, contains pentapeptide repeats [Function unknown].)	361	611	WP_007371705.1	hypothetical protein		173	2663	WP_071920947.1	DUF2169 domain-containing protein	20-299: pfam09937 (1.0e-93, DUF2169, Uncharacterized protein conserved in bacteria (DUF2169).); 585-827: COG1357 (2.3e-30, YjbI, Uncharacterized protein YjbI, contains pentapeptide repeats [Function unknown].); 520-646: COG1357 (4.3e-16, YjbI, Uncharacterized protein YjbI, contains pentapeptide repeats [Function unknown].)	846	1693	WP_071920944.1	DcrB-related protein	7-137: cl03356 (3.5e-25, DcrB, DcrB.)	142	3295	WP_071920948.1	DUF3592 domain-containing protein		128
24	https://www.ncbi.nlm.nih.gov/nuccore/NC_023032.1?report=graph&from=63455&to=63847	DUF4150	9	115	1	7.77e-50	Cronobacter malonaticus CMCC45402	NC_023032.1	63455	63847	+	WP_007679141.1	DUF4150 domain-containing protein	9-115: pfam13665 (5.4e-44, DUF4150, Domain of unknown function (DUF4150).)	130	WP_007679143.1	DUF3540 domain-containing protein	28-201: pfam12059 (1.0e-71, DUF3540, Protein of unknown function (DUF3540).)	201	5	WP_023897744.1	type VI secretion system tip protein TssI/VgrG	4-519: TIGR03361 (0.0e+00, VI_Rhs_Vgr, type VI secretion system Vgr family protein.); 688-776: pfam05838 (6.6e-27, Glyco_hydro_108, Glycosyl hydrolase 108.); 791-849: pfam09374 (2.8e-08, PG_binding_3, Predicted Peptidoglycan domain.)	859	251	WP_007779830.1	pentapeptide repeat-containing protein	119-333: COG1357 (3.1e-24, YjbI, Uncharacterized protein YjbI, contains pentapeptide repeats [Function unknown].); 14-150: PRK09718 (2.7e-08, PRK09718, SopA family protein.)	356	620	WP_043056488.1	hypothetical protein		231	2827	WP_007779828.1	DUF2169 domain-containing protein	19-299: pfam09937 (5.8e-91, DUF2169, Uncharacterized protein conserved in bacteria (DUF2169).); 585-818: COG1357 (2.2e-31, YjbI, Uncharacterized protein YjbI, contains pentapeptide repeats [Function unknown].); 513-637: COG1357 (2.8e-12, YjbI, Uncharacterized protein YjbI, contains pentapeptide repeats [Function unknown].)	846	1687	WP_032968530.1	hypothetical protein		171	3587	WP_032968525.1	hypothetical protein		124
25	https://www.ncbi.nlm.nih.gov/nuccore/NZ_CP065358.1?report=graph&from=2279312&to=2279704	DUF4150	9	115	1	5.05e-49	Kosakonia oryzae IAC-BECa90	NZ_CP065358.1	2279312	2279704	+	WP_007371701.1	DUF4150 domain-containing protein	9-115: pfam13665 (4.0e-43, DUF4150, Domain of unknown function (DUF4150).)	130	WP_007371700.1	DUF3540 domain-containing protein	27-201: pfam12059 (9.4e-72, DUF3540, Protein of unknown function (DUF3540).)	201	9	WP_227122922.1	type VI secretion system tip protein TssI/VgrG	4-517: TIGR03361 (0.0e+00, VI_Rhs_Vgr, type VI secretion system Vgr family protein.)	641	94	WP_227122921.1	pentapeptide repeat-containing protein	8-227: COG1357 (6.2e-20, YjbI, Uncharacterized protein YjbI, contains pentapeptide repeats [Function unknown].); 124-333: COG1357 (3.9e-16, YjbI, Uncharacterized protein YjbI, contains pentapeptide repeats [Function unknown].)	361	611	WP_227122923.1	DcrB-related protein	1-145: COG5435 (1.5e-30, COG5435, Uncharacterized protein [Function unknown].)	268	2032	WP_227122920.1	DUF2169 domain-containing protein	20-299: pfam09937 (4.7e-93, DUF2169, Uncharacterized protein conserved in bacteria (DUF2169).); 585-824: COG1357 (3.6e-30, YjbI, Uncharacterized protein YjbI, contains pentapeptide repeats [Function unknown].); 526-618: PRK15197 (4.6e-12, PRK15197, type III secretion system effector PipB.)	846	1693	WP_227122924.1	PAAR domain-containing protein	76-150: cd14742 (5.1e-33, PAAR_RHS, proline-alanine-alanine-arginine (PAAR) domain, also containing C-terminal Rearrangement hotspot (Rhs) extensions.); 275-440: cl00173 (4.8e-10, VIP2, N/A.)	443	2831	WP_227123160.1	DUF3592 domain-containing protein		128
26	https://www.ncbi.nlm.nih.gov/nuccore/NZ_CP045300.1?report=graph&from=199158&to=199550	DUF4150	9	115	1	1.79e-49	Kosakonia arachidis KACC 18508	NZ_CP045300.1	199158	199550	+	WP_090127213.1	DUF4150 domain-containing protein	9-115: pfam13665 (1.4e-43, DUF4150, Domain of unknown function (DUF4150).)	130	WP_090127215.1	DUF3540 domain-containing protein	27-201: pfam12059 (1.4e-71, DUF3540, Protein of unknown function (DUF3540).)	201	9	WP_152406437.1	type VI secretion system tip protein TssI/VgrG	4-517: TIGR03361 (0.0e+00, VI_Rhs_Vgr, type VI secretion system Vgr family protein.)	859	96	WP_090127217.1	pentapeptide repeat-containing protein	8-227: COG1357 (9.9e-19, YjbI, Uncharacterized protein YjbI, contains pentapeptide repeats [Function unknown].); 156-333: COG1357 (2.0e-16, YjbI, Uncharacterized protein YjbI, contains pentapeptide repeats [Function unknown].)	361	611	WP_090125538.1	hypothetical protein		173	2665	WP_090127219.1	DUF2169 domain-containing protein	20-299: pfam09937 (2.9e-92, DUF2169, Uncharacterized protein conserved in bacteria (DUF2169).); 585-823: COG1357 (2.3e-30, YjbI, Uncharacterized protein YjbI, contains pentapeptide repeats [Function unknown].); 526-608: PRK15197 (2.5e-11, PRK15197, type III secretion system effector PipB.)	846	1693	WP_090125535.1	DcrB-related protein	7-137: cl03356 (1.3e-25, DcrB, DcrB.)	142	3296	WP_090127226.1	DUF3592 domain-containing protein		128
27	https://www.ncbi.nlm.nih.gov/nuccore/NC_013421.1?report=graph&from=2641458&to=2641850	DUF4150	9	115	1	4.81e-51	Pectobacterium parmentieri WPP163	NC_013421.1	2641458	2641850	-	WP_014700072.1	DUF4150 domain-containing protein	9-115: pfam13665 (3.0e-45, DUF4150, Domain of unknown function (DUF4150).)	130	WP_014700073.1	DUF3540 domain-containing protein	28-201: pfam12059 (1.3e-66, DUF3540, Protein of unknown function (DUF3540).)	201	9	WP_015730536.1	type VI secretion system tip protein TssI/VgrG	4-519: TIGR03361 (0.0e+00, VI_Rhs_Vgr, type VI secretion system Vgr family protein.); 501-595: PHA02596 (8.3e-12, 5, baseplate hub subunit and tail lysozyme; Provisional)	712	46	WP_015730537.1	pentapeptide repeat-containing protein	144-331: COG1357 (9.9e-19, YjbI, Uncharacterized protein YjbI, contains pentapeptide repeats [Function unknown].); 15-232: COG1357 (5.5e-15, YjbI, Uncharacterized protein YjbI, contains pentapeptide repeats [Function unknown].)	356	627	WP_015730535.1	DUF2169 domain-containing protein	27-324: pfam09937 (9.2e-76, DUF2169, Uncharacterized protein conserved in bacteria (DUF2169).)	383	2187	WP_015730538.1	DUF2169 domain-containing protein	20-299: pfam09937 (1.5e-90, DUF2169, Uncharacterized protein conserved in bacteria (DUF2169).); 588-819: COG1357 (5.6e-29, YjbI, Uncharacterized protein YjbI, contains pentapeptide repeats [Function unknown].); 534-571: pfam00805 (1.9e-08, Pentapeptide, Pentapeptide repeats (8 copies).); 475-622: PRK15377 (3.6e-06, PRK15377, type III secretion system effector HECT-type E3 ubiquitin transferase.)	846	1694	WP_015730534.1	DUF4150 domain-containing protein	14-116: pfam13665 (6.8e-26, DUF4150, Domain of unknown function (DUF4150).)	430	3331	WP_015730539.1	hypothetical protein		127
28	https://www.ncbi.nlm.nih.gov/nuccore/NC_020064.1?report=graph&from=49472&to=49864	DUF4150	9	115	1	6.17e-39	Serratia sp. FGI94	NC_020064.1	49472	49864	+	WP_015344043.1	DUF4150 domain-containing protein	9-115: pfam13665 (3.8e-33, DUF4150, Domain of unknown function (DUF4150).)	130	WP_015344042.1	DUF3540 domain-containing protein	28-201: pfam12059 (2.1e-65, DUF3540, Protein of unknown function (DUF3540).)	201	10	WP_015344044.1	type VI secretion system tip protein TssI/VgrG	5-521: TIGR03361 (0.0e+00, VI_Rhs_Vgr, type VI secretion system Vgr family protein.)	769	44	WP_015344041.1	selenocysteine-specific translation elongation factor	1-611: PRK10512 (0.0e+00, PRK10512, selenocysteinyl-tRNA-specific translation factor; Provisional)	613	959	WP_015344045.1	hypothetical protein		109	2365	WP_015344040.1	L-seryl-tRNA(Sec) selenium transferase	9-462: TIGR00474 (0.0e+00, selA, L-seryl-tRNA(Sec) selenium transferase.)	463	2797	WP_015344046.1	acyltransferase	1-330: COG3274 (1.9e-91, WecH, Surface polysaccharide O-acyltransferase, integral membrane enzyme [Cell wall/membrane/envelope biogenesis].)	330	2794	WP_015344039.1	glutathione S-transferase	1-201: PRK10357 (4.8e-121, PRK10357, putative glutathione S-transferase; Provisional)	201
29	https://www.ncbi.nlm.nih.gov/nuccore/NZ_CP012264.1?report=graph&from=112422&to=112814	DUF4150	9	115	1	7.77e-50	Cronobacter condimenti 1330 LMG 26250	NZ_CP012264.1	112422	112814	+	WP_007679141.1	DUF4150 domain-containing protein	9-115: pfam13665 (5.4e-44, DUF4150, Domain of unknown function (DUF4150).)	130	WP_007679143.1	DUF3540 domain-containing protein	28-201: pfam12059 (1.0e-71, DUF3540, Protein of unknown function (DUF3540).)	201	5	WP_053531659.1	type VI secretion system tip protein TssI/VgrG	4-519: TIGR03361 (0.0e+00, VI_Rhs_Vgr, type VI secretion system Vgr family protein.); 496-614: PHA02596 (7.9e-11, 5, baseplate hub subunit and tail lysozyme; Provisional)	712	252	WP_007679146.1	pentapeptide repeat-containing protein	124-333: COG1357 (4.3e-24, YjbI, Uncharacterized protein YjbI, contains pentapeptide repeats [Function unknown].); 19-224: COG1357 (9.8e-19, YjbI, Uncharacterized protein YjbI, contains pentapeptide repeats [Function unknown].)	356	620	WP_053531660.1	DUF2169 domain-containing protein	27-325: pfam09937 (1.9e-75, DUF2169, Uncharacterized protein conserved in bacteria (DUF2169).)	383	2392	WP_053531658.1	DUF2169 domain-containing protein	19-299: pfam09937 (5.9e-92, DUF2169, Uncharacterized protein conserved in bacteria (DUF2169).); 585-823: COG1357 (6.7e-29, YjbI, Uncharacterized protein YjbI, contains pentapeptide repeats [Function unknown].); 511-632: COG1357 (3.9e-19, YjbI, Uncharacterized protein YjbI, contains pentapeptide repeats [Function unknown].)	846	1687	WP_007668971.1	DUF4150 domain-containing protein	14-120: pfam13665 (6.8e-24, DUF4150, Domain of unknown function (DUF4150).)	431	3536	WP_007679153.1	hypothetical protein		121
30	https://www.ncbi.nlm.nih.gov/nuccore/NC_017554.1?report=graph&from=1852764&to=1853156	DUF4150	9	115	1	5.08e-51	Pantoea ananatis PA13	NC_017554.1	1852764	1853156	+	WP_014605535.1	DUF4150 domain-containing protein	9-115: pfam13665 (3.2e-45, DUF4150, Domain of unknown function (DUF4150).)	130	WP_014605534.1	DUF3540 domain-containing protein	27-201: pfam12059 (2.9e-70, DUF3540, Protein of unknown function (DUF3540).)	201	9	WP_014605536.1	type VI secretion system tip protein VgrG	4-522: TIGR03361 (0.0e+00, VI_Rhs_Vgr, type VI secretion system Vgr family protein.); 662-822: COG1705 (5.0e-41, FlgJ, Flagellum-specific peptidoglycan hydrolase FlgJ [Cell wall/membrane/envelope biogenesis, Cell motility].)	829	47	WP_014605533.1	pentapeptide repeat-containing protein	117-316: COG1357 (1.7e-17, YjbI, Uncharacterized protein YjbI, contains pentapeptide repeats [Function unknown].); 20-132: COG1357 (6.7e-09, YjbI, Uncharacterized protein YjbI, contains pentapeptide repeats [Function unknown].)	356	627	WP_014605537.1	hypothetical protein		126	2533	WP_014605532.1	DUF2169 domain-containing protein	20-299: pfam09937 (8.4e-92, DUF2169, Uncharacterized protein conserved in bacteria (DUF2169).); 534-814: COG1357 (4.7e-29, YjbI, Uncharacterized protein YjbI, contains pentapeptide repeats [Function unknown].)	846	1694	WP_231858603.1	lysozyme inhibitor LprI family protein	62-153: pfam07007 (6.2e-13, LprI, Lysozyme inhibitor LprI.)	269	3103	WP_014605531.1	hypothetical protein		128
31	https://www.ncbi.nlm.nih.gov/nuccore/NC_016816.1?report=graph&from=1856894&to=1857286	DUF4150	9	115	1	5.08e-51	Pantoea ananatis LMG 5342	NC_016816.1	1856894	1857286	+	WP_014605535.1	DUF4150 domain-containing protein	9-115: pfam13665 (3.2e-45, DUF4150, Domain of unknown function (DUF4150).)	130	WP_014605534.1	DUF3540 domain-containing protein	27-201: pfam12059 (2.9e-70, DUF3540, Protein of unknown function (DUF3540).)	201	9	WP_015700027.1	type VI secretion system tip protein TssI/VgrG	4-522: TIGR03361 (0.0e+00, VI_Rhs_Vgr, type VI secretion system Vgr family protein.); 670-903: COG4193 (5.4e-82, LytD, Beta- N-acetylglucosaminidase [Carbohydrate transport and metabolism].)	903	47	WP_015700026.1	pentapeptide repeat-containing protein	117-316: COG1357 (1.6e-17, YjbI, Uncharacterized protein YjbI, contains pentapeptide repeats [Function unknown].); 20-132: COG1357 (7.1e-09, YjbI, Uncharacterized protein YjbI, contains pentapeptide repeats [Function unknown].)	356	627	WP_015700028.1	hypothetical protein		186	2772	WP_015700025.1	DUF2169 domain-containing protein	20-299: pfam09937 (3.3e-90, DUF2169, Uncharacterized protein conserved in bacteria (DUF2169).); 534-814: COG1357 (5.3e-29, YjbI, Uncharacterized protein YjbI, contains pentapeptide repeats [Function unknown].)	846	1694	WP_227022854.1	hypothetical protein		193	3847	WP_041455864.1	hypothetical protein		120
32	https://www.ncbi.nlm.nih.gov/nuccore/NZ_CP040677.1?report=graph&from=2052825&to=2053217	DUF4150	9	115	1	4.2e-49	Kosakonia sacchari DSM 107661	NZ_CP040677.1	2052825	2053217	+	WP_016495682.1	DUF4150 domain-containing protein	9-115: pfam13665 (4.0e-43, DUF4150, Domain of unknown function (DUF4150).)	130	WP_160269769.1	DUF3540 domain-containing protein	27-201: pfam12059 (2.3e-72, DUF3540, Protein of unknown function (DUF3540).)	201	4	WP_160269771.1	type VI secretion system tip protein TssI/VgrG	4-518: TIGR03361 (0.0e+00, VI_Rhs_Vgr, type VI secretion system Vgr family protein.)	869	100	WP_160269767.1	pentapeptide repeat-containing protein	8-269: COG1357 (1.0e-23, YjbI, Uncharacterized protein YjbI, contains pentapeptide repeats [Function unknown].)	361	606	WP_240528403.1	hypothetical protein		145	2771	WP_160269765.1	DUF2169 domain-containing protein	20-299: pfam09937 (2.0e-92, DUF2169, Uncharacterized protein conserved in bacteria (DUF2169).); 574-814: COG1357 (1.0e-31, YjbI, Uncharacterized protein YjbI, contains pentapeptide repeats [Function unknown].); 526-618: PRK15197 (2.1e-11, PRK15197, type III secretion system effector PipB.)	846	1688	WP_045509739.1	DcrB-related protein	7-137: cl03356 (5.7e-27, DcrB, DcrB.)	142	3212	WP_160269763.1	hypothetical protein		120
33	https://www.ncbi.nlm.nih.gov/nuccore/NZ_CP013940.1?report=graph&from=4209565&to=4209957	DUF4150	9	115	1	7.77e-50	Cronobacter malonaticus LMG 23826	NZ_CP013940.1	4209565	4209957	+	WP_007679141.1	DUF4150 domain-containing protein	9-115: pfam13665 (5.4e-44, DUF4150, Domain of unknown function (DUF4150).)	130	WP_007679143.1	DUF3540 domain-containing protein	28-201: pfam12059 (1.0e-71, DUF3540, Protein of unknown function (DUF3540).)	201	5	WP_023897744.1	type VI secretion system tip protein TssI/VgrG	4-519: TIGR03361 (0.0e+00, VI_Rhs_Vgr, type VI secretion system Vgr family protein.); 688-776: pfam05838 (6.6e-27, Glyco_hydro_108, Glycosyl hydrolase 108.); 791-849: pfam09374 (2.8e-08, PG_binding_3, Predicted Peptidoglycan domain.)	859	251	WP_007779830.1	pentapeptide repeat-containing protein	119-333: COG1357 (3.1e-24, YjbI, Uncharacterized protein YjbI, contains pentapeptide repeats [Function unknown].); 14-150: PRK09718 (2.7e-08, PRK09718, SopA family protein.)	356	620	WP_043056488.1	hypothetical protein		231	2827	WP_007779828.1	DUF2169 domain-containing protein	19-299: pfam09937 (5.8e-91, DUF2169, Uncharacterized protein conserved in bacteria (DUF2169).); 585-818: COG1357 (2.2e-31, YjbI, Uncharacterized protein YjbI, contains pentapeptide repeats [Function unknown].); 513-637: COG1357 (2.8e-12, YjbI, Uncharacterized protein YjbI, contains pentapeptide repeats [Function unknown].)	846	1687	WP_032968530.1	hypothetical protein		171	3587	WP_032968525.1	hypothetical protein		124
34	https://www.ncbi.nlm.nih.gov/nuccore/NC_021500.1?report=graph&from=56115&to=56507	DUF4150	9	115	1	4.2e-49	Enterobacter sp. R4-368	NC_021500.1	56115	56507	+	WP_016495682.1	DUF4150 domain-containing protein	9-115: pfam13665 (4.0e-43, DUF4150, Domain of unknown function (DUF4150).)	130	WP_016495681.1	DUF3540 domain-containing protein	27-201: pfam12059 (8.7e-72, DUF3540, Protein of unknown function (DUF3540).)	201	4	WP_016495683.1	type VI secretion system tip protein TssI/VgrG	5-518: TIGR03361 (0.0e+00, VI_Rhs_Vgr, type VI secretion system Vgr family protein.)	869	100	WP_016495680.1	pentapeptide repeat-containing protein	8-269: COG1357 (3.2e-23, YjbI, Uncharacterized protein YjbI, contains pentapeptide repeats [Function unknown].)	361	606	WP_238328368.1	hypothetical protein		145	2771	WP_016495679.1	DUF2169 domain-containing protein	20-299: pfam09937 (3.8e-92, DUF2169, Uncharacterized protein conserved in bacteria (DUF2169).); 574-814: COG1357 (3.2e-32, YjbI, Uncharacterized protein YjbI, contains pentapeptide repeats [Function unknown].); 526-618: PRK15197 (2.1e-11, PRK15197, type III secretion system effector PipB.)	846	1688	WP_016495685.1	DcrB-related protein	7-137: cl03356 (1.2e-26, DcrB, DcrB.)	142	3212	WP_016495678.1	hypothetical protein		120
35	https://www.ncbi.nlm.nih.gov/nuccore/NZ_CP015750.1?report=graph&from=4296493&to=4296903	DUF4150	9	121	1	5.02e-39	Pectobacterium wasabiae CFBP 3304	NZ_CP015750.1	4296493	4296903	-	WP_005974613.1	DUF4150 domain-containing protein	9-121: pfam13665 (3.4e-33, DUF4150, Domain of unknown function (DUF4150).)	136	WP_005974616.1	DUF3540 domain-containing protein	28-201: pfam12059 (1.1e-62, DUF3540, Protein of unknown function (DUF3540).)	201	9	WP_069704154.1	type VI secretion system tip protein TssI/VgrG	4-519: TIGR03361 (0.0e+00, VI_Rhs_Vgr, type VI secretion system Vgr family protein.); 501-594: PHA02596 (3.7e-12, 5, baseplate hub subunit and tail lysozyme; Provisional)	712	47	WP_005974619.1	pentapeptide repeat-containing protein	98-322: COG1357 (2.5e-19, YjbI, Uncharacterized protein YjbI, contains pentapeptide repeats [Function unknown].); 24-149: PRK09718 (4.0e-07, PRK09718, SopA family protein.)	356	627	WP_005974533.1	DUF2169 domain-containing protein	27-325: pfam09937 (7.7e-77, DUF2169, Uncharacterized protein conserved in bacteria (DUF2169).)	384	2188	WP_005974622.1	DUF2169 domain-containing protein	20-299: pfam09937 (5.3e-91, DUF2169, Uncharacterized protein conserved in bacteria (DUF2169).); 511-814: COG1357 (4.2e-29, YjbI, Uncharacterized protein YjbI, contains pentapeptide repeats [Function unknown].)	846	1694	WP_237028193.1	DUF4150 domain-containing protein	14-116: pfam13665 (7.1e-24, DUF4150, Domain of unknown function (DUF4150).)	361	3335	WP_005974624.1	hypothetical protein		126
36	https://www.ncbi.nlm.nih.gov/nuccore/NZ_CP018016.1?report=graph&from=2310413&to=2310805	DUF4150	9	115	1	5.05e-49	Kosakonia radicincitans DSM 16656	NZ_CP018016.1	2310413	2310805	+	WP_007371701.1	DUF4150 domain-containing protein	9-115: pfam13665 (4.0e-43, DUF4150, Domain of unknown function (DUF4150).)	130	WP_007371700.1	DUF3540 domain-containing protein	27-201: pfam12059 (9.4e-72, DUF3540, Protein of unknown function (DUF3540).)	201	9	WP_081120742.1	type VI secretion system tip protein TssI/VgrG	4-517: TIGR03361 (0.0e+00, VI_Rhs_Vgr, type VI secretion system Vgr family protein.)	859	94	WP_081120741.1	pentapeptide repeat-containing protein	8-227: COG1357 (2.8e-17, YjbI, Uncharacterized protein YjbI, contains pentapeptide repeats [Function unknown].); 124-333: COG1357 (2.1e-15, YjbI, Uncharacterized protein YjbI, contains pentapeptide repeats [Function unknown].)	361	611	WP_007371705.1	hypothetical protein		173	2663	WP_081120739.1	DUF2169 domain-containing protein	20-299: pfam09937 (1.1e-93, DUF2169, Uncharacterized protein conserved in bacteria (DUF2169).); 585-827: COG1357 (2.7e-31, YjbI, Uncharacterized protein YjbI, contains pentapeptide repeats [Function unknown].); 526-618: PRK15197 (5.7e-12, PRK15197, type III secretion system effector PipB.)	846	1693	WP_007371706.1	DcrB-related protein	7-137: cl03356 (4.7e-25, DcrB, DcrB.)	142	3295	WP_236946457.1	DUF3592 domain-containing protein		132
37	https://www.ncbi.nlm.nih.gov/nuccore/NZ_CP019445.1?report=graph&from=3862107&to=3862499	DUF4150	9	115	1	5.05e-49	Kosakonia cowanii JCM 10956 = DSM 18146 888-76	NZ_CP019445.1	3862107	3862499	-	WP_007371701.1	DUF4150 domain-containing protein	9-115: pfam13665 (4.0e-43, DUF4150, Domain of unknown function (DUF4150).)	130	WP_054804652.1	DUF3540 domain-containing protein	27-202: pfam12059 (4.6e-71, DUF3540, Protein of unknown function (DUF3540).)	202	9	WP_076769988.1	type VI secretion system tip protein TssI/VgrG	4-520: TIGR03361 (0.0e+00, VI_Rhs_Vgr, type VI secretion system Vgr family protein.)	870	95	WP_054804653.1	pentapeptide repeat-containing protein	16-269: COG1357 (1.1e-20, YjbI, Uncharacterized protein YjbI, contains pentapeptide repeats [Function unknown].); 213-335: COG1357 (2.1e-06, YjbI, Uncharacterized protein YjbI, contains pentapeptide repeats [Function unknown].)	361	614	WP_167552473.1	hypothetical protein		145	2778	WP_076769989.1	DUF2169 domain-containing protein	20-300: pfam09937 (4.0e-96, DUF2169, Uncharacterized protein conserved in bacteria (DUF2169).); 571-817: COG1357 (2.2e-30, YjbI, Uncharacterized protein YjbI, contains pentapeptide repeats [Function unknown].); 534-572: pfam00805 (5.6e-09, Pentapeptide, Pentapeptide repeats (8 copies).)	846	1696		hypothetical protein		0	3247	WP_232374391.1	hypothetical protein		183
38	https://www.ncbi.nlm.nih.gov/nuccore/NC_017845.1?report=graph&from=2595348&to=2595740	DUF4150	9	115	1	4.81e-51	Pectobacterium parmentieri SCC3193	NC_017845.1	2595348	2595740	-	WP_014700072.1	DUF4150 domain-containing protein	9-115: pfam13665 (3.0e-45, DUF4150, Domain of unknown function (DUF4150).)	130	WP_014700073.1	DUF3540 domain-containing protein	28-201: pfam12059 (1.3e-66, DUF3540, Protein of unknown function (DUF3540).)	201	9	WP_014700071.1	type VI secretion system tip protein TssI/VgrG	4-519: TIGR03361 (0.0e+00, VI_Rhs_Vgr, type VI secretion system Vgr family protein.); 501-595: PHA02596 (8.4e-12, 5, baseplate hub subunit and tail lysozyme; Provisional)	712	46		pentapeptide repeat-containing protein		0	627	WP_014700070.1	DUF2169 domain-containing protein	27-325: pfam09937 (9.5e-78, DUF2169, Uncharacterized protein conserved in bacteria (DUF2169).)	384	2187		DUF2169 domain-containing protein		0	1695	WP_014700069.1	DUF4150 domain-containing protein	14-116: pfam13665 (2.3e-24, DUF4150, Domain of unknown function (DUF4150).)	430	3334	WP_014700078.1	hypothetical protein		127
39	https://www.ncbi.nlm.nih.gov/nuccore/NZ_CP015749.1?report=graph&from=1463232&to=1463624	DUF4150	9	115	1	4.81e-51	Pectobacterium parmentieri RNS 08-42-1A	NZ_CP015749.1	1463232	1463624	+	WP_014700072.1	DUF4150 domain-containing protein	9-115: pfam13665 (3.0e-45, DUF4150, Domain of unknown function (DUF4150).)	130	WP_014700073.1	DUF3540 domain-containing protein	28-201: pfam12059 (1.3e-66, DUF3540, Protein of unknown function (DUF3540).)	201	9	WP_069704170.1	type VI secretion system tip protein TssI/VgrG	4-519: TIGR03361 (0.0e+00, VI_Rhs_Vgr, type VI secretion system Vgr family protein.)	653	46	WP_033071538.1	pentapeptide repeat-containing protein	144-331: COG1357 (9.2e-19, YjbI, Uncharacterized protein YjbI, contains pentapeptide repeats [Function unknown].); 15-232: COG1357 (5.3e-15, YjbI, Uncharacterized protein YjbI, contains pentapeptide repeats [Function unknown].)	356	627	WP_033071536.1	PAAR domain-containing protein	3-82: cl21497 (6.3e-23, PAAR_like, proline-alanine-alanine-arginine (PAAR) repeat superfamily.)	354	2031	WP_033071539.1	DUF2169 domain-containing protein	20-299: pfam09937 (3.1e-91, DUF2169, Uncharacterized protein conserved in bacteria (DUF2169).); 588-819: COG1357 (5.1e-29, YjbI, Uncharacterized protein YjbI, contains pentapeptide repeats [Function unknown].); 534-571: pfam00805 (1.8e-08, Pentapeptide, Pentapeptide repeats (8 copies).); 475-622: PRK15377 (3.6e-06, PRK15377, type III secretion system effector HECT-type E3 ubiquitin transferase.)	846	1694	WP_033071535.1	hypothetical protein		148	3120	WP_033071540.1	hypothetical protein		127
40	https://www.ncbi.nlm.nih.gov/nuccore/NZ_CP026979.1?report=graph&from=2475932&to=2476324	DUF4150	9	115	1	4.81e-51	Pectobacterium parmentieri IFB5432	NZ_CP026979.1	2475932	2476324	-	WP_014700072.1	DUF4150 domain-containing protein	9-115: pfam13665 (3.0e-45, DUF4150, Domain of unknown function (DUF4150).)	130	WP_014700073.1	DUF3540 domain-containing protein	28-201: pfam12059 (1.3e-66, DUF3540, Protein of unknown function (DUF3540).)	201	9	WP_121265330.1	type VI secretion system tip protein TssI/VgrG	4-519: TIGR03361 (0.0e+00, VI_Rhs_Vgr, type VI secretion system Vgr family protein.); 501-595: PHA02596 (8.4e-12, 5, baseplate hub subunit and tail lysozyme; Provisional)	712	46	WP_033071538.1	pentapeptide repeat-containing protein	144-331: COG1357 (9.2e-19, YjbI, Uncharacterized protein YjbI, contains pentapeptide repeats [Function unknown].); 15-232: COG1357 (5.3e-15, YjbI, Uncharacterized protein YjbI, contains pentapeptide repeats [Function unknown].)	356	627	WP_121265328.1	DUF2169 domain-containing protein	27-324: pfam09937 (3.8e-75, DUF2169, Uncharacterized protein conserved in bacteria (DUF2169).)	383	2187	WP_121265333.1	DUF2169 domain-containing protein	20-299: pfam09937 (1.5e-88, DUF2169, Uncharacterized protein conserved in bacteria (DUF2169).); 588-819: COG1357 (8.1e-29, YjbI, Uncharacterized protein YjbI, contains pentapeptide repeats [Function unknown].); 534-571: pfam00805 (2.0e-08, Pentapeptide, Pentapeptide repeats (8 copies).); 475-622: PRK15377 (3.6e-06, PRK15377, type III secretion system effector HECT-type E3 ubiquitin transferase.)	846	1694	WP_025920425.1	DUF4150 domain-containing protein	14-116: pfam13665 (5.8e-25, DUF4150, Domain of unknown function (DUF4150).)	430	3331	WP_121265335.1	hypothetical protein		127
41	https://www.ncbi.nlm.nih.gov/nuccore/NZ_CP026982.1?report=graph&from=2264047&to=2264439	DUF4150	9	115	1	4.81e-51	Pectobacterium parmentieri IFB5486	NZ_CP026982.1	2264047	2264439	+	WP_014700072.1	DUF4150 domain-containing protein	9-115: pfam13665 (3.0e-45, DUF4150, Domain of unknown function (DUF4150).)	130	WP_014700073.1	DUF3540 domain-containing protein	28-201: pfam12059 (1.3e-66, DUF3540, Protein of unknown function (DUF3540).)	201	9	WP_069704170.1	type VI secretion system tip protein TssI/VgrG	4-519: TIGR03361 (0.0e+00, VI_Rhs_Vgr, type VI secretion system Vgr family protein.)	653	46	WP_033071538.1	pentapeptide repeat-containing protein	144-331: COG1357 (9.2e-19, YjbI, Uncharacterized protein YjbI, contains pentapeptide repeats [Function unknown].); 15-232: COG1357 (5.3e-15, YjbI, Uncharacterized protein YjbI, contains pentapeptide repeats [Function unknown].)	356	627	WP_033071536.1	PAAR domain-containing protein	3-82: cl21497 (6.3e-23, PAAR_like, proline-alanine-alanine-arginine (PAAR) repeat superfamily.)	354	2031	WP_033071539.1	DUF2169 domain-containing protein	20-299: pfam09937 (3.1e-91, DUF2169, Uncharacterized protein conserved in bacteria (DUF2169).); 588-819: COG1357 (5.1e-29, YjbI, Uncharacterized protein YjbI, contains pentapeptide repeats [Function unknown].); 534-571: pfam00805 (1.8e-08, Pentapeptide, Pentapeptide repeats (8 copies).); 475-622: PRK15377 (3.6e-06, PRK15377, type III secretion system effector HECT-type E3 ubiquitin transferase.)	846	1694	WP_033071535.1	hypothetical protein		148	3120	WP_033071540.1	hypothetical protein		127
42	https://www.ncbi.nlm.nih.gov/nuccore/NZ_CP026977.1?report=graph&from=2584866&to=2585258	DUF4150	9	115	1	4.81e-51	Pectobacterium parmentieri IFB5408	NZ_CP026977.1	2584866	2585258	-	WP_014700072.1	DUF4150 domain-containing protein	9-115: pfam13665 (3.0e-45, DUF4150, Domain of unknown function (DUF4150).)	130	WP_014700073.1	DUF3540 domain-containing protein	28-201: pfam12059 (1.3e-66, DUF3540, Protein of unknown function (DUF3540).)	201	9	WP_069704170.1	type VI secretion system tip protein TssI/VgrG	4-519: TIGR03361 (0.0e+00, VI_Rhs_Vgr, type VI secretion system Vgr family protein.)	653	46	WP_033071538.1	pentapeptide repeat-containing protein	144-331: COG1357 (9.2e-19, YjbI, Uncharacterized protein YjbI, contains pentapeptide repeats [Function unknown].); 15-232: COG1357 (5.3e-15, YjbI, Uncharacterized protein YjbI, contains pentapeptide repeats [Function unknown].)	356	627	WP_033071536.1	PAAR domain-containing protein	3-82: cl21497 (6.3e-23, PAAR_like, proline-alanine-alanine-arginine (PAAR) repeat superfamily.)	354	2031	WP_033071539.1	DUF2169 domain-containing protein	20-299: pfam09937 (3.1e-91, DUF2169, Uncharacterized protein conserved in bacteria (DUF2169).); 588-819: COG1357 (5.1e-29, YjbI, Uncharacterized protein YjbI, contains pentapeptide repeats [Function unknown].); 534-571: pfam00805 (1.8e-08, Pentapeptide, Pentapeptide repeats (8 copies).); 475-622: PRK15377 (3.6e-06, PRK15377, type III secretion system effector HECT-type E3 ubiquitin transferase.)	846	1694	WP_033071535.1	hypothetical protein		148	3120	WP_033071540.1	hypothetical protein		127
43	https://www.ncbi.nlm.nih.gov/nuccore/NZ_CP026981.1?report=graph&from=2414114&to=2414506	DUF4150	9	115	1	4.81e-51	Pectobacterium parmentieri IFB5485	NZ_CP026981.1	2414114	2414506	-	WP_014700072.1	DUF4150 domain-containing protein	9-115: pfam13665 (3.0e-45, DUF4150, Domain of unknown function (DUF4150).)	130	WP_014700073.1	DUF3540 domain-containing protein	28-201: pfam12059 (1.3e-66, DUF3540, Protein of unknown function (DUF3540).)	201	9	WP_121247047.1	type VI secretion system tip protein TssI/VgrG	4-519: TIGR03361 (0.0e+00, VI_Rhs_Vgr, type VI secretion system Vgr family protein.); 501-595: PHA02596 (8.1e-12, 5, baseplate hub subunit and tail lysozyme; Provisional)	712	46	WP_015730537.1	pentapeptide repeat-containing protein	144-331: COG1357 (9.9e-19, YjbI, Uncharacterized protein YjbI, contains pentapeptide repeats [Function unknown].); 15-232: COG1357 (5.5e-15, YjbI, Uncharacterized protein YjbI, contains pentapeptide repeats [Function unknown].)	356	627	WP_103808232.1	DUF2169 domain-containing protein	27-325: pfam09937 (2.6e-77, DUF2169, Uncharacterized protein conserved in bacteria (DUF2169).)	384	2187	WP_015730538.1	DUF2169 domain-containing protein	20-299: pfam09937 (1.5e-90, DUF2169, Uncharacterized protein conserved in bacteria (DUF2169).); 588-819: COG1357 (5.6e-29, YjbI, Uncharacterized protein YjbI, contains pentapeptide repeats [Function unknown].); 534-571: pfam00805 (1.9e-08, Pentapeptide, Pentapeptide repeats (8 copies).); 475-622: PRK15377 (3.6e-06, PRK15377, type III secretion system effector HECT-type E3 ubiquitin transferase.)	846	1694	WP_103808233.1	DUF4150 domain-containing protein	14-116: pfam13665 (2.3e-25, DUF4150, Domain of unknown function (DUF4150).)	430	3334	WP_103808163.1	hypothetical protein		127
44	https://www.ncbi.nlm.nih.gov/nuccore/NZ_CP026983.1?report=graph&from=2411758&to=2412150	DUF4150	9	115	1	4.81e-51	Pectobacterium parmentieri IFB5604	NZ_CP026983.1	2411758	2412150	-	WP_014700072.1	DUF4150 domain-containing protein	9-115: pfam13665 (3.0e-45, DUF4150, Domain of unknown function (DUF4150).)	130	WP_014700073.1	DUF3540 domain-containing protein	28-201: pfam12059 (1.3e-66, DUF3540, Protein of unknown function (DUF3540).)	201	9	WP_121247047.1	type VI secretion system tip protein TssI/VgrG	4-519: TIGR03361 (0.0e+00, VI_Rhs_Vgr, type VI secretion system Vgr family protein.); 501-595: PHA02596 (8.1e-12, 5, baseplate hub subunit and tail lysozyme; Provisional)	712	46	WP_015730537.1	pentapeptide repeat-containing protein	144-331: COG1357 (9.9e-19, YjbI, Uncharacterized protein YjbI, contains pentapeptide repeats [Function unknown].); 15-232: COG1357 (5.5e-15, YjbI, Uncharacterized protein YjbI, contains pentapeptide repeats [Function unknown].)	356	627	WP_103808232.1	DUF2169 domain-containing protein	27-325: pfam09937 (2.6e-77, DUF2169, Uncharacterized protein conserved in bacteria (DUF2169).)	384	2187	WP_015730538.1	DUF2169 domain-containing protein	20-299: pfam09937 (1.5e-90, DUF2169, Uncharacterized protein conserved in bacteria (DUF2169).); 588-819: COG1357 (5.6e-29, YjbI, Uncharacterized protein YjbI, contains pentapeptide repeats [Function unknown].); 534-571: pfam00805 (1.9e-08, Pentapeptide, Pentapeptide repeats (8 copies).); 475-622: PRK15377 (3.6e-06, PRK15377, type III secretion system effector HECT-type E3 ubiquitin transferase.)	846	1694	WP_103808233.1	DUF4150 domain-containing protein	14-116: pfam13665 (2.3e-25, DUF4150, Domain of unknown function (DUF4150).)	430	3334	WP_103808163.1	hypothetical protein		127
45	https://www.ncbi.nlm.nih.gov/nuccore/NZ_CP026985.1?report=graph&from=2415215&to=2415607	DUF4150	9	115	1	4.81e-51	Pectobacterium parmentieri IFB5619	NZ_CP026985.1	2415215	2415607	-	WP_014700072.1	DUF4150 domain-containing protein	9-115: pfam13665 (3.0e-45, DUF4150, Domain of unknown function (DUF4150).)	130	WP_014700073.1	DUF3540 domain-containing protein	28-201: pfam12059 (1.3e-66, DUF3540, Protein of unknown function (DUF3540).)	201	9	WP_121247047.1	type VI secretion system tip protein TssI/VgrG	4-519: TIGR03361 (0.0e+00, VI_Rhs_Vgr, type VI secretion system Vgr family protein.); 501-595: PHA02596 (8.1e-12, 5, baseplate hub subunit and tail lysozyme; Provisional)	712	46	WP_015730537.1	pentapeptide repeat-containing protein	144-331: COG1357 (9.9e-19, YjbI, Uncharacterized protein YjbI, contains pentapeptide repeats [Function unknown].); 15-232: COG1357 (5.5e-15, YjbI, Uncharacterized protein YjbI, contains pentapeptide repeats [Function unknown].)	356	627	WP_103808232.1	DUF2169 domain-containing protein	27-325: pfam09937 (2.6e-77, DUF2169, Uncharacterized protein conserved in bacteria (DUF2169).)	384	2187	WP_015730538.1	DUF2169 domain-containing protein	20-299: pfam09937 (1.5e-90, DUF2169, Uncharacterized protein conserved in bacteria (DUF2169).); 588-819: COG1357 (5.6e-29, YjbI, Uncharacterized protein YjbI, contains pentapeptide repeats [Function unknown].); 534-571: pfam00805 (1.9e-08, Pentapeptide, Pentapeptide repeats (8 copies).); 475-622: PRK15377 (3.6e-06, PRK15377, type III secretion system effector HECT-type E3 ubiquitin transferase.)	846	1694	WP_103808233.1	DUF4150 domain-containing protein	14-116: pfam13665 (2.3e-25, DUF4150, Domain of unknown function (DUF4150).)	430	3334	WP_103808163.1	hypothetical protein		127
46	https://www.ncbi.nlm.nih.gov/nuccore/NZ_CP026980.1?report=graph&from=2632214&to=2632606	DUF4150	9	115	1	4.81e-51	Pectobacterium parmentieri IFB5441	NZ_CP026980.1	2632214	2632606	-	WP_014700072.1	DUF4150 domain-containing protein	9-115: pfam13665 (3.0e-45, DUF4150, Domain of unknown function (DUF4150).)	130	WP_014700073.1	DUF3540 domain-containing protein	28-201: pfam12059 (1.3e-66, DUF3540, Protein of unknown function (DUF3540).)	201	9	WP_121265330.1	type VI secretion system tip protein TssI/VgrG	4-519: TIGR03361 (0.0e+00, VI_Rhs_Vgr, type VI secretion system Vgr family protein.); 501-595: PHA02596 (8.4e-12, 5, baseplate hub subunit and tail lysozyme; Provisional)	712	46	WP_033071538.1	pentapeptide repeat-containing protein	144-331: COG1357 (9.2e-19, YjbI, Uncharacterized protein YjbI, contains pentapeptide repeats [Function unknown].); 15-232: COG1357 (5.3e-15, YjbI, Uncharacterized protein YjbI, contains pentapeptide repeats [Function unknown].)	356	627	WP_121265328.1	DUF2169 domain-containing protein	27-324: pfam09937 (3.8e-75, DUF2169, Uncharacterized protein conserved in bacteria (DUF2169).)	383	2187	WP_121265333.1	DUF2169 domain-containing protein	20-299: pfam09937 (1.5e-88, DUF2169, Uncharacterized protein conserved in bacteria (DUF2169).); 588-819: COG1357 (8.1e-29, YjbI, Uncharacterized protein YjbI, contains pentapeptide repeats [Function unknown].); 534-571: pfam00805 (2.0e-08, Pentapeptide, Pentapeptide repeats (8 copies).); 475-622: PRK15377 (3.6e-06, PRK15377, type III secretion system effector HECT-type E3 ubiquitin transferase.)	846	1694	WP_025920425.1	DUF4150 domain-containing protein	14-116: pfam13665 (5.8e-25, DUF4150, Domain of unknown function (DUF4150).)	430	3331	WP_121265335.1	hypothetical protein		127
47	https://www.ncbi.nlm.nih.gov/nuccore/NZ_CP027260.1?report=graph&from=2690770&to=2691162	DUF4150	9	115	1	4.81e-51	Pectobacterium parmentieri IFB5427	NZ_CP027260.1	2690770	2691162	-	WP_014700072.1	DUF4150 domain-containing protein	9-115: pfam13665 (3.0e-45, DUF4150, Domain of unknown function (DUF4150).)	130	WP_014700073.1	DUF3540 domain-containing protein	28-201: pfam12059 (1.3e-66, DUF3540, Protein of unknown function (DUF3540).)	201	9	WP_069704170.1	type VI secretion system tip protein TssI/VgrG	4-519: TIGR03361 (0.0e+00, VI_Rhs_Vgr, type VI secretion system Vgr family protein.)	653	46	WP_033071538.1	pentapeptide repeat-containing protein	144-331: COG1357 (9.2e-19, YjbI, Uncharacterized protein YjbI, contains pentapeptide repeats [Function unknown].); 15-232: COG1357 (5.3e-15, YjbI, Uncharacterized protein YjbI, contains pentapeptide repeats [Function unknown].)	356	627	WP_033071536.1	PAAR domain-containing protein	3-82: cl21497 (6.3e-23, PAAR_like, proline-alanine-alanine-arginine (PAAR) repeat superfamily.)	354	2031	WP_033071539.1	DUF2169 domain-containing protein	20-299: pfam09937 (3.1e-91, DUF2169, Uncharacterized protein conserved in bacteria (DUF2169).); 588-819: COG1357 (5.1e-29, YjbI, Uncharacterized protein YjbI, contains pentapeptide repeats [Function unknown].); 534-571: pfam00805 (1.8e-08, Pentapeptide, Pentapeptide repeats (8 copies).); 475-622: PRK15377 (3.6e-06, PRK15377, type III secretion system effector HECT-type E3 ubiquitin transferase.)	846	1694	WP_033071535.1	hypothetical protein		148	3120	WP_033071540.1	hypothetical protein		127
48	https://www.ncbi.nlm.nih.gov/nuccore/NZ_CP065036.1?report=graph&from=1989860&to=1990252	DUF4150	9	115	1	4.81e-51	Pectobacterium parmentieri PB20	NZ_CP065036.1	1989860	1990252	-	WP_014700072.1	DUF4150 domain-containing protein	9-115: pfam13665 (3.0e-45, DUF4150, Domain of unknown function (DUF4150).)	130	WP_014700073.1	DUF3540 domain-containing protein	28-201: pfam12059 (1.3e-66, DUF3540, Protein of unknown function (DUF3540).)	201	9	WP_121247047.1	type VI secretion system tip protein TssI/VgrG	4-519: TIGR03361 (0.0e+00, VI_Rhs_Vgr, type VI secretion system Vgr family protein.); 501-595: PHA02596 (8.1e-12, 5, baseplate hub subunit and tail lysozyme; Provisional)	712	46	WP_015730537.1	pentapeptide repeat-containing protein	144-331: COG1357 (9.9e-19, YjbI, Uncharacterized protein YjbI, contains pentapeptide repeats [Function unknown].); 15-232: COG1357 (5.5e-15, YjbI, Uncharacterized protein YjbI, contains pentapeptide repeats [Function unknown].)	356	627	WP_103808232.1	DUF2169 domain-containing protein	27-325: pfam09937 (2.6e-77, DUF2169, Uncharacterized protein conserved in bacteria (DUF2169).)	384	2187	WP_015730538.1	DUF2169 domain-containing protein	20-299: pfam09937 (1.5e-90, DUF2169, Uncharacterized protein conserved in bacteria (DUF2169).); 588-819: COG1357 (5.6e-29, YjbI, Uncharacterized protein YjbI, contains pentapeptide repeats [Function unknown].); 534-571: pfam00805 (1.9e-08, Pentapeptide, Pentapeptide repeats (8 copies).); 475-622: PRK15377 (3.6e-06, PRK15377, type III secretion system effector HECT-type E3 ubiquitin transferase.)	846	1694	WP_103808233.1	DUF4150 domain-containing protein	14-116: pfam13665 (2.3e-25, DUF4150, Domain of unknown function (DUF4150).)	430	3334	WP_103808163.1	hypothetical protein		127
49	https://www.ncbi.nlm.nih.gov/nuccore/NZ_CP065946.1?report=graph&from=2359334&to=2359726	DUF4150	9	115	1	4.81e-51	Pectobacterium parmentieri WC19161	NZ_CP065946.1	2359334	2359726	+	WP_014700072.1	DUF4150 domain-containing protein	9-115: pfam13665 (3.0e-45, DUF4150, Domain of unknown function (DUF4150).)	130	WP_014700073.1	DUF3540 domain-containing protein	28-201: pfam12059 (1.3e-66, DUF3540, Protein of unknown function (DUF3540).)	201	9	WP_015730536.1	type VI secretion system tip protein TssI/VgrG	4-519: TIGR03361 (0.0e+00, VI_Rhs_Vgr, type VI secretion system Vgr family protein.); 501-595: PHA02596 (8.3e-12, 5, baseplate hub subunit and tail lysozyme; Provisional)	712	46	WP_015730537.1	pentapeptide repeat-containing protein	144-331: COG1357 (9.9e-19, YjbI, Uncharacterized protein YjbI, contains pentapeptide repeats [Function unknown].); 15-232: COG1357 (5.5e-15, YjbI, Uncharacterized protein YjbI, contains pentapeptide repeats [Function unknown].)	356	627	WP_015730535.1	DUF2169 domain-containing protein	27-324: pfam09937 (9.2e-76, DUF2169, Uncharacterized protein conserved in bacteria (DUF2169).)	383	2187	WP_015730538.1	DUF2169 domain-containing protein	20-299: pfam09937 (1.5e-90, DUF2169, Uncharacterized protein conserved in bacteria (DUF2169).); 588-819: COG1357 (5.6e-29, YjbI, Uncharacterized protein YjbI, contains pentapeptide repeats [Function unknown].); 534-571: pfam00805 (1.9e-08, Pentapeptide, Pentapeptide repeats (8 copies).); 475-622: PRK15377 (3.6e-06, PRK15377, type III secretion system effector HECT-type E3 ubiquitin transferase.)	846	1694	WP_015730534.1	DUF4150 domain-containing protein	14-116: pfam13665 (6.8e-26, DUF4150, Domain of unknown function (DUF4150).)	430	3331	WP_015730539.1	hypothetical protein		127
50	https://www.ncbi.nlm.nih.gov/nuccore/NZ_CP062254.1?report=graph&from=2503625&to=2504017	DUF4150	9	115	1	4.81e-51	Pectobacterium parmentieri QK-5	NZ_CP062254.1	2503625	2504017	-	WP_014700072.1	DUF4150 domain-containing protein	9-115: pfam13665 (3.0e-45, DUF4150, Domain of unknown function (DUF4150).)	130	WP_014700073.1	DUF3540 domain-containing protein	28-201: pfam12059 (1.3e-66, DUF3540, Protein of unknown function (DUF3540).)	201	9	WP_121247047.1	type VI secretion system tip protein TssI/VgrG	4-519: TIGR03361 (0.0e+00, VI_Rhs_Vgr, type VI secretion system Vgr family protein.); 501-595: PHA02596 (8.1e-12, 5, baseplate hub subunit and tail lysozyme; Provisional)	712	46	WP_015730537.1	pentapeptide repeat-containing protein	144-331: COG1357 (9.9e-19, YjbI, Uncharacterized protein YjbI, contains pentapeptide repeats [Function unknown].); 15-232: COG1357 (5.5e-15, YjbI, Uncharacterized protein YjbI, contains pentapeptide repeats [Function unknown].)	356	627	WP_103808232.1	DUF2169 domain-containing protein	27-325: pfam09937 (2.6e-77, DUF2169, Uncharacterized protein conserved in bacteria (DUF2169).)	384	2187	WP_015730538.1	DUF2169 domain-containing protein	20-299: pfam09937 (1.5e-90, DUF2169, Uncharacterized protein conserved in bacteria (DUF2169).); 588-819: COG1357 (5.6e-29, YjbI, Uncharacterized protein YjbI, contains pentapeptide repeats [Function unknown].); 534-571: pfam00805 (1.9e-08, Pentapeptide, Pentapeptide repeats (8 copies).); 475-622: PRK15377 (3.6e-06, PRK15377, type III secretion system effector HECT-type E3 ubiquitin transferase.)	846	1694	WP_103808233.1	DUF4150 domain-containing protein	14-116: pfam13665 (2.3e-25, DUF4150, Domain of unknown function (DUF4150).)	430	3334	WP_103808163.1	hypothetical protein		127
51	https://www.ncbi.nlm.nih.gov/nuccore/NZ_CP032738.1?report=graph&from=2370578&to=2370970	DUF4150	9	115	1	4.12e-39	Serratia sp. 1D1416	NZ_CP032738.1	2370578	2370970	+	WP_061795039.1	DUF4150 domain-containing protein	9-115: pfam13665 (1.3e-33, DUF4150, Domain of unknown function (DUF4150).)	130	WP_129543683.1	DUF3540 domain-containing protein	28-201: pfam12059 (2.1e-70, DUF3540, Protein of unknown function (DUF3540).)	201	10	WP_061795040.1	type VI secretion system tip protein TssI/VgrG	5-521: TIGR03361 (0.0e+00, VI_Rhs_Vgr, type VI secretion system Vgr family protein.); 558-668: PHA02596 (9.7e-08, 5, baseplate hub subunit and tail lysozyme; Provisional)	769	42	WP_061795037.1	pentapeptide repeat-containing protein	19-224: COG1357 (8.4e-18, YjbI, Uncharacterized protein YjbI, contains pentapeptide repeats [Function unknown].); 124-332: COG1357 (5.0e-17, YjbI, Uncharacterized protein YjbI, contains pentapeptide repeats [Function unknown].)	356	627	WP_061795041.1	hypothetical protein		107	2363	WP_061795036.1	DUF2169 domain-containing protein	20-299: pfam09937 (1.2e-92, DUF2169, Uncharacterized protein conserved in bacteria (DUF2169).); 509-795: COG1357 (3.4e-33, YjbI, Uncharacterized protein YjbI, contains pentapeptide repeats [Function unknown].); 782-820: pfam00805 (7.4e-06, Pentapeptide, Pentapeptide repeats (8 copies).)	844	1694	WP_004932561.1	PTS sugar transporter subunit IIB	1-93: PRK10499 (2.9e-55, PRK10499, PTS sugar transporter subunit IIB.)	105	3288	WP_129543682.1	hypothetical protein		93
52	https://www.ncbi.nlm.nih.gov/nuccore/NZ_CP015749.1?report=graph&from=1468720&to=1468941	DUF4150	7	55	1	2.24e-17	Pectobacterium parmentieri RNS 08-42-1A	NZ_CP015749.1	1468720	1468941	+	WP_083255952.1	DUF4150 domain-containing protein	7-55: cl21497 (7.3e-13, PAAR_like, proline-alanine-alanine-arginine (PAAR) repeat superfamily.)	73	WP_033071534.1	hypothetical protein		359	434	WP_069704171.1	hypothetical protein		79	46	WP_033071535.1	hypothetical protein		148	1528	WP_033071531.1	DUF2169 domain-containing protein	27-325: pfam09937 (5.0e-76, DUF2169, Uncharacterized protein conserved in bacteria (DUF2169).)	384	335	WP_033071536.1	PAAR domain-containing protein	3-82: cl21497 (6.3e-23, PAAR_like, proline-alanine-alanine-arginine (PAAR) repeat superfamily.)	354	1999	WP_033071530.1	DUF4150 domain-containing protein	14-116: pfam13665 (1.0e-25, DUF4150, Domain of unknown function (DUF4150).)	430	1482	WP_069704170.1	type VI secretion system tip protein TssI/VgrG	4-519: TIGR03361 (0.0e+00, VI_Rhs_Vgr, type VI secretion system Vgr family protein.)	653
53	https://www.ncbi.nlm.nih.gov/nuccore/NZ_CP026982.1?report=graph&from=2269535&to=2269756	DUF4150	7	55	1	2.24e-17	Pectobacterium parmentieri IFB5486	NZ_CP026982.1	2269535	2269756	+	WP_083255952.1	DUF4150 domain-containing protein	7-55: cl21497 (7.3e-13, PAAR_like, proline-alanine-alanine-arginine (PAAR) repeat superfamily.)	73	WP_033071534.1	hypothetical protein		359	434	WP_069704171.1	hypothetical protein		79	46	WP_033071535.1	hypothetical protein		148	1528	WP_033071531.1	DUF2169 domain-containing protein	27-325: pfam09937 (5.0e-76, DUF2169, Uncharacterized protein conserved in bacteria (DUF2169).)	384	335	WP_033071536.1	PAAR domain-containing protein	3-82: cl21497 (6.3e-23, PAAR_like, proline-alanine-alanine-arginine (PAAR) repeat superfamily.)	354	1999	WP_033071530.1	DUF4150 domain-containing protein	14-116: pfam13665 (1.0e-25, DUF4150, Domain of unknown function (DUF4150).)	430	1482	WP_069704170.1	type VI secretion system tip protein TssI/VgrG	4-519: TIGR03361 (0.0e+00, VI_Rhs_Vgr, type VI secretion system Vgr family protein.)	653
54	https://www.ncbi.nlm.nih.gov/nuccore/NZ_CP026977.1?report=graph&from=2579549&to=2579770	DUF4150	7	55	1	2.24e-17	Pectobacterium parmentieri IFB5408	NZ_CP026977.1	2579549	2579770	-	WP_083255952.1	DUF4150 domain-containing protein	7-55: cl21497 (7.3e-13, PAAR_like, proline-alanine-alanine-arginine (PAAR) repeat superfamily.)	73	WP_033071534.1	hypothetical protein		359	434	WP_069704171.1	hypothetical protein		79	46	WP_033071535.1	hypothetical protein		148	1528	WP_033071531.1	DUF2169 domain-containing protein	27-325: pfam09937 (5.0e-76, DUF2169, Uncharacterized protein conserved in bacteria (DUF2169).)	384	335	WP_033071536.1	PAAR domain-containing protein	3-82: cl21497 (6.3e-23, PAAR_like, proline-alanine-alanine-arginine (PAAR) repeat superfamily.)	354	1999	WP_033071530.1	DUF4150 domain-containing protein	14-116: pfam13665 (1.0e-25, DUF4150, Domain of unknown function (DUF4150).)	430	1482	WP_069704170.1	type VI secretion system tip protein TssI/VgrG	4-519: TIGR03361 (0.0e+00, VI_Rhs_Vgr, type VI secretion system Vgr family protein.)	653
55	https://www.ncbi.nlm.nih.gov/nuccore/NZ_CP027260.1?report=graph&from=2685453&to=2685674	DUF4150	7	55	1	2.24e-17	Pectobacterium parmentieri IFB5427	NZ_CP027260.1	2685453	2685674	-	WP_083255952.1	DUF4150 domain-containing protein	7-55: cl21497 (7.3e-13, PAAR_like, proline-alanine-alanine-arginine (PAAR) repeat superfamily.)	73	WP_033071534.1	hypothetical protein		359	434	WP_069704171.1	hypothetical protein		79	46	WP_033071535.1	hypothetical protein		148	1528	WP_033071531.1	DUF2169 domain-containing protein	27-325: pfam09937 (5.0e-76, DUF2169, Uncharacterized protein conserved in bacteria (DUF2169).)	384	335	WP_033071536.1	PAAR domain-containing protein	3-82: cl21497 (6.3e-23, PAAR_like, proline-alanine-alanine-arginine (PAAR) repeat superfamily.)	354	1999	WP_033071530.1	DUF4150 domain-containing protein	14-116: pfam13665 (1.0e-25, DUF4150, Domain of unknown function (DUF4150).)	430	1482	WP_069704170.1	type VI secretion system tip protein TssI/VgrG	4-519: TIGR03361 (0.0e+00, VI_Rhs_Vgr, type VI secretion system Vgr family protein.)	653
56	https://www.ncbi.nlm.nih.gov/nuccore/NZ_CP046376.1?report=graph&from=1387417&to=1387638	DUF4150	7	55	1	2.24e-17	Pectobacterium parmentieri HC	NZ_CP046376.1	1387417	1387638	+	WP_083255952.1	DUF4150 domain-containing protein	7-55: cl21497 (7.3e-13, PAAR_like, proline-alanine-alanine-arginine (PAAR) repeat superfamily.)	73	WP_161545603.1	hypothetical protein		359	429	WP_161545604.1	type VI secretion system tip protein TssI/VgrG	4-519: TIGR03361 (0.0e+00, VI_Rhs_Vgr, type VI secretion system Vgr family protein.); 501-595: PHA02596 (7.9e-12, 5, baseplate hub subunit and tail lysozyme; Provisional)	712	46	WP_033071535.1	hypothetical protein		148	1523	WP_161545605.1	DUF2169 domain-containing protein	27-325: pfam09937 (2.4e-77, DUF2169, Uncharacterized protein conserved in bacteria (DUF2169).)	384	2187	WP_161545602.1	hypothetical protein		184	1994	WP_025920425.1	DUF4150 domain-containing protein	14-116: pfam13665 (5.8e-25, DUF4150, Domain of unknown function (DUF4150).)	430	3334		contractile injection system protein, VgrG/Pvc8 family		0
57	https://www.ncbi.nlm.nih.gov/nuccore/NZ_CP065411.1?report=graph&from=2377711&to=2378040	DUF4150	2	94	1	3.49e-40	Kosakonia radicincitans IAC-BECa95	NZ_CP065411.1	2377711	2378040	+	WP_264373426.1	DUF4150 domain-containing protein	2-94: pfam13665 (9.6e-35, DUF4150, Domain of unknown function (DUF4150).)	109		phage late control D family protein		0	3	WP_081120742.1	type VI secretion system tip protein TssI/VgrG	4-517: TIGR03361 (0.0e+00, VI_Rhs_Vgr, type VI secretion system Vgr family protein.)	859	94	WP_035887397.1	DcrB-related protein	1-125: COG5435 (2.7e-22, COG5435, Uncharacterized protein [Function unknown].)	126	457	WP_107146662.1	hypothetical protein		145	2745	WP_227136760.1	protein kinase	36-296: cd14014 (9.8e-49, STKc_PknB_like, Catalytic domain of bacterial Serine/Threonine kinases, PknB and similar proteins.)	478	987	WP_007371706.1	DcrB-related protein	7-137: cl03356 (4.7e-25, DcrB, DcrB.)	142	3293	WP_071920950.1	type VI secretion system ATPase TssH	13-859: TIGR03345 (0.0e+00, VI_ClpV1, type VI secretion ATPase, ClpV1 family.)	870
58	https://www.ncbi.nlm.nih.gov/nuccore/NZ_CP011642.1?report=graph&from=4747253&to=4747645	DUF4150	9	115	1	9.06e-50	Serratia marcescens CAV1492	NZ_CP011642.1	4747253	4747645	-	WP_004934933.1	DUF4150 domain-containing protein	9-115: pfam13665 (5.9e-44, DUF4150, Domain of unknown function (DUF4150).)	130	WP_038876788.1	DUF3540 domain-containing protein	22-211: pfam12059 (1.0e-72, DUF3540, Protein of unknown function (DUF3540).)	211	16	WP_047730447.1	hypothetical protein		166	47	WP_047730448.1	pentapeptide repeat-containing protein	8-271: COG1357 (8.8e-20, YjbI, Uncharacterized protein YjbI, contains pentapeptide repeats [Function unknown].)	355	682	WP_047730446.1	type VI secretion system lipoprotein TssJ	35-150: pfam12790 (4.5e-32, T6SS-SciN, Type VI secretion lipoprotein, VasD, EvfM, TssJ, VC_A0113.)	175	577	WP_047730449.1	DUF2169 domain-containing protein	20-299: pfam09937 (4.8e-91, DUF2169, Uncharacterized protein conserved in bacteria (DUF2169).); 574-831: COG1357 (2.7e-25, YjbI, Uncharacterized protein YjbI, contains pentapeptide repeats [Function unknown].); 515-601: COG1357 (2.0e-08, YjbI, Uncharacterized protein YjbI, contains pentapeptide repeats [Function unknown].)	848	1746	WP_047730901.1	type VI secretion system baseplate subunit TssK	19-440: pfam05936 (9.0e-167, T6SS_VasE, Bacterial Type VI secretion, VC_A0110, EvfL, ImpJ, VasE.)	448	1145	WP_038876795.1	hypothetical protein		166
59	https://www.ncbi.nlm.nih.gov/nuccore/NZ_CP012685.1?report=graph&from=2528067&to=2528459	DUF4150	9	115	1	9.06e-50	Serratia marcescens SmUNAM836	NZ_CP012685.1	2528067	2528459	+	WP_004934933.1	DUF4150 domain-containing protein	9-115: pfam13665 (5.9e-44, DUF4150, Domain of unknown function (DUF4150).)	130	WP_033635020.1	DUF3540 domain-containing protein	22-211: pfam12059 (3.9e-71, DUF3540, Protein of unknown function (DUF3540).)	211	16	WP_033648134.1	hypothetical protein		166	44	WP_060706644.1	pentapeptide repeat-containing protein	8-271: COG1357 (1.8e-18, YjbI, Uncharacterized protein YjbI, contains pentapeptide repeats [Function unknown].)	355	682	WP_050438933.1	type VI secretion system lipoprotein TssJ	35-151: pfam12790 (2.6e-34, T6SS-SciN, Type VI secretion lipoprotein, VasD, EvfM, TssJ, VC_A0113.)	176	574	WP_033647803.1	DUF2169 domain-containing protein	20-299: pfam09937 (3.1e-90, DUF2169, Uncharacterized protein conserved in bacteria (DUF2169).); 521-818: COG1357 (5.3e-26, YjbI, Uncharacterized protein YjbI, contains pentapeptide repeats [Function unknown].)	850	1746	WP_033638522.1	type VI secretion system baseplate subunit TssK	19-440: pfam05936 (1.5e-166, T6SS_VasE, Bacterial Type VI secretion, VC_A0110, EvfL, ImpJ, VasE.)	448	1145	WP_033647802.1	hypothetical protein		166
60	https://www.ncbi.nlm.nih.gov/nuccore/NZ_CP013046.2?report=graph&from=3326914&to=3327306	DUF4150	9	115	1	6.11e-50	Serratia marcescens B3R3	NZ_CP013046.2	3326914	3327306	+	WP_060559825.1	DUF4150 domain-containing protein	9-115: pfam13665 (2.6e-44, DUF4150, Domain of unknown function (DUF4150).)	130	WP_004934929.1	DUF3540 domain-containing protein	22-211: pfam12059 (1.7e-72, DUF3540, Protein of unknown function (DUF3540).)	211	16	WP_060559826.1	hypothetical protein		166	48	WP_060559824.1	pentapeptide repeat-containing protein	8-271: COG1357 (4.5e-22, YjbI, Uncharacterized protein YjbI, contains pentapeptide repeats [Function unknown].)	355	682	WP_228392595.1	type VI secretion system lipoprotein TssJ	23-139: pfam12790 (3.7e-33, T6SS-SciN, Type VI secretion lipoprotein, VasD, EvfM, TssJ, VC_A0113.)	164	614	WP_060559823.1	DUF2169 domain-containing protein	20-299: pfam09937 (1.5e-89, DUF2169, Uncharacterized protein conserved in bacteria (DUF2169).); 561-823: COG1357 (9.2e-25, YjbI, Uncharacterized protein YjbI, contains pentapeptide repeats [Function unknown].); 538-575: pfam00805 (2.5e-07, Pentapeptide, Pentapeptide repeats (8 copies).)	850	1746	WP_049278152.1	type VI secretion system baseplate subunit TssK	19-440: pfam05936 (1.9e-166, T6SS_VasE, Bacterial Type VI secretion, VC_A0110, EvfL, ImpJ, VasE.)	448	1149	WP_015378272.1	hypothetical protein		166
61	https://www.ncbi.nlm.nih.gov/nuccore/NZ_CP018927.1?report=graph&from=2407460&to=2407852	DUF4150	9	115	1	9.06e-50	Serratia marcescens UMH8	NZ_CP018927.1	2407460	2407852	+	WP_004934933.1	DUF4150 domain-containing protein	9-115: pfam13665 (5.9e-44, DUF4150, Domain of unknown function (DUF4150).)	130	WP_089184743.1	DUF3540 domain-containing protein	22-211: pfam12059 (1.6e-72, DUF3540, Protein of unknown function (DUF3540).)	211	16	WP_033640008.1	hypothetical protein		166	48	WP_033640010.1	pentapeptide repeat-containing protein	8-271: COG1357 (6.4e-23, YjbI, Uncharacterized protein YjbI, contains pentapeptide repeats [Function unknown].)	355	682	WP_042705419.1	type VI secretion system lipoprotein TssJ	35-151: pfam12790 (8.3e-34, T6SS-SciN, Type VI secretion lipoprotein, VasD, EvfM, TssJ, VC_A0113.)	176	578	WP_089184742.1	DUF2169 domain-containing protein	20-299: pfam09937 (2.7e-89, DUF2169, Uncharacterized protein conserved in bacteria (DUF2169).); 561-833: COG1357 (2.6e-25, YjbI, Uncharacterized protein YjbI, contains pentapeptide repeats [Function unknown].); 538-575: pfam00805 (2.9e-07, Pentapeptide, Pentapeptide repeats (8 copies).)	850	1746	WP_028128110.1	type VI secretion system baseplate subunit TssK	19-440: pfam05936 (1.7e-166, T6SS_VasE, Bacterial Type VI secretion, VC_A0110, EvfL, ImpJ, VasE.)	448	1149	WP_033640012.1	hypothetical protein		166
62	https://www.ncbi.nlm.nih.gov/nuccore/NZ_CP018930.1?report=graph&from=2543551&to=2543943	DUF4150	9	115	1	9.06e-50	Serratia marcescens UMH12	NZ_CP018930.1	2543551	2543943	+	WP_004934933.1	DUF4150 domain-containing protein	9-115: pfam13665 (5.9e-44, DUF4150, Domain of unknown function (DUF4150).)	130	WP_025303284.1	DUF3540 domain-containing protein	22-211: pfam12059 (2.1e-72, DUF3540, Protein of unknown function (DUF3540).)	211	16	WP_025303285.1	hypothetical protein		166	48	WP_043138675.1	pentapeptide repeat-containing protein	8-271: COG1357 (5.4e-19, YjbI, Uncharacterized protein YjbI, contains pentapeptide repeats [Function unknown].)	355	682	WP_049209066.1	type VI secretion system lipoprotein TssJ	35-151: pfam12790 (6.8e-34, T6SS-SciN, Type VI secretion lipoprotein, VasD, EvfM, TssJ, VC_A0113.)	176	578	WP_060447841.1	DUF2169 domain-containing protein	20-299: pfam09937 (5.6e-90, DUF2169, Uncharacterized protein conserved in bacteria (DUF2169).); 655-834: COG1357 (2.1e-25, YjbI, Uncharacterized protein YjbI, contains pentapeptide repeats [Function unknown].); 529-695: COG1357 (8.7e-24, YjbI, Uncharacterized protein YjbI, contains pentapeptide repeats [Function unknown].)	850	1746	WP_025303287.1	type VI secretion system baseplate subunit TssK	19-440: pfam05936 (3.3e-167, T6SS_VasE, Bacterial Type VI secretion, VC_A0110, EvfL, ImpJ, VasE.)	448	1149	WP_025303281.1	hypothetical protein		166
63	https://www.ncbi.nlm.nih.gov/nuccore/NZ_CP018928.1?report=graph&from=2412770&to=2413162	DUF4150	9	115	1	9.06e-50	Serratia marcescens UMH10	NZ_CP018928.1	2412770	2413162	+	WP_004934933.1	DUF4150 domain-containing protein	9-115: pfam13665 (5.9e-44, DUF4150, Domain of unknown function (DUF4150).)	130	WP_025303284.1	DUF3540 domain-containing protein	22-211: pfam12059 (2.1e-72, DUF3540, Protein of unknown function (DUF3540).)	211	16	WP_025303285.1	hypothetical protein		166	48	WP_025303283.1	pentapeptide repeat-containing protein	8-271: COG1357 (3.6e-19, YjbI, Uncharacterized protein YjbI, contains pentapeptide repeats [Function unknown].)	355	682	WP_089181035.1	type VI secretion system lipoprotein TssJ	35-151: pfam12790 (4.0e-34, T6SS-SciN, Type VI secretion lipoprotein, VasD, EvfM, TssJ, VC_A0113.)	176	578	WP_089181034.1	DUF2169 domain-containing protein	20-299: pfam09937 (2.2e-90, DUF2169, Uncharacterized protein conserved in bacteria (DUF2169).); 561-829: COG1357 (1.8e-25, YjbI, Uncharacterized protein YjbI, contains pentapeptide repeats [Function unknown].); 538-575: pfam00805 (2.8e-07, Pentapeptide, Pentapeptide repeats (8 copies).)	850	1746	WP_025303287.1	type VI secretion system baseplate subunit TssK	19-440: pfam05936 (3.3e-167, T6SS_VasE, Bacterial Type VI secretion, VC_A0110, EvfL, ImpJ, VasE.)	448	1149	WP_089181033.1	hypothetical protein		166
64	https://www.ncbi.nlm.nih.gov/nuccore/NZ_CP018915.1?report=graph&from=2414669&to=2415061	DUF4150	9	115	1	9.06e-50	Serratia marcescens UMH1	NZ_CP018915.1	2414669	2415061	+	WP_004934933.1	DUF4150 domain-containing protein	9-115: pfam13665 (5.9e-44, DUF4150, Domain of unknown function (DUF4150).)	130	WP_025303284.1	DUF3540 domain-containing protein	22-211: pfam12059 (2.1e-72, DUF3540, Protein of unknown function (DUF3540).)	211	16	WP_025303285.1	hypothetical protein		166	48	WP_025303283.1	pentapeptide repeat-containing protein	8-271: COG1357 (3.6e-19, YjbI, Uncharacterized protein YjbI, contains pentapeptide repeats [Function unknown].)	355	682	WP_049206024.1	type VI secretion system lipoprotein TssJ	35-151: pfam12790 (1.6e-33, T6SS-SciN, Type VI secretion lipoprotein, VasD, EvfM, TssJ, VC_A0113.)	176	578	WP_089195995.1	DUF2169 domain-containing protein	20-299: pfam09937 (3.0e-90, DUF2169, Uncharacterized protein conserved in bacteria (DUF2169).); 655-834: COG1357 (5.7e-25, YjbI, Uncharacterized protein YjbI, contains pentapeptide repeats [Function unknown].); 512-695: COG1357 (2.3e-24, YjbI, Uncharacterized protein YjbI, contains pentapeptide repeats [Function unknown].)	850	1746	WP_025303287.1	type VI secretion system baseplate subunit TssK	19-440: pfam05936 (3.3e-167, T6SS_VasE, Bacterial Type VI secretion, VC_A0110, EvfL, ImpJ, VasE.)	448	1149	WP_025303281.1	hypothetical protein		166
65	https://www.ncbi.nlm.nih.gov/nuccore/NZ_CP018917.1?report=graph&from=2508406&to=2508798	DUF4150	9	115	1	9.06e-50	Serratia marcescens UMH5	NZ_CP018917.1	2508406	2508798	+	WP_004934933.1	DUF4150 domain-containing protein	9-115: pfam13665 (5.9e-44, DUF4150, Domain of unknown function (DUF4150).)	130	WP_060420752.1	DUF3540 domain-containing protein	22-211: pfam12059 (2.0e-72, DUF3540, Protein of unknown function (DUF3540).)	211	16	WP_019452982.1	hypothetical protein		166	47	WP_084827636.1	pentapeptide repeat-containing protein	8-271: COG1357 (2.2e-21, YjbI, Uncharacterized protein YjbI, contains pentapeptide repeats [Function unknown].)	355	682	WP_084827635.1	type VI secretion system lipoprotein TssJ	35-151: pfam12790 (1.8e-33, T6SS-SciN, Type VI secretion lipoprotein, VasD, EvfM, TssJ, VC_A0113.)	176	577	WP_089186107.1	DUF2169 domain-containing protein	20-299: pfam09937 (4.8e-89, DUF2169, Uncharacterized protein conserved in bacteria (DUF2169).); 574-831: COG1357 (8.3e-26, YjbI, Uncharacterized protein YjbI, contains pentapeptide repeats [Function unknown].); 515-628: PRK15196 (2.1e-08, PRK15196, type III secretion system effector PipB2.)	848	1746	WP_033638522.1	type VI secretion system baseplate subunit TssK	19-440: pfam05936 (1.5e-166, T6SS_VasE, Bacterial Type VI secretion, VC_A0110, EvfL, ImpJ, VasE.)	448	1148	WP_084827638.1	hypothetical protein		166
66	https://www.ncbi.nlm.nih.gov/nuccore/NZ_CP018925.1?report=graph&from=2598473&to=2598865	DUF4150	9	115	1	9.06e-50	Serratia marcescens UMH3	NZ_CP018925.1	2598473	2598865	+	WP_004934933.1	DUF4150 domain-containing protein	9-115: pfam13665 (5.9e-44, DUF4150, Domain of unknown function (DUF4150).)	130	WP_033635020.1	DUF3540 domain-containing protein	22-211: pfam12059 (3.9e-71, DUF3540, Protein of unknown function (DUF3540).)	211	16	WP_033648134.1	hypothetical protein		166	44	WP_033647804.1	pentapeptide repeat-containing protein	8-271: COG1357 (2.7e-18, YjbI, Uncharacterized protein YjbI, contains pentapeptide repeats [Function unknown].)	355	682	WP_060437794.1	type VI secretion system lipoprotein TssJ	35-151: pfam12790 (1.2e-34, T6SS-SciN, Type VI secretion lipoprotein, VasD, EvfM, TssJ, VC_A0113.)	176	574	WP_033647803.1	DUF2169 domain-containing protein	20-299: pfam09937 (3.1e-90, DUF2169, Uncharacterized protein conserved in bacteria (DUF2169).); 521-818: COG1357 (5.3e-26, YjbI, Uncharacterized protein YjbI, contains pentapeptide repeats [Function unknown].)	850	1746	WP_048322102.1	type VI secretion system baseplate subunit TssK	19-440: pfam05936 (8.0e-167, T6SS_VasE, Bacterial Type VI secretion, VC_A0110, EvfL, ImpJ, VasE.)	448	1145	WP_033647802.1	hypothetical protein		166
67	https://www.ncbi.nlm.nih.gov/nuccore/NZ_CP018929.1?report=graph&from=2412772&to=2413164	DUF4150	9	115	1	9.06e-50	Serratia marcescens UMH11	NZ_CP018929.1	2412772	2413164	+	WP_004934933.1	DUF4150 domain-containing protein	9-115: pfam13665 (5.9e-44, DUF4150, Domain of unknown function (DUF4150).)	130	WP_025303284.1	DUF3540 domain-containing protein	22-211: pfam12059 (2.1e-72, DUF3540, Protein of unknown function (DUF3540).)	211	16	WP_025303285.1	hypothetical protein		166	48	WP_025303283.1	pentapeptide repeat-containing protein	8-271: COG1357 (3.6e-19, YjbI, Uncharacterized protein YjbI, contains pentapeptide repeats [Function unknown].)	355	682	WP_089181035.1	type VI secretion system lipoprotein TssJ	35-151: pfam12790 (4.0e-34, T6SS-SciN, Type VI secretion lipoprotein, VasD, EvfM, TssJ, VC_A0113.)	176	578	WP_089181034.1	DUF2169 domain-containing protein	20-299: pfam09937 (2.2e-90, DUF2169, Uncharacterized protein conserved in bacteria (DUF2169).); 561-829: COG1357 (1.8e-25, YjbI, Uncharacterized protein YjbI, contains pentapeptide repeats [Function unknown].); 538-575: pfam00805 (2.8e-07, Pentapeptide, Pentapeptide repeats (8 copies).)	850	1746	WP_025303287.1	type VI secretion system baseplate subunit TssK	19-440: pfam05936 (3.3e-167, T6SS_VasE, Bacterial Type VI secretion, VC_A0110, EvfL, ImpJ, VasE.)	448	1149	WP_089181033.1	hypothetical protein		166
68	https://www.ncbi.nlm.nih.gov/nuccore/NZ_CP018923.1?report=graph&from=2389115&to=2389507	DUF4150	9	115	1	9.06e-50	Serratia marcescens UMH9	NZ_CP018923.1	2389115	2389507	+	WP_004934933.1	DUF4150 domain-containing protein	9-115: pfam13665 (5.9e-44, DUF4150, Domain of unknown function (DUF4150).)	130	WP_033653621.1	DUF3540 domain-containing protein	22-211: pfam12059 (4.4e-71, DUF3540, Protein of unknown function (DUF3540).)	211	16	WP_033638520.1	hypothetical protein		166	44	WP_060430230.1	pentapeptide repeat-containing protein	8-263: COG1357 (2.7e-19, YjbI, Uncharacterized protein YjbI, contains pentapeptide repeats [Function unknown].)	355	682	WP_048321733.1	type VI secretion system lipoprotein TssJ	35-151: pfam12790 (8.4e-34, T6SS-SciN, Type VI secretion lipoprotein, VasD, EvfM, TssJ, VC_A0113.)	176	574	WP_060430229.1	DUF2169 domain-containing protein	20-299: pfam09937 (2.8e-90, DUF2169, Uncharacterized protein conserved in bacteria (DUF2169).); 648-834: COG1357 (2.1e-25, YjbI, Uncharacterized protein YjbI, contains pentapeptide repeats [Function unknown].); 515-652: COG1357 (3.0e-16, YjbI, Uncharacterized protein YjbI, contains pentapeptide repeats [Function unknown].)	850	1746		type VI secretion system baseplate subunit TssK		0	1145	WP_060430227.1	hypothetical protein		166
69	https://www.ncbi.nlm.nih.gov/nuccore/NZ_CP026050.1?report=graph&from=5045759&to=5046151	DUF4150	9	115	1	9.06e-50	Serratia marcescens FDAARGOS_65	NZ_CP026050.1	5045759	5046151	-	WP_004934933.1	DUF4150 domain-containing protein	9-115: pfam13665 (5.9e-44, DUF4150, Domain of unknown function (DUF4150).)	130	WP_033635020.1	DUF3540 domain-containing protein	22-211: pfam12059 (3.9e-71, DUF3540, Protein of unknown function (DUF3540).)	211	16	WP_033638520.1	hypothetical protein		166	44	WP_047571537.1	pentapeptide repeat-containing protein	22-271: COG1357 (5.0e-19, YjbI, Uncharacterized protein YjbI, contains pentapeptide repeats [Function unknown].)	355	682	WP_048321733.1	type VI secretion system lipoprotein TssJ	35-151: pfam12790 (8.4e-34, T6SS-SciN, Type VI secretion lipoprotein, VasD, EvfM, TssJ, VC_A0113.)	176	574		DUF2169 domain-containing protein		0	1746	WP_033638522.1	type VI secretion system baseplate subunit TssK	19-440: pfam05936 (1.5e-166, T6SS_VasE, Bacterial Type VI secretion, VC_A0110, EvfL, ImpJ, VasE.)	448	1145	WP_047571538.1	hypothetical protein		166
70	https://www.ncbi.nlm.nih.gov/nuccore/NZ_CP026702.1?report=graph&from=5276735&to=5277127	DUF4150	9	115	1	9.06e-50	Serratia marcescens AR_0027	NZ_CP026702.1	5276735	5277127	-	WP_004934933.1	DUF4150 domain-containing protein	9-115: pfam13665 (5.9e-44, DUF4150, Domain of unknown function (DUF4150).)	130	WP_033653621.1	DUF3540 domain-containing protein	22-211: pfam12059 (4.4e-71, DUF3540, Protein of unknown function (DUF3540).)	211	16	WP_033648134.1	hypothetical protein		166	44	WP_049234715.1	pentapeptide repeat-containing protein	8-271: COG1357 (7.0e-19, YjbI, Uncharacterized protein YjbI, contains pentapeptide repeats [Function unknown].)	355	682	WP_049234716.1	type VI secretion system lipoprotein TssJ	35-151: pfam12790 (7.6e-33, T6SS-SciN, Type VI secretion lipoprotein, VasD, EvfM, TssJ, VC_A0113.)	176	574	WP_049234714.1	DUF2169 domain-containing protein	20-299: pfam09937 (1.6e-90, DUF2169, Uncharacterized protein conserved in bacteria (DUF2169).); 655-828: COG1357 (1.2e-26, YjbI, Uncharacterized protein YjbI, contains pentapeptide repeats [Function unknown].); 515-652: COG1357 (6.6e-16, YjbI, Uncharacterized protein YjbI, contains pentapeptide repeats [Function unknown].)	850	1746	WP_049234750.1	type VI secretion system baseplate subunit TssK	19-440: pfam05936 (1.7e-166, T6SS_VasE, Bacterial Type VI secretion, VC_A0110, EvfL, ImpJ, VasE.)	448	1145	WP_049234712.1	hypothetical protein		166
71	https://www.ncbi.nlm.nih.gov/nuccore/NZ_CP027533.1?report=graph&from=2763402&to=2763794	DUF4150	9	115	1	9.06e-50	Serratia marcescens AR_0091	NZ_CP027533.1	2763402	2763794	+	WP_004934933.1	DUF4150 domain-containing protein	9-115: pfam13665 (5.9e-44, DUF4150, Domain of unknown function (DUF4150).)	130	WP_033653621.1	DUF3540 domain-containing protein	22-211: pfam12059 (4.4e-71, DUF3540, Protein of unknown function (DUF3540).)	211	16	WP_033648134.1	hypothetical protein		166	44	WP_060427892.1	pentapeptide repeat-containing protein	8-271: COG1357 (3.1e-18, YjbI, Uncharacterized protein YjbI, contains pentapeptide repeats [Function unknown].)	355	682	WP_048321733.1	type VI secretion system lipoprotein TssJ	35-151: pfam12790 (8.4e-34, T6SS-SciN, Type VI secretion lipoprotein, VasD, EvfM, TssJ, VC_A0113.)	176	574	WP_033647803.1	DUF2169 domain-containing protein	20-299: pfam09937 (3.1e-90, DUF2169, Uncharacterized protein conserved in bacteria (DUF2169).); 521-818: COG1357 (5.3e-26, YjbI, Uncharacterized protein YjbI, contains pentapeptide repeats [Function unknown].)	850	1746	WP_033638522.1	type VI secretion system baseplate subunit TssK	19-440: pfam05936 (1.5e-166, T6SS_VasE, Bacterial Type VI secretion, VC_A0110, EvfL, ImpJ, VasE.)	448	1145	WP_033647802.1	hypothetical protein		166
72	https://www.ncbi.nlm.nih.gov/nuccore/NZ_CP027539.1?report=graph&from=3142337&to=3142729	DUF4150	9	115	1	9.06e-50	Serratia marcescens AR_0099	NZ_CP027539.1	3142337	3142729	-	WP_004934933.1	DUF4150 domain-containing protein	9-115: pfam13665 (5.9e-44, DUF4150, Domain of unknown function (DUF4150).)	130	WP_033635020.1	DUF3540 domain-containing protein	22-211: pfam12059 (3.9e-71, DUF3540, Protein of unknown function (DUF3540).)	211	16	WP_033648134.1	hypothetical protein		166	44	WP_033647804.1	pentapeptide repeat-containing protein	8-271: COG1357 (2.7e-18, YjbI, Uncharacterized protein YjbI, contains pentapeptide repeats [Function unknown].)	355	682	WP_050438933.1	type VI secretion system lipoprotein TssJ	35-151: pfam12790 (2.6e-34, T6SS-SciN, Type VI secretion lipoprotein, VasD, EvfM, TssJ, VC_A0113.)	176	574	WP_033647803.1	DUF2169 domain-containing protein	20-299: pfam09937 (3.1e-90, DUF2169, Uncharacterized protein conserved in bacteria (DUF2169).); 521-818: COG1357 (5.3e-26, YjbI, Uncharacterized protein YjbI, contains pentapeptide repeats [Function unknown].)	850	1746	WP_033638522.1	type VI secretion system baseplate subunit TssK	19-440: pfam05936 (1.5e-166, T6SS_VasE, Bacterial Type VI secretion, VC_A0110, EvfL, ImpJ, VasE.)	448	1145	WP_033647802.1	hypothetical protein		166
73	https://www.ncbi.nlm.nih.gov/nuccore/NZ_CP028946.1?report=graph&from=4671998&to=4672390	DUF4150	9	115	1	9.06e-50	Serratia marcescens AR_0124	NZ_CP028946.1	4671998	4672390	+	WP_004934933.1	DUF4150 domain-containing protein	9-115: pfam13665 (5.9e-44, DUF4150, Domain of unknown function (DUF4150).)	130	WP_033635020.1	DUF3540 domain-containing protein	22-211: pfam12059 (3.9e-71, DUF3540, Protein of unknown function (DUF3540).)	211	16	WP_033648134.1	hypothetical protein		166	44	WP_033647804.1	pentapeptide repeat-containing protein	8-271: COG1357 (2.7e-18, YjbI, Uncharacterized protein YjbI, contains pentapeptide repeats [Function unknown].)	355	682	WP_050438933.1	type VI secretion system lipoprotein TssJ	35-151: pfam12790 (2.6e-34, T6SS-SciN, Type VI secretion lipoprotein, VasD, EvfM, TssJ, VC_A0113.)	176	574	WP_033647803.1	DUF2169 domain-containing protein	20-299: pfam09937 (3.1e-90, DUF2169, Uncharacterized protein conserved in bacteria (DUF2169).); 521-818: COG1357 (5.3e-26, YjbI, Uncharacterized protein YjbI, contains pentapeptide repeats [Function unknown].)	850	1746	WP_033638522.1	type VI secretion system baseplate subunit TssK	19-440: pfam05936 (1.5e-166, T6SS_VasE, Bacterial Type VI secretion, VC_A0110, EvfL, ImpJ, VasE.)	448	1145	WP_033647802.1	hypothetical protein		166
74	https://www.ncbi.nlm.nih.gov/nuccore/NZ_CP028949.1?report=graph&from=4411665&to=4412057	DUF4150	9	115	1	9.06e-50	Serratia marcescens AR_0121	NZ_CP028949.1	4411665	4412057	-	WP_004934933.1	DUF4150 domain-containing protein	9-115: pfam13665 (5.9e-44, DUF4150, Domain of unknown function (DUF4150).)	130	WP_033653621.1	DUF3540 domain-containing protein	22-211: pfam12059 (4.4e-71, DUF3540, Protein of unknown function (DUF3540).)	211	16	WP_048322101.1	hypothetical protein		166	44	WP_048321732.1	pentapeptide repeat-containing protein	8-263: COG1357 (2.6e-19, YjbI, Uncharacterized protein YjbI, contains pentapeptide repeats [Function unknown].)	355	682	WP_048321733.1	type VI secretion system lipoprotein TssJ	35-151: pfam12790 (8.4e-34, T6SS-SciN, Type VI secretion lipoprotein, VasD, EvfM, TssJ, VC_A0113.)	176	574	WP_048321731.1	DUF2169 domain-containing protein	20-299: pfam09937 (2.1e-90, DUF2169, Uncharacterized protein conserved in bacteria (DUF2169).); 521-818: COG1357 (6.6e-26, YjbI, Uncharacterized protein YjbI, contains pentapeptide repeats [Function unknown].)	850	1746	WP_048322102.1	type VI secretion system baseplate subunit TssK	19-440: pfam05936 (8.0e-167, T6SS_VasE, Bacterial Type VI secretion, VC_A0110, EvfL, ImpJ, VasE.)	448	1145	WP_048321730.1	hypothetical protein		166
75	https://www.ncbi.nlm.nih.gov/nuccore/NZ_CP028948.1?report=graph&from=3511526&to=3511918	DUF4150	9	115	1	9.06e-50	Serratia marcescens AR_0123	NZ_CP028948.1	3511526	3511918	-	WP_004934933.1	DUF4150 domain-containing protein	9-115: pfam13665 (5.9e-44, DUF4150, Domain of unknown function (DUF4150).)	130	WP_033653621.1	DUF3540 domain-containing protein	22-211: pfam12059 (4.4e-71, DUF3540, Protein of unknown function (DUF3540).)	211	16	WP_048322101.1	hypothetical protein		166	44	WP_048321732.1	pentapeptide repeat-containing protein	8-263: COG1357 (2.6e-19, YjbI, Uncharacterized protein YjbI, contains pentapeptide repeats [Function unknown].)	355	682	WP_048321733.1	type VI secretion system lipoprotein TssJ	35-151: pfam12790 (8.4e-34, T6SS-SciN, Type VI secretion lipoprotein, VasD, EvfM, TssJ, VC_A0113.)	176	574	WP_048321731.1	DUF2169 domain-containing protein	20-299: pfam09937 (2.1e-90, DUF2169, Uncharacterized protein conserved in bacteria (DUF2169).); 521-818: COG1357 (6.6e-26, YjbI, Uncharacterized protein YjbI, contains pentapeptide repeats [Function unknown].)	850	1746	WP_048322102.1	type VI secretion system baseplate subunit TssK	19-440: pfam05936 (8.0e-167, T6SS_VasE, Bacterial Type VI secretion, VC_A0110, EvfL, ImpJ, VasE.)	448	1145	WP_048321730.1	hypothetical protein		166
76	https://www.ncbi.nlm.nih.gov/nuccore/NZ_CP027300.1?report=graph&from=3097198&to=3097590	DUF4150	9	115	1	9.06e-50	Serratia marcescens SGAir0764	NZ_CP027300.1	3097198	3097590	+	WP_004934933.1	DUF4150 domain-containing protein	9-115: pfam13665 (5.9e-44, DUF4150, Domain of unknown function (DUF4150).)	130	WP_110147120.1	DUF3540 domain-containing protein	22-211: pfam12059 (2.9e-72, DUF3540, Protein of unknown function (DUF3540).)	211	16	WP_016927267.1	hypothetical protein		166	48	WP_110147119.1	pentapeptide repeat-containing protein	8-271: COG1357 (1.8e-22, YjbI, Uncharacterized protein YjbI, contains pentapeptide repeats [Function unknown].)	355	682	WP_042705419.1	type VI secretion system lipoprotein TssJ	35-151: pfam12790 (8.3e-34, T6SS-SciN, Type VI secretion lipoprotein, VasD, EvfM, TssJ, VC_A0113.)	176	578	WP_110147118.1	DUF2169 domain-containing protein	20-299: pfam09937 (2.4e-88, DUF2169, Uncharacterized protein conserved in bacteria (DUF2169).); 561-833: COG1357 (2.9e-25, YjbI, Uncharacterized protein YjbI, contains pentapeptide repeats [Function unknown].); 538-575: pfam00805 (3.0e-07, Pentapeptide, Pentapeptide repeats (8 copies).)	850	1746	WP_028128110.1	type VI secretion system baseplate subunit TssK	19-440: pfam05936 (1.7e-166, T6SS_VasE, Bacterial Type VI secretion, VC_A0110, EvfL, ImpJ, VasE.)	448	1149	WP_110147117.1	hypothetical protein		166
77	https://www.ncbi.nlm.nih.gov/nuccore/NZ_CP021164.1?report=graph&from=3036261&to=3036653	DUF4150	9	115	1	3.27e-50	Serratia marcescens 332	NZ_CP021164.1	3036261	3036653	+	WP_110158039.1	DUF4150 domain-containing protein	9-115: pfam13665 (1.2e-44, DUF4150, Domain of unknown function (DUF4150).)	130	WP_064289910.1	DUF3540 domain-containing protein	22-211: pfam12059 (2.6e-74, DUF3540, Protein of unknown function (DUF3540).)	211	16	WP_049272052.1	hypothetical protein		166	48	WP_064289911.1	pentapeptide repeat-containing protein	22-271: COG1357 (1.2e-19, YjbI, Uncharacterized protein YjbI, contains pentapeptide repeats [Function unknown].)	355	682	WP_223350643.1	type VI secretion system lipoprotein TssJ	33-148: pfam12790 (8.3e-32, T6SS-SciN, Type VI secretion lipoprotein, VasD, EvfM, TssJ, VC_A0113.)	173	584	WP_110158038.1	DUF2169 domain-containing protein	20-299: pfam09937 (3.0e-90, DUF2169, Uncharacterized protein conserved in bacteria (DUF2169).); 619-832: COG1357 (6.5e-25, YjbI, Uncharacterized protein YjbI, contains pentapeptide repeats [Function unknown].); 521-695: COG1357 (2.9e-24, YjbI, Uncharacterized protein YjbI, contains pentapeptide repeats [Function unknown].)	850	1746	WP_049201394.1	type VI secretion system baseplate subunit TssK	19-440: pfam05936 (6.5e-165, T6SS_VasE, Bacterial Type VI secretion, VC_A0110, EvfL, ImpJ, VasE.)	448	1146	WP_064289913.1	hypothetical protein		166
78	https://www.ncbi.nlm.nih.gov/nuccore/NZ_CP029746.1?report=graph&from=625549&to=625941	DUF4150	9	115	1	9.06e-50	Serratia marcescens AR_0122	NZ_CP029746.1	625549	625941	+	WP_004934933.1	DUF4150 domain-containing protein	9-115: pfam13665 (5.9e-44, DUF4150, Domain of unknown function (DUF4150).)	130	WP_033653621.1	DUF3540 domain-containing protein	22-211: pfam12059 (4.4e-71, DUF3540, Protein of unknown function (DUF3540).)	211	16	WP_048322101.1	hypothetical protein		166	44	WP_048321732.1	pentapeptide repeat-containing protein	8-263: COG1357 (2.6e-19, YjbI, Uncharacterized protein YjbI, contains pentapeptide repeats [Function unknown].)	355	682	WP_048321733.1	type VI secretion system lipoprotein TssJ	35-151: pfam12790 (8.4e-34, T6SS-SciN, Type VI secretion lipoprotein, VasD, EvfM, TssJ, VC_A0113.)	176	574	WP_048321731.1	DUF2169 domain-containing protein	20-299: pfam09937 (2.1e-90, DUF2169, Uncharacterized protein conserved in bacteria (DUF2169).); 521-818: COG1357 (6.6e-26, YjbI, Uncharacterized protein YjbI, contains pentapeptide repeats [Function unknown].)	850	1746	WP_048322102.1	type VI secretion system baseplate subunit TssK	19-440: pfam05936 (8.0e-167, T6SS_VasE, Bacterial Type VI secretion, VC_A0110, EvfL, ImpJ, VasE.)	448	1145	WP_048321730.1	hypothetical protein		166
79	https://www.ncbi.nlm.nih.gov/nuccore/NZ_CP029715.1?report=graph&from=2048219&to=2048611	DUF4150	9	115	1	9.06e-50	Serratia marcescens AR_0131	NZ_CP029715.1	2048219	2048611	+	WP_004934933.1	DUF4150 domain-containing protein	9-115: pfam13665 (5.9e-44, DUF4150, Domain of unknown function (DUF4150).)	130	WP_033653621.1	DUF3540 domain-containing protein	22-211: pfam12059 (4.4e-71, DUF3540, Protein of unknown function (DUF3540).)	211	16	WP_048322101.1	hypothetical protein		166	44	WP_048321732.1	pentapeptide repeat-containing protein	8-263: COG1357 (2.6e-19, YjbI, Uncharacterized protein YjbI, contains pentapeptide repeats [Function unknown].)	355	682	WP_048321733.1	type VI secretion system lipoprotein TssJ	35-151: pfam12790 (8.4e-34, T6SS-SciN, Type VI secretion lipoprotein, VasD, EvfM, TssJ, VC_A0113.)	176	574	WP_048321731.1	DUF2169 domain-containing protein	20-299: pfam09937 (2.1e-90, DUF2169, Uncharacterized protein conserved in bacteria (DUF2169).); 521-818: COG1357 (6.6e-26, YjbI, Uncharacterized protein YjbI, contains pentapeptide repeats [Function unknown].)	850	1746	WP_048322102.1	type VI secretion system baseplate subunit TssK	19-440: pfam05936 (8.0e-167, T6SS_VasE, Bacterial Type VI secretion, VC_A0110, EvfL, ImpJ, VasE.)	448	1145	WP_048321730.1	hypothetical protein		166
80	https://www.ncbi.nlm.nih.gov/nuccore/NZ_CP031316.1?report=graph&from=3084362&to=3084754	DUF4150	9	115	1	9.06e-50	Serratia marcescens N4-5	NZ_CP031316.1	3084362	3084754	+	WP_004934933.1	DUF4150 domain-containing protein	9-115: pfam13665 (5.9e-44, DUF4150, Domain of unknown function (DUF4150).)	130	WP_115436192.1	DUF3540 domain-containing protein	22-211: pfam12059 (6.4e-75, DUF3540, Protein of unknown function (DUF3540).)	211	16	WP_033632731.1	hypothetical protein		166	48	WP_048797252.1	pentapeptide repeat-containing protein	8-271: COG1357 (1.7e-22, YjbI, Uncharacterized protein YjbI, contains pentapeptide repeats [Function unknown].)	355	682	WP_115436193.1	type VI secretion system lipoprotein TssJ	35-151: pfam12790 (2.3e-33, T6SS-SciN, Type VI secretion lipoprotein, VasD, EvfM, TssJ, VC_A0113.)	176	578	WP_115436191.1	DUF2169 domain-containing protein	20-299: pfam09937 (3.1e-89, DUF2169, Uncharacterized protein conserved in bacteria (DUF2169).); 561-833: COG1357 (2.9e-25, YjbI, Uncharacterized protein YjbI, contains pentapeptide repeats [Function unknown].); 538-575: pfam00805 (3.0e-07, Pentapeptide, Pentapeptide repeats (8 copies).)	850	1746	WP_028128110.1	type VI secretion system baseplate subunit TssK	19-440: pfam05936 (1.7e-166, T6SS_VasE, Bacterial Type VI secretion, VC_A0110, EvfL, ImpJ, VasE.)	448	1149	WP_115436190.1	hypothetical protein		166
81	https://www.ncbi.nlm.nih.gov/nuccore/NZ_AP019009.1?report=graph&from=3055249&to=3055641	DUF4150	9	115	1	9.06e-50	Serratia marcescens AS-1	NZ_AP019009.1	3055249	3055641	+	WP_004934933.1	DUF4150 domain-containing protein	9-115: pfam13665 (5.9e-44, DUF4150, Domain of unknown function (DUF4150).)	130	WP_103687231.1	DUF3540 domain-containing protein	22-211: pfam12059 (3.7e-72, DUF3540, Protein of unknown function (DUF3540).)	211	16	WP_033632731.1	hypothetical protein		166	48	WP_115116860.1	pentapeptide repeat-containing protein	8-271: COG1357 (3.0e-22, YjbI, Uncharacterized protein YjbI, contains pentapeptide repeats [Function unknown].)	355	682	WP_042705419.1	type VI secretion system lipoprotein TssJ	35-151: pfam12790 (8.3e-34, T6SS-SciN, Type VI secretion lipoprotein, VasD, EvfM, TssJ, VC_A0113.)	176	578	WP_117286706.1	DUF2169 domain-containing protein	20-299: pfam09937 (2.2e-89, DUF2169, Uncharacterized protein conserved in bacteria (DUF2169).); 648-824: COG1357 (2.9e-25, YjbI, Uncharacterized protein YjbI, contains pentapeptide repeats [Function unknown].); 529-695: COG1357 (1.1e-20, YjbI, Uncharacterized protein YjbI, contains pentapeptide repeats [Function unknown].)	850	1746	WP_117287102.1	type VI secretion system baseplate subunit TssK	19-440: pfam05936 (2.2e-166, T6SS_VasE, Bacterial Type VI secretion, VC_A0110, EvfL, ImpJ, VasE.)	448	1149	WP_016927271.1	hypothetical protein		166
82	https://www.ncbi.nlm.nih.gov/nuccore/NZ_CP041130.1?report=graph&from=3282255&to=3282647	DUF4150	9	115	1	9.06e-50	Serratia marcescens WVU-007	NZ_CP041130.1	3282255	3282647	+	WP_004934933.1	DUF4150 domain-containing protein	9-115: pfam13665 (5.9e-44, DUF4150, Domain of unknown function (DUF4150).)	130	WP_141959541.1	DUF3540 domain-containing protein	22-211: pfam12059 (1.9e-72, DUF3540, Protein of unknown function (DUF3540).)	211	14	WP_141959543.1	hypothetical protein		166	47	WP_141959539.1	pentapeptide repeat-containing protein	8-271: COG1357 (1.6e-19, YjbI, Uncharacterized protein YjbI, contains pentapeptide repeats [Function unknown].)	355	680	WP_060439705.1	type VI secretion system lipoprotein TssJ	35-151: pfam12790 (1.8e-33, T6SS-SciN, Type VI secretion lipoprotein, VasD, EvfM, TssJ, VC_A0113.)	176	577	WP_141959537.1	DUF2169 domain-containing protein	20-299: pfam09937 (1.9e-90, DUF2169, Uncharacterized protein conserved in bacteria (DUF2169).); 542-823: COG1357 (6.1e-26, YjbI, Uncharacterized protein YjbI, contains pentapeptide repeats [Function unknown].)	850	1744	WP_033638522.1	type VI secretion system baseplate subunit TssK	19-440: pfam05936 (1.5e-166, T6SS_VasE, Bacterial Type VI secretion, VC_A0110, EvfL, ImpJ, VasE.)	448	1148	WP_141959535.1	hypothetical protein		166
83	https://www.ncbi.nlm.nih.gov/nuccore/NZ_CP041125.1?report=graph&from=3248151&to=3248543	DUF4150	9	115	1	9.06e-50	Serratia marcescens WVU-004	NZ_CP041125.1	3248151	3248543	+	WP_004934933.1	DUF4150 domain-containing protein	9-115: pfam13665 (5.9e-44, DUF4150, Domain of unknown function (DUF4150).)	130	WP_141959541.1	DUF3540 domain-containing protein	22-211: pfam12059 (1.9e-72, DUF3540, Protein of unknown function (DUF3540).)	211	14	WP_141959543.1	hypothetical protein		166	47	WP_141959539.1	pentapeptide repeat-containing protein	8-271: COG1357 (1.6e-19, YjbI, Uncharacterized protein YjbI, contains pentapeptide repeats [Function unknown].)	355	680	WP_060439705.1	type VI secretion system lipoprotein TssJ	35-151: pfam12790 (1.8e-33, T6SS-SciN, Type VI secretion lipoprotein, VasD, EvfM, TssJ, VC_A0113.)	176	577	WP_141959537.1	DUF2169 domain-containing protein	20-299: pfam09937 (1.9e-90, DUF2169, Uncharacterized protein conserved in bacteria (DUF2169).); 542-823: COG1357 (6.1e-26, YjbI, Uncharacterized protein YjbI, contains pentapeptide repeats [Function unknown].)	850	1744	WP_033638522.1	type VI secretion system baseplate subunit TssK	19-440: pfam05936 (1.5e-166, T6SS_VasE, Bacterial Type VI secretion, VC_A0110, EvfL, ImpJ, VasE.)	448	1148	WP_141959535.1	hypothetical protein		166
84	https://www.ncbi.nlm.nih.gov/nuccore/NZ_CP041134.1?report=graph&from=3282224&to=3282616	DUF4150	9	115	1	9.06e-50	Serratia marcescens WVU-010	NZ_CP041134.1	3282224	3282616	+	WP_004934933.1	DUF4150 domain-containing protein	9-115: pfam13665 (5.9e-44, DUF4150, Domain of unknown function (DUF4150).)	130	WP_141959541.1	DUF3540 domain-containing protein	22-211: pfam12059 (1.9e-72, DUF3540, Protein of unknown function (DUF3540).)	211	14	WP_141959543.1	hypothetical protein		166	47	WP_141959539.1	pentapeptide repeat-containing protein	8-271: COG1357 (1.6e-19, YjbI, Uncharacterized protein YjbI, contains pentapeptide repeats [Function unknown].)	355	680	WP_060439705.1	type VI secretion system lipoprotein TssJ	35-151: pfam12790 (1.8e-33, T6SS-SciN, Type VI secretion lipoprotein, VasD, EvfM, TssJ, VC_A0113.)	176	577	WP_141959537.1	DUF2169 domain-containing protein	20-299: pfam09937 (1.9e-90, DUF2169, Uncharacterized protein conserved in bacteria (DUF2169).); 542-823: COG1357 (6.1e-26, YjbI, Uncharacterized protein YjbI, contains pentapeptide repeats [Function unknown].)	850	1744	WP_033638522.1	type VI secretion system baseplate subunit TssK	19-440: pfam05936 (1.5e-166, T6SS_VasE, Bacterial Type VI secretion, VC_A0110, EvfL, ImpJ, VasE.)	448	1148	WP_141959535.1	hypothetical protein		166
85	https://www.ncbi.nlm.nih.gov/nuccore/NZ_CP041123.1?report=graph&from=3248115&to=3248507	DUF4150	9	115	1	9.06e-50	Serratia marcescens WVU-002	NZ_CP041123.1	3248115	3248507	+	WP_004934933.1	DUF4150 domain-containing protein	9-115: pfam13665 (5.9e-44, DUF4150, Domain of unknown function (DUF4150).)	130	WP_141959541.1	DUF3540 domain-containing protein	22-211: pfam12059 (1.9e-72, DUF3540, Protein of unknown function (DUF3540).)	211	14	WP_141959543.1	hypothetical protein		166	47	WP_141959539.1	pentapeptide repeat-containing protein	8-271: COG1357 (1.6e-19, YjbI, Uncharacterized protein YjbI, contains pentapeptide repeats [Function unknown].)	355	680	WP_060439705.1	type VI secretion system lipoprotein TssJ	35-151: pfam12790 (1.8e-33, T6SS-SciN, Type VI secretion lipoprotein, VasD, EvfM, TssJ, VC_A0113.)	176	577	WP_141959537.1	DUF2169 domain-containing protein	20-299: pfam09937 (1.9e-90, DUF2169, Uncharacterized protein conserved in bacteria (DUF2169).); 542-823: COG1357 (6.1e-26, YjbI, Uncharacterized protein YjbI, contains pentapeptide repeats [Function unknown].)	850	1744	WP_033638522.1	type VI secretion system baseplate subunit TssK	19-440: pfam05936 (1.5e-166, T6SS_VasE, Bacterial Type VI secretion, VC_A0110, EvfL, ImpJ, VasE.)	448	1148	WP_141959535.1	hypothetical protein		166
86	https://www.ncbi.nlm.nih.gov/nuccore/NZ_CP020503.1?report=graph&from=3245354&to=3245746	DUF4150	9	115	1	9.06e-50	Serratia marcescens 95	NZ_CP020503.1	3245354	3245746	+	WP_004934933.1	DUF4150 domain-containing protein	9-115: pfam13665 (5.9e-44, DUF4150, Domain of unknown function (DUF4150).)	130	WP_038876788.1	DUF3540 domain-containing protein	22-211: pfam12059 (1.0e-72, DUF3540, Protein of unknown function (DUF3540).)	211	16	WP_048234367.1	hypothetical protein		166	47	WP_048234366.1	pentapeptide repeat-containing protein	8-271: COG1357 (6.3e-19, YjbI, Uncharacterized protein YjbI, contains pentapeptide repeats [Function unknown].)	355	682	WP_047730446.1	type VI secretion system lipoprotein TssJ	35-150: pfam12790 (4.5e-32, T6SS-SciN, Type VI secretion lipoprotein, VasD, EvfM, TssJ, VC_A0113.)	175	577	WP_048234365.1	DUF2169 domain-containing protein	20-299: pfam09937 (1.2e-91, DUF2169, Uncharacterized protein conserved in bacteria (DUF2169).); 574-831: COG1357 (6.4e-25, YjbI, Uncharacterized protein YjbI, contains pentapeptide repeats [Function unknown].); 515-601: COG1357 (2.6e-08, YjbI, Uncharacterized protein YjbI, contains pentapeptide repeats [Function unknown].)	848	1746	WP_038877330.1	type VI secretion system baseplate subunit TssK	19-440: pfam05936 (6.1e-167, T6SS_VasE, Bacterial Type VI secretion, VC_A0110, EvfL, ImpJ, VasE.)	448	1145	WP_038876795.1	hypothetical protein		166
87	https://www.ncbi.nlm.nih.gov/nuccore/NZ_CP020507.1?report=graph&from=3217636&to=3218028	DUF4150	9	115	1	9.06e-50	Serratia marcescens BWH-35	NZ_CP020507.1	3217636	3218028	+	WP_004934933.1	DUF4150 domain-containing protein	9-115: pfam13665 (5.9e-44, DUF4150, Domain of unknown function (DUF4150).)	130	WP_038876788.1	DUF3540 domain-containing protein	22-211: pfam12059 (1.0e-72, DUF3540, Protein of unknown function (DUF3540).)	211	16	WP_048234367.1	hypothetical protein		166	47	WP_048234366.1	pentapeptide repeat-containing protein	8-271: COG1357 (6.3e-19, YjbI, Uncharacterized protein YjbI, contains pentapeptide repeats [Function unknown].)	355	682	WP_047730446.1	type VI secretion system lipoprotein TssJ	35-150: pfam12790 (4.5e-32, T6SS-SciN, Type VI secretion lipoprotein, VasD, EvfM, TssJ, VC_A0113.)	175	577	WP_048234365.1	DUF2169 domain-containing protein	20-299: pfam09937 (1.2e-91, DUF2169, Uncharacterized protein conserved in bacteria (DUF2169).); 574-831: COG1357 (6.4e-25, YjbI, Uncharacterized protein YjbI, contains pentapeptide repeats [Function unknown].); 515-601: COG1357 (2.6e-08, YjbI, Uncharacterized protein YjbI, contains pentapeptide repeats [Function unknown].)	848	1746	WP_038877330.1	type VI secretion system baseplate subunit TssK	19-440: pfam05936 (6.1e-167, T6SS_VasE, Bacterial Type VI secretion, VC_A0110, EvfL, ImpJ, VasE.)	448	1145	WP_038876795.1	hypothetical protein		166
88	https://www.ncbi.nlm.nih.gov/nuccore/NZ_CP042512.1?report=graph&from=3209775&to=3210167	DUF4150	9	115	1	9.06e-50	Serratia marcescens E28	NZ_CP042512.1	3209775	3210167	+	WP_004934933.1	DUF4150 domain-containing protein	9-115: pfam13665 (5.9e-44, DUF4150, Domain of unknown function (DUF4150).)	130	WP_060433376.1	DUF3540 domain-containing protein	22-211: pfam12059 (9.8e-74, DUF3540, Protein of unknown function (DUF3540).)	211	16	WP_048234367.1	hypothetical protein		166	47	WP_060433372.1	pentapeptide repeat-containing protein	8-271: COG1357 (1.6e-19, YjbI, Uncharacterized protein YjbI, contains pentapeptide repeats [Function unknown].)	355	682	WP_047730446.1	type VI secretion system lipoprotein TssJ	35-150: pfam12790 (4.5e-32, T6SS-SciN, Type VI secretion lipoprotein, VasD, EvfM, TssJ, VC_A0113.)	175	577	WP_060433368.1	DUF2169 domain-containing protein	20-299: pfam09937 (6.2e-91, DUF2169, Uncharacterized protein conserved in bacteria (DUF2169).); 574-831: COG1357 (2.3e-25, YjbI, Uncharacterized protein YjbI, contains pentapeptide repeats [Function unknown].); 515-601: COG1357 (1.8e-08, YjbI, Uncharacterized protein YjbI, contains pentapeptide repeats [Function unknown].)	848	1746	WP_060433420.1	type VI secretion system baseplate subunit TssK	19-440: pfam05936 (9.6e-166, T6SS_VasE, Bacterial Type VI secretion, VC_A0110, EvfL, ImpJ, VasE.)	448	1145	WP_038876795.1	hypothetical protein		166
89	https://www.ncbi.nlm.nih.gov/nuccore/NZ_CP029449.1?report=graph&from=4858500&to=4858892	DUF4150	9	115	1	9.06e-50	Serratia marcescens CAV1761	NZ_CP029449.1	4858500	4858892	-	WP_004934933.1	DUF4150 domain-containing protein	9-115: pfam13665 (5.9e-44, DUF4150, Domain of unknown function (DUF4150).)	130	WP_038876788.1	DUF3540 domain-containing protein	22-211: pfam12059 (1.0e-72, DUF3540, Protein of unknown function (DUF3540).)	211	16	WP_047730447.1	hypothetical protein		166	47	WP_047730448.1	pentapeptide repeat-containing protein	8-271: COG1357 (8.8e-20, YjbI, Uncharacterized protein YjbI, contains pentapeptide repeats [Function unknown].)	355	682	WP_047730446.1	type VI secretion system lipoprotein TssJ	35-150: pfam12790 (4.5e-32, T6SS-SciN, Type VI secretion lipoprotein, VasD, EvfM, TssJ, VC_A0113.)	175	577	WP_047730449.1	DUF2169 domain-containing protein	20-299: pfam09937 (4.8e-91, DUF2169, Uncharacterized protein conserved in bacteria (DUF2169).); 574-831: COG1357 (2.7e-25, YjbI, Uncharacterized protein YjbI, contains pentapeptide repeats [Function unknown].); 515-601: COG1357 (2.0e-08, YjbI, Uncharacterized protein YjbI, contains pentapeptide repeats [Function unknown].)	848	1746	WP_047730901.1	type VI secretion system baseplate subunit TssK	19-440: pfam05936 (9.0e-167, T6SS_VasE, Bacterial Type VI secretion, VC_A0110, EvfL, ImpJ, VasE.)	448	1145	WP_038876795.1	hypothetical protein		166
90	https://www.ncbi.nlm.nih.gov/nuccore/NZ_CP047685.1?report=graph&from=3324744&to=3325136	DUF4150	9	115	1	9.06e-50	Serratia marcescens 2838	NZ_CP047685.1	3324744	3325136	+	WP_004934933.1	DUF4150 domain-containing protein	9-115: pfam13665 (5.9e-44, DUF4150, Domain of unknown function (DUF4150).)	130	WP_033635020.1	DUF3540 domain-containing protein	22-211: pfam12059 (3.9e-71, DUF3540, Protein of unknown function (DUF3540).)	211	16	WP_033638520.1	hypothetical protein		166	44	WP_047571537.1	pentapeptide repeat-containing protein	22-271: COG1357 (5.0e-19, YjbI, Uncharacterized protein YjbI, contains pentapeptide repeats [Function unknown].)	355	682	WP_048321733.1	type VI secretion system lipoprotein TssJ	35-151: pfam12790 (8.4e-34, T6SS-SciN, Type VI secretion lipoprotein, VasD, EvfM, TssJ, VC_A0113.)	176	574	WP_094859946.1	DUF2169 domain-containing protein	20-299: pfam09937 (6.1e-90, DUF2169, Uncharacterized protein conserved in bacteria (DUF2169).); 521-818: COG1357 (4.5e-26, YjbI, Uncharacterized protein YjbI, contains pentapeptide repeats [Function unknown].)	850	1746	WP_033638522.1	type VI secretion system baseplate subunit TssK	19-440: pfam05936 (1.5e-166, T6SS_VasE, Bacterial Type VI secretion, VC_A0110, EvfL, ImpJ, VasE.)	448	1145	WP_047571538.1	hypothetical protein		166
91	https://www.ncbi.nlm.nih.gov/nuccore/NZ_CP047688.1?report=graph&from=3325076&to=3325468	DUF4150	9	115	1	9.06e-50	Serratia marcescens 1140-	NZ_CP047688.1	3325076	3325468	+	WP_004934933.1	DUF4150 domain-containing protein	9-115: pfam13665 (5.9e-44, DUF4150, Domain of unknown function (DUF4150).)	130	WP_033635020.1	DUF3540 domain-containing protein	22-211: pfam12059 (3.9e-71, DUF3540, Protein of unknown function (DUF3540).)	211	16	WP_033638520.1	hypothetical protein		166	44	WP_047571537.1	pentapeptide repeat-containing protein	22-271: COG1357 (5.0e-19, YjbI, Uncharacterized protein YjbI, contains pentapeptide repeats [Function unknown].)	355	682	WP_048321733.1	type VI secretion system lipoprotein TssJ	35-151: pfam12790 (8.4e-34, T6SS-SciN, Type VI secretion lipoprotein, VasD, EvfM, TssJ, VC_A0113.)	176	574	WP_094859946.1	DUF2169 domain-containing protein	20-299: pfam09937 (6.1e-90, DUF2169, Uncharacterized protein conserved in bacteria (DUF2169).); 521-818: COG1357 (4.5e-26, YjbI, Uncharacterized protein YjbI, contains pentapeptide repeats [Function unknown].)	850	1746	WP_033638522.1	type VI secretion system baseplate subunit TssK	19-440: pfam05936 (1.5e-166, T6SS_VasE, Bacterial Type VI secretion, VC_A0110, EvfL, ImpJ, VasE.)	448	1145	WP_047571538.1	hypothetical protein		166
92	https://www.ncbi.nlm.nih.gov/nuccore/NZ_CP033623.1?report=graph&from=2522953&to=2523345	DUF4150	9	115	1	9.06e-50	Serratia marcescens N10A28	NZ_CP033623.1	2522953	2523345	+	WP_004934933.1	DUF4150 domain-containing protein	9-115: pfam13665 (5.9e-44, DUF4150, Domain of unknown function (DUF4150).)	130	WP_060420752.1	DUF3540 domain-containing protein	22-211: pfam12059 (2.0e-72, DUF3540, Protein of unknown function (DUF3540).)	211	16	WP_019452982.1	hypothetical protein		166	47	WP_060439706.1	pentapeptide repeat-containing protein	18-271: COG1357 (9.7e-21, YjbI, Uncharacterized protein YjbI, contains pentapeptide repeats [Function unknown].)	355	682	WP_060439705.1	type VI secretion system lipoprotein TssJ	35-151: pfam12790 (1.8e-33, T6SS-SciN, Type VI secretion lipoprotein, VasD, EvfM, TssJ, VC_A0113.)	176	577	WP_159318133.1	DUF2169 domain-containing protein	20-300: pfam09937 (1.8e-90, DUF2169, Uncharacterized protein conserved in bacteria (DUF2169).); 517-735: COG1357 (8.7e-29, YjbI, Uncharacterized protein YjbI, contains pentapeptide repeats [Function unknown].); 704-782: pfam13599 (4.2e-09, Pentapeptide_4, Pentapeptide repeats (9 copies).); 775-814: pfam00805 (1.1e-07, Pentapeptide, Pentapeptide repeats (8 copies).)	842	1746	WP_159318134.1	type VI secretion system baseplate subunit TssK	19-440: pfam05936 (3.7e-166, T6SS_VasE, Bacterial Type VI secretion, VC_A0110, EvfL, ImpJ, VasE.)	448	1148	WP_100395634.1	hypothetical protein		161
93	https://www.ncbi.nlm.nih.gov/nuccore/NZ_CP047391.1?report=graph&from=3132328&to=3132720	DUF4150	9	115	1	9.06e-50	Serratia marcescens 1602	NZ_CP047391.1	3132328	3132720	+	WP_004934933.1	DUF4150 domain-containing protein	9-115: pfam13665 (5.9e-44, DUF4150, Domain of unknown function (DUF4150).)	130	WP_033635020.1	DUF3540 domain-containing protein	22-211: pfam12059 (3.9e-71, DUF3540, Protein of unknown function (DUF3540).)	211	16	WP_033648134.1	hypothetical protein		166	44	WP_101456436.1	pentapeptide repeat-containing protein	8-275: COG1357 (3.2e-18, YjbI, Uncharacterized protein YjbI, contains pentapeptide repeats [Function unknown].)	355	682	WP_050438933.1	type VI secretion system lipoprotein TssJ	35-151: pfam12790 (2.6e-34, T6SS-SciN, Type VI secretion lipoprotein, VasD, EvfM, TssJ, VC_A0113.)	176	574	WP_074025817.1	DUF2169 domain-containing protein	20-299: pfam09937 (6.1e-90, DUF2169, Uncharacterized protein conserved in bacteria (DUF2169).); 521-818: COG1357 (4.3e-26, YjbI, Uncharacterized protein YjbI, contains pentapeptide repeats [Function unknown].)	850	1746	WP_033638522.1	type VI secretion system baseplate subunit TssK	19-440: pfam05936 (1.5e-166, T6SS_VasE, Bacterial Type VI secretion, VC_A0110, EvfL, ImpJ, VasE.)	448	1145	WP_049234712.1	hypothetical protein		166
94	https://www.ncbi.nlm.nih.gov/nuccore/NZ_CP047682.1?report=graph&from=2352097&to=2352489	DUF4150	9	115	1	9.06e-50	Serratia marcescens 3024	NZ_CP047682.1	2352097	2352489	-	WP_004934933.1	DUF4150 domain-containing protein	9-115: pfam13665 (5.9e-44, DUF4150, Domain of unknown function (DUF4150).)	130	WP_033635020.1	DUF3540 domain-containing protein	22-211: pfam12059 (3.9e-71, DUF3540, Protein of unknown function (DUF3540).)	211	16	WP_033638520.1	hypothetical protein		166	44	WP_047571537.1	pentapeptide repeat-containing protein	22-271: COG1357 (5.0e-19, YjbI, Uncharacterized protein YjbI, contains pentapeptide repeats [Function unknown].)	355	682	WP_048321733.1	type VI secretion system lipoprotein TssJ	35-151: pfam12790 (8.4e-34, T6SS-SciN, Type VI secretion lipoprotein, VasD, EvfM, TssJ, VC_A0113.)	176	574	WP_094859946.1	DUF2169 domain-containing protein	20-299: pfam09937 (6.1e-90, DUF2169, Uncharacterized protein conserved in bacteria (DUF2169).); 521-818: COG1357 (4.5e-26, YjbI, Uncharacterized protein YjbI, contains pentapeptide repeats [Function unknown].)	850	1746	WP_033638522.1	type VI secretion system baseplate subunit TssK	19-440: pfam05936 (1.5e-166, T6SS_VasE, Bacterial Type VI secretion, VC_A0110, EvfL, ImpJ, VasE.)	448	1145	WP_047571538.1	hypothetical protein		166
95	https://www.ncbi.nlm.nih.gov/nuccore/NZ_CP047691.1?report=graph&from=3324911&to=3325303	DUF4150	9	115	1	9.06e-50	Serratia marcescens C110	NZ_CP047691.1	3324911	3325303	+	WP_004934933.1	DUF4150 domain-containing protein	9-115: pfam13665 (5.9e-44, DUF4150, Domain of unknown function (DUF4150).)	130	WP_033635020.1	DUF3540 domain-containing protein	22-211: pfam12059 (3.9e-71, DUF3540, Protein of unknown function (DUF3540).)	211	16	WP_033638520.1	hypothetical protein		166	44	WP_047571537.1	pentapeptide repeat-containing protein	22-271: COG1357 (5.0e-19, YjbI, Uncharacterized protein YjbI, contains pentapeptide repeats [Function unknown].)	355	682	WP_048321733.1	type VI secretion system lipoprotein TssJ	35-151: pfam12790 (8.4e-34, T6SS-SciN, Type VI secretion lipoprotein, VasD, EvfM, TssJ, VC_A0113.)	176	574	WP_094859946.1	DUF2169 domain-containing protein	20-299: pfam09937 (6.1e-90, DUF2169, Uncharacterized protein conserved in bacteria (DUF2169).); 521-818: COG1357 (4.5e-26, YjbI, Uncharacterized protein YjbI, contains pentapeptide repeats [Function unknown].)	850	1746	WP_033638522.1	type VI secretion system baseplate subunit TssK	19-440: pfam05936 (1.5e-166, T6SS_VasE, Bacterial Type VI secretion, VC_A0110, EvfL, ImpJ, VasE.)	448	1145	WP_047571538.1	hypothetical protein		166
96	https://www.ncbi.nlm.nih.gov/nuccore/NZ_AP021873.1?report=graph&from=3062121&to=3062513	DUF4150	9	115	1	9.06e-50	Serratia marcescens ATCC 274	NZ_AP021873.1	3062121	3062513	+	WP_004934933.1	DUF4150 domain-containing protein	9-115: pfam13665 (5.9e-44, DUF4150, Domain of unknown function (DUF4150).)	130	WP_089184743.1	DUF3540 domain-containing protein	22-211: pfam12059 (1.6e-72, DUF3540, Protein of unknown function (DUF3540).)	211	16	WP_033640008.1	hypothetical protein		166	48	WP_147827173.1	pentapeptide repeat-containing protein	8-271: COG1357 (1.6e-22, YjbI, Uncharacterized protein YjbI, contains pentapeptide repeats [Function unknown].)	355	682	WP_042705419.1	type VI secretion system lipoprotein TssJ	35-151: pfam12790 (8.3e-34, T6SS-SciN, Type VI secretion lipoprotein, VasD, EvfM, TssJ, VC_A0113.)	176	578	WP_089184742.1	DUF2169 domain-containing protein	20-299: pfam09937 (2.7e-89, DUF2169, Uncharacterized protein conserved in bacteria (DUF2169).); 561-833: COG1357 (2.6e-25, YjbI, Uncharacterized protein YjbI, contains pentapeptide repeats [Function unknown].); 538-575: pfam00805 (2.9e-07, Pentapeptide, Pentapeptide repeats (8 copies).)	850	1746	WP_028128110.1	type VI secretion system baseplate subunit TssK	19-440: pfam05936 (1.7e-166, T6SS_VasE, Bacterial Type VI secretion, VC_A0110, EvfL, ImpJ, VasE.)	448	1149	WP_033640012.1	hypothetical protein		166
97	https://www.ncbi.nlm.nih.gov/nuccore/NZ_CP050013.1?report=graph&from=3122531&to=3122923	DUF4150	9	115	1	9.06e-50	Serratia marcescens BP2	NZ_CP050013.1	3122531	3122923	+	WP_004934933.1	DUF4150 domain-containing protein	9-115: pfam13665 (5.9e-44, DUF4150, Domain of unknown function (DUF4150).)	130	WP_015378275.1	DUF3540 domain-containing protein	22-211: pfam12059 (1.8e-72, DUF3540, Protein of unknown function (DUF3540).)	211	15	WP_015378276.1	hypothetical protein		166	48	WP_075684511.1	pentapeptide repeat-containing protein	8-271: COG1357 (3.8e-22, YjbI, Uncharacterized protein YjbI, contains pentapeptide repeats [Function unknown].)	355	681	WP_015378277.1	type VI secretion system lipoprotein TssJ	35-151: pfam12790 (6.4e-33, T6SS-SciN, Type VI secretion lipoprotein, VasD, EvfM, TssJ, VC_A0113.)	176	578	WP_166445205.1	DUF2169 domain-containing protein	20-299: pfam09937 (1.4e-89, DUF2169, Uncharacterized protein conserved in bacteria (DUF2169).); 576-833: COG1357 (2.2e-25, YjbI, Uncharacterized protein YjbI, contains pentapeptide repeats [Function unknown].); 552-591: pfam00805 (6.3e-08, Pentapeptide, Pentapeptide repeats (8 copies).); 529-566: pfam00805 (5.8e-06, Pentapeptide, Pentapeptide repeats (8 copies).)	850	1745	WP_031299754.1	type VI secretion system baseplate subunit TssK	19-440: pfam05936 (3.3e-167, T6SS_VasE, Bacterial Type VI secretion, VC_A0110, EvfL, ImpJ, VasE.)	448	1149	WP_015378272.1	hypothetical protein		166
98	https://www.ncbi.nlm.nih.gov/nuccore/NZ_CP050447.1?report=graph&from=1105915&to=1106307	DUF4150	9	115	1	9.06e-50	Serratia marcescens SER00094	NZ_CP050447.1	1105915	1106307	+	WP_004934933.1	DUF4150 domain-containing protein	9-115: pfam13665 (5.9e-44, DUF4150, Domain of unknown function (DUF4150).)	130	WP_025303284.1	DUF3540 domain-containing protein	22-211: pfam12059 (2.1e-72, DUF3540, Protein of unknown function (DUF3540).)	211	16	WP_025303285.1	hypothetical protein		166	48	WP_043138675.1	pentapeptide repeat-containing protein	8-271: COG1357 (5.4e-19, YjbI, Uncharacterized protein YjbI, contains pentapeptide repeats [Function unknown].)	355	682	WP_049209066.1	type VI secretion system lipoprotein TssJ	35-151: pfam12790 (6.8e-34, T6SS-SciN, Type VI secretion lipoprotein, VasD, EvfM, TssJ, VC_A0113.)	176	578	WP_167324399.1	DUF2169 domain-containing protein	20-299: pfam09937 (3.2e-90, DUF2169, Uncharacterized protein conserved in bacteria (DUF2169).); 619-822: COG1357 (4.4e-26, YjbI, Uncharacterized protein YjbI, contains pentapeptide repeats [Function unknown].); 529-695: COG1357 (1.0e-23, YjbI, Uncharacterized protein YjbI, contains pentapeptide repeats [Function unknown].)	850	1746	WP_025303287.1	type VI secretion system baseplate subunit TssK	19-440: pfam05936 (3.3e-167, T6SS_VasE, Bacterial Type VI secretion, VC_A0110, EvfL, ImpJ, VasE.)	448	1149	WP_025303281.1	hypothetical protein		166
99	https://www.ncbi.nlm.nih.gov/nuccore/NZ_CP053286.1?report=graph&from=3232427&to=3232819	DUF4150	9	115	1	9.06e-50	Serratia marcescens FZSF02	NZ_CP053286.1	3232427	3232819	+	WP_004934933.1	DUF4150 domain-containing protein	9-115: pfam13665 (5.9e-44, DUF4150, Domain of unknown function (DUF4150).)	130	WP_015378275.1	DUF3540 domain-containing protein	22-211: pfam12059 (1.8e-72, DUF3540, Protein of unknown function (DUF3540).)	211	15	WP_033632731.1	type VI secretion system accessory protein TagV		166	48	WP_171403856.1	pentapeptide repeat-containing protein	8-271: COG1357 (2.6e-21, YjbI, Uncharacterized protein YjbI, contains pentapeptide repeats [Function unknown].)	355	681	WP_171403857.1	type VI secretion system lipoprotein TssJ	35-151: pfam12790 (1.0e-32, T6SS-SciN, Type VI secretion lipoprotein, VasD, EvfM, TssJ, VC_A0113.)	176	578	WP_171403855.1	DUF2169 domain-containing protein	20-299: pfam09937 (2.2e-88, DUF2169, Uncharacterized protein conserved in bacteria (DUF2169).); 576-833: COG1357 (1.8e-25, YjbI, Uncharacterized protein YjbI, contains pentapeptide repeats [Function unknown].); 552-591: pfam00805 (1.1e-07, Pentapeptide, Pentapeptide repeats (8 copies).); 529-566: pfam00805 (7.6e-06, Pentapeptide, Pentapeptide repeats (8 copies).)	850	1745	WP_015378278.1	type VI secretion system baseplate subunit TssK	19-440: pfam05936 (1.8e-167, T6SS_VasE, Bacterial Type VI secretion, VC_A0110, EvfL, ImpJ, VasE.)	448	1149	WP_171403854.1	hypothetical protein		166
100	https://www.ncbi.nlm.nih.gov/nuccore/NZ_CP053378.1?report=graph&from=3032696&to=3033088	DUF4150	9	115	1	9.06e-50	Serratia marcescens FY	NZ_CP053378.1	3032696	3033088	+	WP_004934933.1	DUF4150 domain-containing protein	9-115: pfam13665 (5.9e-44, DUF4150, Domain of unknown function (DUF4150).)	130	WP_171454261.1	DUF3540 domain-containing protein	22-211: pfam12059 (9.6e-73, DUF3540, Protein of unknown function (DUF3540).)	211	16	WP_171454262.1	type VI secretion system accessory protein TagV		166	48	WP_171454260.1	pentapeptide repeat-containing protein	8-271: COG1357 (4.0e-21, YjbI, Uncharacterized protein YjbI, contains pentapeptide repeats [Function unknown].)	355	682	WP_015378277.1	type VI secretion system lipoprotein TssJ	35-151: pfam12790 (6.4e-33, T6SS-SciN, Type VI secretion lipoprotein, VasD, EvfM, TssJ, VC_A0113.)	176	578	WP_171454259.1	DUF2169 domain-containing protein	20-299: pfam09937 (1.7e-89, DUF2169, Uncharacterized protein conserved in bacteria (DUF2169).); 561-823: COG1357 (5.0e-26, YjbI, Uncharacterized protein YjbI, contains pentapeptide repeats [Function unknown].); 538-575: pfam00805 (2.5e-07, Pentapeptide, Pentapeptide repeats (8 copies).)	850	1746	WP_049278152.1	type VI secretion system baseplate subunit TssK	19-440: pfam05936 (1.9e-166, T6SS_VasE, Bacterial Type VI secretion, VC_A0110, EvfL, ImpJ, VasE.)	448	1149	WP_015378272.1	hypothetical protein		166
101	https://www.ncbi.nlm.nih.gov/nuccore/NZ_CP055161.1?report=graph&from=2051217&to=2051609	DUF4150	9	115	1	9.06e-50	Serratia marcescens JW-CZ2	NZ_CP055161.1	2051217	2051609	-	WP_004934933.1	DUF4150 domain-containing protein	9-115: pfam13665 (5.9e-44, DUF4150, Domain of unknown function (DUF4150).)	130	WP_016927268.1	DUF3540 domain-containing protein	22-211: pfam12059 (8.7e-73, DUF3540, Protein of unknown function (DUF3540).)	211	16	WP_033632731.1	type VI secretion system accessory protein TagV		166	48	WP_048797252.1	pentapeptide repeat-containing protein	8-271: COG1357 (1.7e-22, YjbI, Uncharacterized protein YjbI, contains pentapeptide repeats [Function unknown].)	355	682	WP_042705419.1	type VI secretion system lipoprotein TssJ	35-151: pfam12790 (8.3e-34, T6SS-SciN, Type VI secretion lipoprotein, VasD, EvfM, TssJ, VC_A0113.)	176	578	WP_176063007.1	DUF2169 domain-containing protein	20-299: pfam09937 (2.5e-89, DUF2169, Uncharacterized protein conserved in bacteria (DUF2169).); 648-834: COG1357 (5.2e-25, YjbI, Uncharacterized protein YjbI, contains pentapeptide repeats [Function unknown].); 529-695: COG1357 (1.3e-21, YjbI, Uncharacterized protein YjbI, contains pentapeptide repeats [Function unknown].)	850	1746	WP_028128110.1	type VI secretion system baseplate subunit TssK	19-440: pfam05936 (1.7e-166, T6SS_VasE, Bacterial Type VI secretion, VC_A0110, EvfL, ImpJ, VasE.)	448	1149	WP_049299109.1	hypothetical protein		166
102	https://www.ncbi.nlm.nih.gov/nuccore/NZ_CP040350.1?report=graph&from=1378898&to=1379290	DUF4150	9	115	1	9.06e-50	Serratia marcescens 1912768R	NZ_CP040350.1	1378898	1379290	-	WP_004934933.1	DUF4150 domain-containing protein	9-115: pfam13665 (5.9e-44, DUF4150, Domain of unknown function (DUF4150).)	130	WP_015378275.1	DUF3540 domain-containing protein	22-211: pfam12059 (1.8e-72, DUF3540, Protein of unknown function (DUF3540).)	211	15	WP_176325795.1	hypothetical protein		166	48	WP_076740728.1	pentapeptide repeat-containing protein	8-271: COG1357 (7.9e-22, YjbI, Uncharacterized protein YjbI, contains pentapeptide repeats [Function unknown].)	355	681	WP_015378277.1	type VI secretion system lipoprotein TssJ	35-151: pfam12790 (6.4e-33, T6SS-SciN, Type VI secretion lipoprotein, VasD, EvfM, TssJ, VC_A0113.)	176	578	WP_176325796.1	DUF2169 domain-containing protein	20-299: pfam09937 (1.8e-89, DUF2169, Uncharacterized protein conserved in bacteria (DUF2169).); 576-833: COG1357 (2.2e-25, YjbI, Uncharacterized protein YjbI, contains pentapeptide repeats [Function unknown].); 552-591: pfam00805 (6.3e-08, Pentapeptide, Pentapeptide repeats (8 copies).); 529-566: pfam00805 (5.8e-06, Pentapeptide, Pentapeptide repeats (8 copies).)	850	1745	WP_075684525.1	type VI secretion system baseplate subunit TssK	19-440: pfam05936 (1.6e-167, T6SS_VasE, Bacterial Type VI secretion, VC_A0110, EvfL, ImpJ, VasE.)	448	1149	WP_015378272.1	hypothetical protein		166
103	https://www.ncbi.nlm.nih.gov/nuccore/NZ_CP053925.1?report=graph&from=3362930&to=3363322	DUF4150	9	115	1	9.06e-50	Serratia marcescens 12/2010	NZ_CP053925.1	3362930	3363322	+	WP_004934933.1	DUF4150 domain-containing protein	9-115: pfam13665 (5.9e-44, DUF4150, Domain of unknown function (DUF4150).)	130	WP_033653621.1	DUF3540 domain-containing protein	22-211: pfam12059 (4.4e-71, DUF3540, Protein of unknown function (DUF3540).)	211	16	WP_033648134.1	hypothetical protein		166	44	WP_049234715.1	pentapeptide repeat-containing protein	8-271: COG1357 (7.0e-19, YjbI, Uncharacterized protein YjbI, contains pentapeptide repeats [Function unknown].)	355	682	WP_049234716.1	type VI secretion system lipoprotein TssJ	35-151: pfam12790 (7.6e-33, T6SS-SciN, Type VI secretion lipoprotein, VasD, EvfM, TssJ, VC_A0113.)	176	574	WP_049234714.1	DUF2169 domain-containing protein	20-299: pfam09937 (1.6e-90, DUF2169, Uncharacterized protein conserved in bacteria (DUF2169).); 655-828: COG1357 (1.2e-26, YjbI, Uncharacterized protein YjbI, contains pentapeptide repeats [Function unknown].); 515-652: COG1357 (6.6e-16, YjbI, Uncharacterized protein YjbI, contains pentapeptide repeats [Function unknown].)	850	1746	WP_049234750.1	type VI secretion system baseplate subunit TssK	19-440: pfam05936 (1.7e-166, T6SS_VasE, Bacterial Type VI secretion, VC_A0110, EvfL, ImpJ, VasE.)	448	1145	WP_049234712.1	hypothetical protein		166
104	https://www.ncbi.nlm.nih.gov/nuccore/NZ_CP053927.1?report=graph&from=3177604&to=3177996	DUF4150	9	115	1	9.06e-50	Serratia marcescens 11/2010	NZ_CP053927.1	3177604	3177996	+	WP_004934933.1	DUF4150 domain-containing protein	9-115: pfam13665 (5.9e-44, DUF4150, Domain of unknown function (DUF4150).)	130	WP_060420752.1	DUF3540 domain-containing protein	22-211: pfam12059 (2.0e-72, DUF3540, Protein of unknown function (DUF3540).)	211	16	WP_019452982.1	hypothetical protein		166	47	WP_180547378.1	pentapeptide repeat-containing protein	8-271: COG1357 (4.5e-19, YjbI, Uncharacterized protein YjbI, contains pentapeptide repeats [Function unknown].)	355	682	WP_060439705.1	type VI secretion system lipoprotein TssJ	35-151: pfam12790 (1.8e-33, T6SS-SciN, Type VI secretion lipoprotein, VasD, EvfM, TssJ, VC_A0113.)	176	577	WP_180547377.1	DUF2169 domain-containing protein	20-299: pfam09937 (1.6e-90, DUF2169, Uncharacterized protein conserved in bacteria (DUF2169).); 542-823: COG1357 (1.4e-25, YjbI, Uncharacterized protein YjbI, contains pentapeptide repeats [Function unknown].)	850	1746	WP_033638522.1	type VI secretion system baseplate subunit TssK	19-440: pfam05936 (1.5e-166, T6SS_VasE, Bacterial Type VI secretion, VC_A0110, EvfL, ImpJ, VasE.)	448	1148	WP_180547376.1	hypothetical protein		166
105	https://www.ncbi.nlm.nih.gov/nuccore/NZ_CP063354.1?report=graph&from=4377600&to=4377992	DUF4150	9	115	1	9.06e-50	Serratia marcescens SCQ1	NZ_CP063354.1	4377600	4377992	+	WP_004934933.1	DUF4150 domain-containing protein	9-115: pfam13665 (5.9e-44, DUF4150, Domain of unknown function (DUF4150).)	130	WP_049299104.1	DUF3540 domain-containing protein	22-211: pfam12059 (4.3e-74, DUF3540, Protein of unknown function (DUF3540).)	211	16	WP_033632731.1	hypothetical protein		166	48	WP_164052549.1	pentapeptide repeat-containing protein	8-271: COG1357 (7.9e-22, YjbI, Uncharacterized protein YjbI, contains pentapeptide repeats [Function unknown].)	355	682	WP_042705419.1	type VI secretion system lipoprotein TssJ	35-151: pfam12790 (8.3e-34, T6SS-SciN, Type VI secretion lipoprotein, VasD, EvfM, TssJ, VC_A0113.)	176	578	WP_193842863.1	DUF2169 domain-containing protein	20-299: pfam09937 (3.4e-89, DUF2169, Uncharacterized protein conserved in bacteria (DUF2169).); 561-833: COG1357 (9.2e-25, YjbI, Uncharacterized protein YjbI, contains pentapeptide repeats [Function unknown].); 538-575: pfam00805 (2.8e-07, Pentapeptide, Pentapeptide repeats (8 copies).)	850	1746	WP_049278152.1	type VI secretion system baseplate subunit TssK	19-440: pfam05936 (1.9e-166, T6SS_VasE, Bacterial Type VI secretion, VC_A0110, EvfL, ImpJ, VasE.)	448	1149	WP_049299109.1	hypothetical protein		166
106	https://www.ncbi.nlm.nih.gov/nuccore/NZ_CP054277.1?report=graph&from=1021494&to=1021886	DUF4150	9	115	1	9.06e-50	Serratia marcescens Byron	NZ_CP054277.1	1021494	1021886	+	WP_004934933.1	DUF4150 domain-containing protein	9-115: pfam13665 (5.9e-44, DUF4150, Domain of unknown function (DUF4150).)	130	WP_196406011.1	DUF3540 domain-containing protein	22-211: pfam12059 (1.7e-72, DUF3540, Protein of unknown function (DUF3540).)	211	15	WP_160125583.1	hypothetical protein		166	48	WP_076740728.1	pentapeptide repeat-containing protein	8-271: COG1357 (7.9e-22, YjbI, Uncharacterized protein YjbI, contains pentapeptide repeats [Function unknown].)	355	681	WP_015378277.1	type VI secretion system lipoprotein TssJ	35-151: pfam12790 (6.4e-33, T6SS-SciN, Type VI secretion lipoprotein, VasD, EvfM, TssJ, VC_A0113.)	176	578	WP_160125582.1	DUF2169 domain-containing protein	20-299: pfam09937 (1.5e-89, DUF2169, Uncharacterized protein conserved in bacteria (DUF2169).); 576-833: COG1357 (2.1e-25, YjbI, Uncharacterized protein YjbI, contains pentapeptide repeats [Function unknown].); 552-591: pfam00805 (6.3e-08, Pentapeptide, Pentapeptide repeats (8 copies).); 529-566: pfam00805 (5.8e-06, Pentapeptide, Pentapeptide repeats (8 copies).)	850	1745	WP_075684525.1	type VI secretion system baseplate subunit TssK	19-440: pfam05936 (1.6e-167, T6SS_VasE, Bacterial Type VI secretion, VC_A0110, EvfL, ImpJ, VasE.)	448	1149	WP_015378272.1	hypothetical protein		166
107	https://www.ncbi.nlm.nih.gov/nuccore/NZ_CP063238.1?report=graph&from=3251539&to=3251931	DUF4150	9	115	1	9.06e-50	Serratia marcescens SCH909	NZ_CP063238.1	3251539	3251931	+	WP_004934933.1	DUF4150 domain-containing protein	9-115: pfam13665 (5.9e-44, DUF4150, Domain of unknown function (DUF4150).)	130	WP_060421542.1	DUF3540 domain-containing protein	22-211: pfam12059 (9.1e-71, DUF3540, Protein of unknown function (DUF3540).)	211	16	WP_060421546.1	hypothetical protein		166	48	WP_033635019.1	pentapeptide repeat-containing protein	8-271: COG1357 (9.5e-19, YjbI, Uncharacterized protein YjbI, contains pentapeptide repeats [Function unknown].)	355	682	WP_048321733.1	type VI secretion system lipoprotein TssJ	35-151: pfam12790 (8.4e-34, T6SS-SciN, Type VI secretion lipoprotein, VasD, EvfM, TssJ, VC_A0113.)	176	578	WP_060421539.1	DUF2169 domain-containing protein	20-299: pfam09937 (1.2e-90, DUF2169, Uncharacterized protein conserved in bacteria (DUF2169).); 648-834: COG1357 (1.1e-26, YjbI, Uncharacterized protein YjbI, contains pentapeptide repeats [Function unknown].); 515-652: COG1357 (2.4e-16, YjbI, Uncharacterized protein YjbI, contains pentapeptide repeats [Function unknown].)	850	1746	WP_033638522.1	type VI secretion system baseplate subunit TssK	19-440: pfam05936 (1.5e-166, T6SS_VasE, Bacterial Type VI secretion, VC_A0110, EvfL, ImpJ, VasE.)	448	1149	WP_060421536.1	hypothetical protein		166
108	https://www.ncbi.nlm.nih.gov/nuccore/NZ_LR890657.1?report=graph&from=3424665&to=3425057	DUF4150	9	115	1	9.06e-50	Serratia marcescens MSB1_9C	NZ_LR890657.1	3424665	3425057	+	WP_004934933.1	DUF4150 domain-containing protein	9-115: pfam13665 (5.9e-44, DUF4150, Domain of unknown function (DUF4150).)	130	WP_055313133.1	DUF3540 domain-containing protein	22-211: pfam12059 (8.5e-73, DUF3540, Protein of unknown function (DUF3540).)	211	16	WP_019452982.1	hypothetical protein		166	47	WP_055313135.1	pentapeptide repeat-containing protein	8-271: COG1357 (5.0e-20, YjbI, Uncharacterized protein YjbI, contains pentapeptide repeats [Function unknown].)	355	682	WP_060442390.1	type VI secretion system lipoprotein TssJ	35-150: pfam12790 (2.5e-31, T6SS-SciN, Type VI secretion lipoprotein, VasD, EvfM, TssJ, VC_A0113.)	175	577	WP_055313137.1	DUF2169 domain-containing protein	20-299: pfam09937 (6.7e-91, DUF2169, Uncharacterized protein conserved in bacteria (DUF2169).); 574-831: COG1357 (2.2e-25, YjbI, Uncharacterized protein YjbI, contains pentapeptide repeats [Function unknown].); 515-601: COG1357 (1.8e-08, YjbI, Uncharacterized protein YjbI, contains pentapeptide repeats [Function unknown].)	848	1746	WP_038877330.1	type VI secretion system baseplate subunit TssK	19-440: pfam05936 (6.1e-167, T6SS_VasE, Bacterial Type VI secretion, VC_A0110, EvfL, ImpJ, VasE.)	448	1145	WP_038876795.1	hypothetical protein		166
109	https://www.ncbi.nlm.nih.gov/nuccore/NZ_CP063229.1?report=graph&from=3297578&to=3297970	DUF4150	9	115	1	9.06e-50	Serratia marcescens LVF3	NZ_CP063229.1	3297578	3297970	+	WP_004934933.1	DUF4150 domain-containing protein	9-115: pfam13665 (5.9e-44, DUF4150, Domain of unknown function (DUF4150).)	130	WP_219227730.1	DUF3540 domain-containing protein	22-211: pfam12059 (8.4e-71, DUF3540, Protein of unknown function (DUF3540).)	211	16	WP_019452982.1	hypothetical protein		166	47	WP_219227729.1	pentapeptide repeat-containing protein	3-271: COG1357 (6.3e-19, YjbI, Uncharacterized protein YjbI, contains pentapeptide repeats [Function unknown].)	355	682	WP_219227731.1	type VI secretion system lipoprotein TssJ	35-151: pfam12790 (8.5e-34, T6SS-SciN, Type VI secretion lipoprotein, VasD, EvfM, TssJ, VC_A0113.)	176	577	WP_219227728.1	DUF2169 domain-containing protein	20-299: pfam09937 (5.0e-91, DUF2169, Uncharacterized protein conserved in bacteria (DUF2169).); 562-833: COG1357 (2.0e-26, YjbI, Uncharacterized protein YjbI, contains pentapeptide repeats [Function unknown].); 538-575: pfam00805 (2.4e-07, Pentapeptide, Pentapeptide repeats (8 copies).)	850	1746	WP_219227732.1	type VI secretion system baseplate subunit TssK	19-440: pfam05936 (1.0e-166, T6SS_VasE, Bacterial Type VI secretion, VC_A0110, EvfL, ImpJ, VasE.)	448	1148	WP_219227727.1	hypothetical protein		166
110	https://www.ncbi.nlm.nih.gov/nuccore/NZ_AP024847.1?report=graph&from=3257587&to=3257979	DUF4150	9	115	1	9.06e-50	Serratia marcescens 2020-O-9	NZ_AP024847.1	3257587	3257979	+	WP_004934933.1	DUF4150 domain-containing protein	9-115: pfam13665 (5.9e-44, DUF4150, Domain of unknown function (DUF4150).)	130	WP_033635020.1	DUF3540 domain-containing protein	22-211: pfam12059 (3.9e-71, DUF3540, Protein of unknown function (DUF3540).)	211	16	WP_033648134.1	hypothetical protein		166	44	WP_041035650.1	pentapeptide repeat-containing protein	8-271: COG1357 (1.2e-18, YjbI, Uncharacterized protein YjbI, contains pentapeptide repeats [Function unknown].)	355	682	WP_048321733.1	type VI secretion system lipoprotein TssJ	35-151: pfam12790 (8.4e-34, T6SS-SciN, Type VI secretion lipoprotein, VasD, EvfM, TssJ, VC_A0113.)	176	574	WP_041035648.1	DUF2169 domain-containing protein	20-299: pfam09937 (8.2e-91, DUF2169, Uncharacterized protein conserved in bacteria (DUF2169).); 521-818: COG1357 (5.7e-26, YjbI, Uncharacterized protein YjbI, contains pentapeptide repeats [Function unknown].)	850	1746	WP_041038035.1	type VI secretion system baseplate subunit TssK	19-440: pfam05936 (9.4e-166, T6SS_VasE, Bacterial Type VI secretion, VC_A0110, EvfL, ImpJ, VasE.)	448	1145	WP_041035646.1	hypothetical protein		166
111	https://www.ncbi.nlm.nih.gov/nuccore/NZ_CP090244.1?report=graph&from=3128897&to=3129289	DUF4150	9	115	1	9.06e-50	Serratia marcescens SMNSF-1	NZ_CP090244.1	3128897	3129289	+	WP_004934933.1	DUF4150 domain-containing protein	9-115: pfam13665 (5.9e-44, DUF4150, Domain of unknown function (DUF4150).)	130	WP_234212919.1	DUF3540 domain-containing protein	22-211: pfam12059 (6.3e-75, DUF3540, Protein of unknown function (DUF3540).)	211	16	WP_033632731.1	hypothetical protein		166	48	WP_048797252.1	pentapeptide repeat-containing protein	8-271: COG1357 (1.7e-22, YjbI, Uncharacterized protein YjbI, contains pentapeptide repeats [Function unknown].)	355	682	WP_042705419.1	type VI secretion system lipoprotein TssJ	35-151: pfam12790 (8.3e-34, T6SS-SciN, Type VI secretion lipoprotein, VasD, EvfM, TssJ, VC_A0113.)	176	578	WP_097101820.1	DUF2169 domain-containing protein	20-299: pfam09937 (2.5e-89, DUF2169, Uncharacterized protein conserved in bacteria (DUF2169).); 576-833: COG1357 (3.0e-25, YjbI, Uncharacterized protein YjbI, contains pentapeptide repeats [Function unknown].); 552-591: pfam00805 (1.3e-07, Pentapeptide, Pentapeptide repeats (8 copies).); 529-566: pfam00805 (8.9e-06, Pentapeptide, Pentapeptide repeats (8 copies).)	850	1746	WP_234212920.1	type VI secretion system baseplate subunit TssK	19-440: pfam05936 (8.5e-167, T6SS_VasE, Bacterial Type VI secretion, VC_A0110, EvfL, ImpJ, VasE.)	448	1149	WP_049299109.1	hypothetical protein		166
112	https://www.ncbi.nlm.nih.gov/nuccore/NZ_CP090908.1?report=graph&from=3212878&to=3213270	DUF4150	9	115	1	6.11e-50	Serratia marcescens Sys06	NZ_CP090908.1	3212878	3213270	+	WP_060559825.1	DUF4150 domain-containing protein	9-115: pfam13665 (2.6e-44, DUF4150, Domain of unknown function (DUF4150).)	130	WP_004934929.1	DUF3540 domain-containing protein	22-211: pfam12059 (1.7e-72, DUF3540, Protein of unknown function (DUF3540).)	211	16	WP_060559826.1	hypothetical protein		166	48	WP_060559824.1	pentapeptide repeat-containing protein	8-271: COG1357 (4.5e-22, YjbI, Uncharacterized protein YjbI, contains pentapeptide repeats [Function unknown].)	355	682	WP_228392595.1	type VI secretion system lipoprotein TssJ	23-139: pfam12790 (3.7e-33, T6SS-SciN, Type VI secretion lipoprotein, VasD, EvfM, TssJ, VC_A0113.)	164	614	WP_060559823.1	DUF2169 domain-containing protein	20-299: pfam09937 (1.5e-89, DUF2169, Uncharacterized protein conserved in bacteria (DUF2169).); 561-823: COG1357 (9.2e-25, YjbI, Uncharacterized protein YjbI, contains pentapeptide repeats [Function unknown].); 538-575: pfam00805 (2.5e-07, Pentapeptide, Pentapeptide repeats (8 copies).)	850	1746	WP_049278152.1	type VI secretion system baseplate subunit TssK	19-440: pfam05936 (1.9e-166, T6SS_VasE, Bacterial Type VI secretion, VC_A0110, EvfL, ImpJ, VasE.)	448	1149	WP_084969777.1	hypothetical protein		166
113	https://www.ncbi.nlm.nih.gov/nuccore/NZ_CP085860.1?report=graph&from=3123785&to=3124177	DUF4150	9	115	1	9.06e-50	Serratia marcescens MV-u1-SK1-O	NZ_CP085860.1	3123785	3124177	+	WP_004934933.1	DUF4150 domain-containing protein	9-115: pfam13665 (5.9e-44, DUF4150, Domain of unknown function (DUF4150).)	130	WP_213928275.1	DUF3540 domain-containing protein	22-211: pfam12059 (1.2e-72, DUF3540, Protein of unknown function (DUF3540).)	211	16	WP_025303285.1	hypothetical protein		166	48	WP_025303283.1	pentapeptide repeat-containing protein	8-271: COG1357 (3.6e-19, YjbI, Uncharacterized protein YjbI, contains pentapeptide repeats [Function unknown].)	355	682	WP_213928274.1	type VI secretion system lipoprotein TssJ	35-151: pfam12790 (3.9e-34, T6SS-SciN, Type VI secretion lipoprotein, VasD, EvfM, TssJ, VC_A0113.)	176	578	WP_213928276.1	DUF2169 domain-containing protein	20-299: pfam09937 (1.9e-90, DUF2169, Uncharacterized protein conserved in bacteria (DUF2169).); 655-834: COG1357 (1.9e-25, YjbI, Uncharacterized protein YjbI, contains pentapeptide repeats [Function unknown].); 491-695: COG1357 (1.8e-19, YjbI, Uncharacterized protein YjbI, contains pentapeptide repeats [Function unknown].)	850	1746	WP_025303287.1	type VI secretion system baseplate subunit TssK	19-440: pfam05936 (3.3e-167, T6SS_VasE, Bacterial Type VI secretion, VC_A0110, EvfL, ImpJ, VasE.)	448	1149	WP_025303281.1	hypothetical protein		166
114	https://www.ncbi.nlm.nih.gov/nuccore/NZ_CP092184.1?report=graph&from=3196828&to=3197220	DUF4150	9	115	1	9.06e-50	Serratia marcescens YHYF1	NZ_CP092184.1	3196828	3197220	+	WP_004934933.1	DUF4150 domain-containing protein	9-115: pfam13665 (5.9e-44, DUF4150, Domain of unknown function (DUF4150).)	130	WP_016927268.1	DUF3540 domain-containing protein	22-211: pfam12059 (8.7e-73, DUF3540, Protein of unknown function (DUF3540).)	211	16	WP_033632731.1	hypothetical protein		166	48	WP_048797252.1	pentapeptide repeat-containing protein	8-271: COG1357 (1.7e-22, YjbI, Uncharacterized protein YjbI, contains pentapeptide repeats [Function unknown].)	355	682	WP_042705419.1	type VI secretion system lipoprotein TssJ	35-151: pfam12790 (8.3e-34, T6SS-SciN, Type VI secretion lipoprotein, VasD, EvfM, TssJ, VC_A0113.)	176	578	WP_049299108.1	DUF2169 domain-containing protein	20-299: pfam09937 (4.2e-89, DUF2169, Uncharacterized protein conserved in bacteria (DUF2169).); 561-833: COG1357 (9.7e-25, YjbI, Uncharacterized protein YjbI, contains pentapeptide repeats [Function unknown].); 538-575: pfam00805 (2.8e-07, Pentapeptide, Pentapeptide repeats (8 copies).)	850	1746	WP_028128110.1	type VI secretion system baseplate subunit TssK	19-440: pfam05936 (1.7e-166, T6SS_VasE, Bacterial Type VI secretion, VC_A0110, EvfL, ImpJ, VasE.)	448	1149	WP_049299109.1	hypothetical protein		166
115	https://www.ncbi.nlm.nih.gov/nuccore/NZ_CP060440.1?report=graph&from=1247642&to=1248034	DUF4150	9	115	1	3.27e-50	Serratia marcescens M158-1-1	NZ_CP060440.1	1247642	1248034	-	WP_110158039.1	DUF4150 domain-containing protein	9-115: pfam13665 (1.2e-44, DUF4150, Domain of unknown function (DUF4150).)	130	WP_174135211.1	DUF3540 domain-containing protein	22-211: pfam12059 (1.1e-73, DUF3540, Protein of unknown function (DUF3540).)	211	16	WP_126179544.1	hypothetical protein		166	48	WP_174135208.1	pentapeptide repeat-containing protein	22-269: COG1357 (2.1e-19, YjbI, Uncharacterized protein YjbI, contains pentapeptide repeats [Function unknown].)	355	682	WP_123895291.1	type VI secretion system lipoprotein TssJ	35-150: pfam12790 (5.4e-32, T6SS-SciN, Type VI secretion lipoprotein, VasD, EvfM, TssJ, VC_A0113.)	175	578	WP_240023858.1	DUF2169 domain-containing protein	20-299: pfam09937 (2.0e-90, DUF2169, Uncharacterized protein conserved in bacteria (DUF2169).); 576-833: COG1357 (4.3e-25, YjbI, Uncharacterized protein YjbI, contains pentapeptide repeats [Function unknown].); 552-591: pfam00805 (3.3e-07, Pentapeptide, Pentapeptide repeats (8 copies).); 533-569: pfam00805 (3.0e-06, Pentapeptide, Pentapeptide repeats (8 copies).)	850	1746	WP_049201394.1	type VI secretion system baseplate subunit TssK	19-440: pfam05936 (6.5e-165, T6SS_VasE, Bacterial Type VI secretion, VC_A0110, EvfL, ImpJ, VasE.)	448	1146	WP_126180357.1	hypothetical protein		166
116	https://www.ncbi.nlm.nih.gov/nuccore/NZ_CP091122.1?report=graph&from=3065093&to=3065485	DUF4150	9	115	1	9.06e-50	Serratia marcescens CM2012_028	NZ_CP091122.1	3065093	3065485	+	WP_004934933.1	DUF4150 domain-containing protein	9-115: pfam13665 (5.9e-44, DUF4150, Domain of unknown function (DUF4150).)	130	WP_016927268.1	DUF3540 domain-containing protein	22-211: pfam12059 (8.7e-73, DUF3540, Protein of unknown function (DUF3540).)	211	16	WP_016927267.1	hypothetical protein		166	48	WP_016927269.1	pentapeptide repeat-containing protein	8-271: COG1357 (1.7e-22, YjbI, Uncharacterized protein YjbI, contains pentapeptide repeats [Function unknown].)	355	682	WP_042705419.1	type VI secretion system lipoprotein TssJ	35-151: pfam12790 (8.3e-34, T6SS-SciN, Type VI secretion lipoprotein, VasD, EvfM, TssJ, VC_A0113.)	176	578	WP_089184742.1	DUF2169 domain-containing protein	20-299: pfam09937 (2.7e-89, DUF2169, Uncharacterized protein conserved in bacteria (DUF2169).); 561-833: COG1357 (2.6e-25, YjbI, Uncharacterized protein YjbI, contains pentapeptide repeats [Function unknown].); 538-575: pfam00805 (2.9e-07, Pentapeptide, Pentapeptide repeats (8 copies).)	850	1746	WP_028128110.1	type VI secretion system baseplate subunit TssK	19-440: pfam05936 (1.7e-166, T6SS_VasE, Bacterial Type VI secretion, VC_A0110, EvfL, ImpJ, VasE.)	448	1149	WP_016927271.1	hypothetical protein		166
117	https://www.ncbi.nlm.nih.gov/nuccore/NZ_CP091123.1?report=graph&from=3192963&to=3193355	DUF4150	9	115	1	9.06e-50	Serratia marcescens CM2017_569	NZ_CP091123.1	3192963	3193355	+	WP_004934933.1	DUF4150 domain-containing protein	9-115: pfam13665 (5.9e-44, DUF4150, Domain of unknown function (DUF4150).)	130	WP_038876788.1	DUF3540 domain-containing protein	22-211: pfam12059 (1.0e-72, DUF3540, Protein of unknown function (DUF3540).)	211	16	WP_048234367.1	hypothetical protein		166	47	WP_048234366.1	pentapeptide repeat-containing protein	8-271: COG1357 (6.3e-19, YjbI, Uncharacterized protein YjbI, contains pentapeptide repeats [Function unknown].)	355	682	WP_047730446.1	type VI secretion system lipoprotein TssJ	35-150: pfam12790 (4.5e-32, T6SS-SciN, Type VI secretion lipoprotein, VasD, EvfM, TssJ, VC_A0113.)	175	577	WP_048234365.1	DUF2169 domain-containing protein	20-299: pfam09937 (1.2e-91, DUF2169, Uncharacterized protein conserved in bacteria (DUF2169).); 574-831: COG1357 (6.4e-25, YjbI, Uncharacterized protein YjbI, contains pentapeptide repeats [Function unknown].); 515-601: COG1357 (2.6e-08, YjbI, Uncharacterized protein YjbI, contains pentapeptide repeats [Function unknown].)	848	1746	WP_240296391.1	type VI secretion system baseplate subunit TssK	19-440: pfam05936 (1.5e-166, T6SS_VasE, Bacterial Type VI secretion, VC_A0110, EvfL, ImpJ, VasE.)	448	1145	WP_038876795.1	hypothetical protein		166
118	https://www.ncbi.nlm.nih.gov/nuccore/NZ_CP091120.1?report=graph&from=3118095&to=3118487	DUF4150	9	115	1	9.06e-50	Serratia marcescens CM2019_254	NZ_CP091120.1	3118095	3118487	+	WP_004934933.1	DUF4150 domain-containing protein	9-115: pfam13665 (5.9e-44, DUF4150, Domain of unknown function (DUF4150).)	130	WP_025303284.1	DUF3540 domain-containing protein	22-211: pfam12059 (2.1e-72, DUF3540, Protein of unknown function (DUF3540).)	211	16	WP_025303285.1	hypothetical protein		166	48	WP_197790858.1	pentapeptide repeat-containing protein	8-271: COG1357 (4.4e-19, YjbI, Uncharacterized protein YjbI, contains pentapeptide repeats [Function unknown].)	355	682	WP_049209066.1	type VI secretion system lipoprotein TssJ	35-151: pfam12790 (6.8e-34, T6SS-SciN, Type VI secretion lipoprotein, VasD, EvfM, TssJ, VC_A0113.)	176	578	WP_049209065.1	DUF2169 domain-containing protein	20-299: pfam09937 (2.1e-90, DUF2169, Uncharacterized protein conserved in bacteria (DUF2169).); 655-834: COG1357 (1.9e-25, YjbI, Uncharacterized protein YjbI, contains pentapeptide repeats [Function unknown].); 529-695: COG1357 (7.8e-24, YjbI, Uncharacterized protein YjbI, contains pentapeptide repeats [Function unknown].)	850	1746	WP_025303287.1	type VI secretion system baseplate subunit TssK	19-440: pfam05936 (3.3e-167, T6SS_VasE, Bacterial Type VI secretion, VC_A0110, EvfL, ImpJ, VasE.)	448	1149	WP_025303281.1	hypothetical protein		166
119	https://www.ncbi.nlm.nih.gov/nuccore/NZ_CP091125.1?report=graph&from=2825561&to=2825953	DUF4150	9	115	1	9.06e-50	Serratia marcescens CM2015_854	NZ_CP091125.1	2825561	2825953	+	WP_004934933.1	DUF4150 domain-containing protein	9-115: pfam13665 (5.9e-44, DUF4150, Domain of unknown function (DUF4150).)	130	WP_055313133.1	DUF3540 domain-containing protein	22-211: pfam12059 (8.5e-73, DUF3540, Protein of unknown function (DUF3540).)	211	16	WP_019452982.1	hypothetical protein		166	47	WP_055313135.1	pentapeptide repeat-containing protein	8-271: COG1357 (5.0e-20, YjbI, Uncharacterized protein YjbI, contains pentapeptide repeats [Function unknown].)	355	682	WP_060442390.1	type VI secretion system lipoprotein TssJ	35-150: pfam12790 (2.5e-31, T6SS-SciN, Type VI secretion lipoprotein, VasD, EvfM, TssJ, VC_A0113.)	175	577	WP_055313137.1	DUF2169 domain-containing protein	20-299: pfam09937 (6.7e-91, DUF2169, Uncharacterized protein conserved in bacteria (DUF2169).); 574-831: COG1357 (2.2e-25, YjbI, Uncharacterized protein YjbI, contains pentapeptide repeats [Function unknown].); 515-601: COG1357 (1.8e-08, YjbI, Uncharacterized protein YjbI, contains pentapeptide repeats [Function unknown].)	848	1746	WP_038877330.1	type VI secretion system baseplate subunit TssK	19-440: pfam05936 (6.1e-167, T6SS_VasE, Bacterial Type VI secretion, VC_A0110, EvfL, ImpJ, VasE.)	448	1145	WP_038876795.1	hypothetical protein		166
120	https://www.ncbi.nlm.nih.gov/nuccore/NZ_CP092461.1?report=graph&from=3122928&to=3123320	DUF4150	9	115	1	9.06e-50	Serratia marcescens RH10	NZ_CP092461.1	3122928	3123320	+	WP_004934933.1	DUF4150 domain-containing protein	9-115: pfam13665 (5.9e-44, DUF4150, Domain of unknown function (DUF4150).)	130	WP_089184743.1	DUF3540 domain-containing protein	22-211: pfam12059 (1.6e-72, DUF3540, Protein of unknown function (DUF3540).)	211	16	WP_033640008.1	hypothetical protein		166	48	WP_243810306.1	pentapeptide repeat-containing protein	8-271: COG1357 (3.5e-23, YjbI, Uncharacterized protein YjbI, contains pentapeptide repeats [Function unknown].)	355	682	WP_042705419.1	type VI secretion system lipoprotein TssJ	35-151: pfam12790 (8.3e-34, T6SS-SciN, Type VI secretion lipoprotein, VasD, EvfM, TssJ, VC_A0113.)	176	578	WP_243810305.1	DUF2169 domain-containing protein	20-299: pfam09937 (2.2e-89, DUF2169, Uncharacterized protein conserved in bacteria (DUF2169).); 576-833: COG1357 (1.3e-25, YjbI, Uncharacterized protein YjbI, contains pentapeptide repeats [Function unknown].); 538-575: pfam00805 (2.9e-07, Pentapeptide, Pentapeptide repeats (8 copies).)	850	1746	WP_028128110.1	type VI secretion system baseplate subunit TssK	19-440: pfam05936 (1.7e-166, T6SS_VasE, Bacterial Type VI secretion, VC_A0110, EvfL, ImpJ, VasE.)	448	1149	WP_033640012.1	hypothetical protein		166
121	https://www.ncbi.nlm.nih.gov/nuccore/NZ_CP058353.1?report=graph&from=3117073&to=3117465	DUF4150	9	115	1	9.06e-50	Serratia marcescens ESE2014	NZ_CP058353.1	3117073	3117465	+	WP_004934933.1	DUF4150 domain-containing protein	9-115: pfam13665 (5.9e-44, DUF4150, Domain of unknown function (DUF4150).)	130	WP_016927268.1	DUF3540 domain-containing protein	22-211: pfam12059 (8.7e-73, DUF3540, Protein of unknown function (DUF3540).)	211	16	WP_033632731.1	hypothetical protein		166	48	WP_147827173.1	pentapeptide repeat-containing protein	8-271: COG1357 (1.6e-22, YjbI, Uncharacterized protein YjbI, contains pentapeptide repeats [Function unknown].)	355	682	WP_042705419.1	type VI secretion system lipoprotein TssJ	35-151: pfam12790 (8.3e-34, T6SS-SciN, Type VI secretion lipoprotein, VasD, EvfM, TssJ, VC_A0113.)	176	578	WP_244757671.1	DUF2169 domain-containing protein	20-299: pfam09937 (2.2e-89, DUF2169, Uncharacterized protein conserved in bacteria (DUF2169).); 561-833: COG1357 (6.1e-25, YjbI, Uncharacterized protein YjbI, contains pentapeptide repeats [Function unknown].); 538-575: pfam00805 (2.8e-07, Pentapeptide, Pentapeptide repeats (8 copies).)	850	1746	WP_028128110.1	type VI secretion system baseplate subunit TssK	19-440: pfam05936 (1.7e-166, T6SS_VasE, Bacterial Type VI secretion, VC_A0110, EvfL, ImpJ, VasE.)	448	1149	WP_033640012.1	hypothetical protein		166
122	https://www.ncbi.nlm.nih.gov/nuccore/NZ_CP100753.1?report=graph&from=1616839&to=1617231	DUF4150	9	115	1	9.06e-50	Serratia marcescens SASK1000	NZ_CP100753.1	1616839	1617231	-	WP_004934933.1	DUF4150 domain-containing protein	9-115: pfam13665 (5.9e-44, DUF4150, Domain of unknown function (DUF4150).)	130	WP_015378275.1	DUF3540 domain-containing protein	22-211: pfam12059 (1.8e-72, DUF3540, Protein of unknown function (DUF3540).)	211	15	WP_015378276.1	hypothetical protein		166	48	WP_075684511.1	pentapeptide repeat-containing protein	8-271: COG1357 (3.8e-22, YjbI, Uncharacterized protein YjbI, contains pentapeptide repeats [Function unknown].)	355	681	WP_015378277.1	type VI secretion system lipoprotein TssJ	35-151: pfam12790 (6.4e-33, T6SS-SciN, Type VI secretion lipoprotein, VasD, EvfM, TssJ, VC_A0113.)	176	578	WP_118891936.1	DUF2169 domain-containing protein	20-299: pfam09937 (2.3e-89, DUF2169, Uncharacterized protein conserved in bacteria (DUF2169).); 576-823: COG1357 (2.7e-25, YjbI, Uncharacterized protein YjbI, contains pentapeptide repeats [Function unknown].); 552-591: pfam00805 (6.6e-08, Pentapeptide, Pentapeptide repeats (8 copies).); 529-566: pfam00805 (6.0e-06, Pentapeptide, Pentapeptide repeats (8 copies).)	850	1745	WP_118892682.1	type VI secretion system baseplate subunit TssK	19-440: pfam05936 (1.1e-166, T6SS_VasE, Bacterial Type VI secretion, VC_A0110, EvfL, ImpJ, VasE.)	448	1149	WP_254520221.1	hypothetical protein		166
123	https://www.ncbi.nlm.nih.gov/nuccore/NZ_CP109824.1?report=graph&from=3169347&to=3169739	DUF4150	9	115	1	9.06e-50	Serratia marcescens SMBC31	NZ_CP109824.1	3169347	3169739	+	WP_004934933.1	DUF4150 domain-containing protein	9-115: pfam13665 (5.9e-44, DUF4150, Domain of unknown function (DUF4150).)	130	WP_025303284.1	DUF3540 domain-containing protein	22-211: pfam12059 (2.1e-72, DUF3540, Protein of unknown function (DUF3540).)	211	16	WP_025303285.1	hypothetical protein		166	48	WP_197836143.1	pentapeptide repeat-containing protein	8-271: COG1357 (1.2e-18, YjbI, Uncharacterized protein YjbI, contains pentapeptide repeats [Function unknown].)	355	682	WP_049209066.1	type VI secretion system lipoprotein TssJ	35-151: pfam12790 (6.8e-34, T6SS-SciN, Type VI secretion lipoprotein, VasD, EvfM, TssJ, VC_A0113.)	176	578	WP_197836145.1	DUF2169 domain-containing protein	20-299: pfam09937 (1.7e-90, DUF2169, Uncharacterized protein conserved in bacteria (DUF2169).); 655-834: COG1357 (1.8e-25, YjbI, Uncharacterized protein YjbI, contains pentapeptide repeats [Function unknown].); 529-695: COG1357 (7.5e-24, YjbI, Uncharacterized protein YjbI, contains pentapeptide repeats [Function unknown].)	850	1746	WP_025303287.1	type VI secretion system baseplate subunit TssK	19-440: pfam05936 (3.3e-167, T6SS_VasE, Bacterial Type VI secretion, VC_A0110, EvfL, ImpJ, VasE.)	448	1149	WP_127146021.1	hypothetical protein		166
124	https://www.ncbi.nlm.nih.gov/nuccore/NZ_CP110102.1?report=graph&from=1616835&to=1617227	DUF4150	9	115	1	9.06e-50	Serratia marcescens SARVS06	NZ_CP110102.1	1616835	1617227	-	WP_004934933.1	DUF4150 domain-containing protein	9-115: pfam13665 (5.9e-44, DUF4150, Domain of unknown function (DUF4150).)	130	WP_015378275.1	DUF3540 domain-containing protein	22-211: pfam12059 (1.8e-72, DUF3540, Protein of unknown function (DUF3540).)	211	15	WP_015378276.1	hypothetical protein		166	48	WP_264604116.1	pentapeptide repeat-containing protein	8-271: COG1357 (2.5e-22, YjbI, Uncharacterized protein YjbI, contains pentapeptide repeats [Function unknown].)	355	681	WP_015378277.1	type VI secretion system lipoprotein TssJ	35-151: pfam12790 (6.4e-33, T6SS-SciN, Type VI secretion lipoprotein, VasD, EvfM, TssJ, VC_A0113.)	176	578	WP_118891936.1	DUF2169 domain-containing protein	20-299: pfam09937 (2.3e-89, DUF2169, Uncharacterized protein conserved in bacteria (DUF2169).); 576-823: COG1357 (2.7e-25, YjbI, Uncharacterized protein YjbI, contains pentapeptide repeats [Function unknown].); 552-591: pfam00805 (6.6e-08, Pentapeptide, Pentapeptide repeats (8 copies).); 529-566: pfam00805 (6.0e-06, Pentapeptide, Pentapeptide repeats (8 copies).)	850	1745	WP_118892682.1	type VI secretion system baseplate subunit TssK	19-440: pfam05936 (1.1e-166, T6SS_VasE, Bacterial Type VI secretion, VC_A0110, EvfL, ImpJ, VasE.)	448	1149	WP_015378272.1	hypothetical protein		166
125	https://www.ncbi.nlm.nih.gov/nuccore/NZ_CP118723.1?report=graph&from=3018627&to=3019019	DUF4150	9	115	1	9.06e-50	Serratia marcescens AHRB3	NZ_CP118723.1	3018627	3019019	+	WP_004934933.1	DUF4150 domain-containing protein	9-115: pfam13665 (5.9e-44, DUF4150, Domain of unknown function (DUF4150).)	130	WP_274984966.1	DUF3540 domain-containing protein	22-211: pfam12059 (2.9e-72, DUF3540, Protein of unknown function (DUF3540).)	211	16	WP_274984967.1	hypothetical protein		166	48	WP_048797252.1	pentapeptide repeat-containing protein	8-271: COG1357 (1.7e-22, YjbI, Uncharacterized protein YjbI, contains pentapeptide repeats [Function unknown].)	355	682	WP_042705419.1	type VI secretion system lipoprotein TssJ	35-151: pfam12790 (8.3e-34, T6SS-SciN, Type VI secretion lipoprotein, VasD, EvfM, TssJ, VC_A0113.)	176	578	WP_274984965.1	DUF2169 domain-containing protein	20-299: pfam09937 (2.9e-89, DUF2169, Uncharacterized protein conserved in bacteria (DUF2169).); 619-824: COG1357 (1.5e-24, YjbI, Uncharacterized protein YjbI, contains pentapeptide repeats [Function unknown].); 529-695: COG1357 (1.9e-21, YjbI, Uncharacterized protein YjbI, contains pentapeptide repeats [Function unknown].)	850	1746	WP_028128110.1	type VI secretion system baseplate subunit TssK	19-440: pfam05936 (1.7e-166, T6SS_VasE, Bacterial Type VI secretion, VC_A0110, EvfL, ImpJ, VasE.)	448	1149	WP_110147117.1	hypothetical protein		166
126	https://www.ncbi.nlm.nih.gov/nuccore/NZ_CP118932.1?report=graph&from=3086998&to=3087390	DUF4150	9	115	1	9.06e-50	Serratia marcescens RX11	NZ_CP118932.1	3086998	3087390	+	WP_004934933.1	DUF4150 domain-containing protein	9-115: pfam13665 (5.9e-44, DUF4150, Domain of unknown function (DUF4150).)	130	WP_275094899.1	DUF3540 domain-containing protein	22-211: pfam12059 (2.9e-72, DUF3540, Protein of unknown function (DUF3540).)	211	15	WP_033632731.1	hypothetical protein		166	48	WP_275094898.1	pentapeptide repeat-containing protein	8-271: COG1357 (5.1e-22, YjbI, Uncharacterized protein YjbI, contains pentapeptide repeats [Function unknown].)	355	681	WP_275094900.1	type VI secretion system lipoprotein TssJ	35-151: pfam12790 (1.0e-33, T6SS-SciN, Type VI secretion lipoprotein, VasD, EvfM, TssJ, VC_A0113.)	176	578	WP_275094897.1	DUF2169 domain-containing protein	20-299: pfam09937 (1.8e-89, DUF2169, Uncharacterized protein conserved in bacteria (DUF2169).); 576-823: COG1357 (8.9e-26, YjbI, Uncharacterized protein YjbI, contains pentapeptide repeats [Function unknown].); 552-591: pfam00805 (6.3e-08, Pentapeptide, Pentapeptide repeats (8 copies).); 529-566: pfam00805 (5.8e-06, Pentapeptide, Pentapeptide repeats (8 copies).)	850	1745	WP_028128110.1	type VI secretion system baseplate subunit TssK	19-440: pfam05936 (1.7e-166, T6SS_VasE, Bacterial Type VI secretion, VC_A0110, EvfL, ImpJ, VasE.)	448	1149	WP_004934918.1	hypothetical protein		166
127	https://www.ncbi.nlm.nih.gov/nuccore/NZ_CP123597.1?report=graph&from=2306760&to=2307152	DUF4150	9	115	1	9.06e-50	Serratia marcescens RMCH-M26-N	NZ_CP123597.1	2306760	2307152	+	WP_004934933.1	DUF4150 domain-containing protein	9-115: pfam13665 (5.9e-44, DUF4150, Domain of unknown function (DUF4150).)	130	WP_004934929.1	DUF3540 domain-containing protein	22-211: pfam12059 (1.7e-72, DUF3540, Protein of unknown function (DUF3540).)	211	16	WP_033632731.1	hypothetical protein		166	48	WP_280598362.1	pentapeptide repeat-containing protein	8-271: COG1357 (5.7e-20, YjbI, Uncharacterized protein YjbI, contains pentapeptide repeats [Function unknown].)	355	682	WP_015378277.1	type VI secretion system lipoprotein TssJ	35-151: pfam12790 (6.4e-33, T6SS-SciN, Type VI secretion lipoprotein, VasD, EvfM, TssJ, VC_A0113.)	176	578	WP_049279590.1	DUF2169 domain-containing protein	20-299: pfam09937 (1.7e-89, DUF2169, Uncharacterized protein conserved in bacteria (DUF2169).); 561-823: COG1357 (1.1e-25, YjbI, Uncharacterized protein YjbI, contains pentapeptide repeats [Function unknown].); 538-575: pfam00805 (1.6e-07, Pentapeptide, Pentapeptide repeats (8 copies).)	850	1746	WP_049278152.1	type VI secretion system baseplate subunit TssK	19-440: pfam05936 (1.9e-166, T6SS_VasE, Bacterial Type VI secretion, VC_A0110, EvfL, ImpJ, VasE.)	448	1149	WP_015378272.1	hypothetical protein		166
128	https://www.ncbi.nlm.nih.gov/nuccore/NZ_CP123607.1?report=graph&from=1796548&to=1796940	DUF4150	9	115	1	9.06e-50	Serratia marcescens RMCH-M16-N	NZ_CP123607.1	1796548	1796940	-	WP_004934933.1	DUF4150 domain-containing protein	9-115: pfam13665 (5.9e-44, DUF4150, Domain of unknown function (DUF4150).)	130	WP_015378275.1	DUF3540 domain-containing protein	22-211: pfam12059 (1.8e-72, DUF3540, Protein of unknown function (DUF3540).)	211	15	WP_033632731.1	hypothetical protein		166	48	WP_049188385.1	pentapeptide repeat-containing protein	8-271: COG1357 (7.9e-22, YjbI, Uncharacterized protein YjbI, contains pentapeptide repeats [Function unknown].)	355	681	WP_015378277.1	type VI secretion system lipoprotein TssJ	35-151: pfam12790 (6.4e-33, T6SS-SciN, Type VI secretion lipoprotein, VasD, EvfM, TssJ, VC_A0113.)	176	578	WP_280631484.1	DUF2169 domain-containing protein	20-299: pfam09937 (9.2e-89, DUF2169, Uncharacterized protein conserved in bacteria (DUF2169).); 576-823: COG1357 (1.5e-25, YjbI, Uncharacterized protein YjbI, contains pentapeptide repeats [Function unknown].); 552-591: pfam00805 (2.7e-07, Pentapeptide, Pentapeptide repeats (8 copies).)	850	1745	WP_004934941.1	type VI secretion system baseplate subunit TssK	19-440: pfam05936 (2.3e-166, T6SS_VasE, Bacterial Type VI secretion, VC_A0110, EvfL, ImpJ, VasE.)	448	1149	WP_280631485.1	hypothetical protein		166
129	https://www.ncbi.nlm.nih.gov/nuccore/NZ_CP127881.1?report=graph&from=3052140&to=3052532	DUF4150	9	115	1	9.06e-50	Serratia marcescens ELP1.10	NZ_CP127881.1	3052140	3052532	+	WP_004934933.1	DUF4150 domain-containing protein	9-115: pfam13665 (5.9e-44, DUF4150, Domain of unknown function (DUF4150).)	130	WP_015378275.1	DUF3540 domain-containing protein	22-211: pfam12059 (1.8e-72, DUF3540, Protein of unknown function (DUF3540).)	211	15	WP_033632731.1	hypothetical protein		166	48	WP_076740728.1	pentapeptide repeat-containing protein	8-271: COG1357 (7.9e-22, YjbI, Uncharacterized protein YjbI, contains pentapeptide repeats [Function unknown].)	355	681	WP_015378277.1	type VI secretion system lipoprotein TssJ	35-151: pfam12790 (6.4e-33, T6SS-SciN, Type VI secretion lipoprotein, VasD, EvfM, TssJ, VC_A0113.)	176	578	WP_176325796.1	DUF2169 domain-containing protein	20-299: pfam09937 (1.8e-89, DUF2169, Uncharacterized protein conserved in bacteria (DUF2169).); 576-833: COG1357 (2.2e-25, YjbI, Uncharacterized protein YjbI, contains pentapeptide repeats [Function unknown].); 552-591: pfam00805 (6.3e-08, Pentapeptide, Pentapeptide repeats (8 copies).); 529-566: pfam00805 (5.8e-06, Pentapeptide, Pentapeptide repeats (8 copies).)	850	1745	WP_004934941.1	type VI secretion system baseplate subunit TssK	19-440: pfam05936 (2.3e-166, T6SS_VasE, Bacterial Type VI secretion, VC_A0110, EvfL, ImpJ, VasE.)	448	1149	WP_015378272.1	hypothetical protein		166
130	https://www.ncbi.nlm.nih.gov/nuccore/NZ_CP082787.1?report=graph&from=3020206&to=3020598	DUF4150	9	115	1	4.23e-48	Serratia entomophila A1	NZ_CP082787.1	3020206	3020598	+	WP_234585098.1	DUF4150 domain-containing protein	9-115: pfam13665 (2.6e-42, DUF4150, Domain of unknown function (DUF4150).)	130	WP_234585097.1	DUF3540 domain-containing protein	22-211: pfam12059 (2.3e-71, DUF3540, Protein of unknown function (DUF3540).)	211	16	WP_234585099.1	hypothetical protein		166	64	WP_234585096.1	pentapeptide repeat-containing protein	20-211: COG1357 (4.7e-22, YjbI, Uncharacterized protein YjbI, contains pentapeptide repeats [Function unknown].); 119-321: COG1357 (9.8e-18, YjbI, Uncharacterized protein YjbI, contains pentapeptide repeats [Function unknown].)	355	679	WP_234585100.1	type VI secretion system lipoprotein TssJ	34-150: pfam12790 (4.4e-34, T6SS-SciN, Type VI secretion lipoprotein, VasD, EvfM, TssJ, VC_A0113.)	175	594	WP_234585095.1	DUF2169 domain-containing protein	20-299: pfam09937 (3.4e-91, DUF2169, Uncharacterized protein conserved in bacteria (DUF2169).); 543-814: COG1357 (1.7e-24, YjbI, Uncharacterized protein YjbI, contains pentapeptide repeats [Function unknown].)	846	1743	WP_234585101.1	type VI secretion system baseplate subunit TssK	19-440: pfam05936 (1.4e-173, T6SS_VasE, Bacterial Type VI secretion, VC_A0110, EvfL, ImpJ, VasE.)	448	1162	WP_234585094.1	hypothetical protein		126
131	https://www.ncbi.nlm.nih.gov/nuccore/NZ_CP074347.1?report=graph&from=3009747&to=3010139	DUF4150	9	115	1	4.23e-48	Serratia entomophila 626	NZ_CP074347.1	3009747	3010139	+	WP_234585098.1	DUF4150 domain-containing protein	9-115: pfam13665 (2.6e-42, DUF4150, Domain of unknown function (DUF4150).)	130	WP_234585097.1	DUF3540 domain-containing protein	22-211: pfam12059 (2.3e-71, DUF3540, Protein of unknown function (DUF3540).)	211	16	WP_234585099.1	hypothetical protein		166	64	WP_252960601.1	pentapeptide repeat-containing protein	7-226: COG1357 (7.5e-23, YjbI, Uncharacterized protein YjbI, contains pentapeptide repeats [Function unknown].); 146-330: COG1357 (1.7e-13, YjbI, Uncharacterized protein YjbI, contains pentapeptide repeats [Function unknown].)	355	679	WP_234585100.1	type VI secretion system lipoprotein TssJ	34-150: pfam12790 (4.4e-34, T6SS-SciN, Type VI secretion lipoprotein, VasD, EvfM, TssJ, VC_A0113.)	175	594	WP_252960600.1	DUF2169 domain-containing protein	20-299: pfam09937 (5.0e-91, DUF2169, Uncharacterized protein conserved in bacteria (DUF2169).); 543-814: COG1357 (7.4e-25, YjbI, Uncharacterized protein YjbI, contains pentapeptide repeats [Function unknown].)	846	1743	WP_234585101.1	type VI secretion system baseplate subunit TssK	19-440: pfam05936 (1.4e-173, T6SS_VasE, Bacterial Type VI secretion, VC_A0110, EvfL, ImpJ, VasE.)	448	1162	WP_252960599.1	hypothetical protein		126
132	https://www.ncbi.nlm.nih.gov/nuccore/NZ_HG326223.1?report=graph&from=2372936&to=2373328	DUF4150	9	115	1	9.06e-50	Serratia marcescens subsp. marcescens Db11	NZ_HG326223.1	2372936	2373328	+	WP_004934933.1	DUF4150 domain-containing protein	9-115: pfam13665 (5.9e-44, DUF4150, Domain of unknown function (DUF4150).)	130	WP_025303284.1	DUF3540 domain-containing protein	22-211: pfam12059 (2.1e-72, DUF3540, Protein of unknown function (DUF3540).)	211	16	WP_025303285.1	hypothetical protein		166	48	WP_025303283.1	pentapeptide repeat-containing protein	8-271: COG1357 (3.6e-19, YjbI, Uncharacterized protein YjbI, contains pentapeptide repeats [Function unknown].)	355	682	WP_049206024.1	type VI secretion system lipoprotein TssJ	35-151: pfam12790 (1.6e-33, T6SS-SciN, Type VI secretion lipoprotein, VasD, EvfM, TssJ, VC_A0113.)	176	578	WP_025303282.1	DUF2169 domain-containing protein	20-299: pfam09937 (2.2e-90, DUF2169, Uncharacterized protein conserved in bacteria (DUF2169).); 655-834: COG1357 (1.8e-25, YjbI, Uncharacterized protein YjbI, contains pentapeptide repeats [Function unknown].); 529-695: COG1357 (7.9e-24, YjbI, Uncharacterized protein YjbI, contains pentapeptide repeats [Function unknown].)	850	1746	WP_025303287.1	type VI secretion system baseplate subunit TssK	19-440: pfam05936 (3.3e-167, T6SS_VasE, Bacterial Type VI secretion, VC_A0110, EvfL, ImpJ, VasE.)	448	1149	WP_025303281.1	hypothetical protein		166
133	https://www.ncbi.nlm.nih.gov/nuccore/NZ_CP060276.1?report=graph&from=3020650&to=3021042	DUF4150	9	115	1	3.53e-50	Serratia ureilytica CC119	NZ_CP060276.1	3020650	3021042	+	WP_033643549.1	DUF4150 domain-containing protein	9-115: pfam13665 (2.5e-44, DUF4150, Domain of unknown function (DUF4150).)	130	WP_147838075.1	DUF3540 domain-containing protein	22-211: pfam12059 (1.6e-70, DUF3540, Protein of unknown function (DUF3540).)	211	17	WP_033643550.1	hypothetical protein		166	48	WP_187048155.1	pentapeptide repeat-containing protein	22-271: COG1357 (1.7e-19, YjbI, Uncharacterized protein YjbI, contains pentapeptide repeats [Function unknown].)	355	683	WP_033643551.1	type VI secretion system lipoprotein TssJ	28-150: cl01405 (2.8e-33, T6SS-SciN, Type VI secretion lipoprotein, VasD, EvfM, TssJ, VC_A0113.)	176	578	WP_187048154.1	DUF2169 domain-containing protein	20-299: pfam09937 (5.7e-91, DUF2169, Uncharacterized protein conserved in bacteria (DUF2169).); 574-830: COG1357 (4.2e-25, YjbI, Uncharacterized protein YjbI, contains pentapeptide repeats [Function unknown].); 510-628: PRK15196 (2.1e-10, PRK15196, type III secretion system effector PipB2.)	848	1747	WP_033644304.1	type VI secretion system baseplate subunit TssK	19-440: pfam05936 (1.6e-168, T6SS_VasE, Bacterial Type VI secretion, VC_A0110, EvfL, ImpJ, VasE.)	448	1149	WP_187048153.1	hypothetical protein		166
134	https://www.ncbi.nlm.nih.gov/nuccore/NZ_CP068214.1?report=graph&from=2826390&to=2826782	DUF4150	9	115	1	3.53e-50	Serratia ureilytica FDAARGOS_1089	NZ_CP068214.1	2826390	2826782	+	WP_033643549.1	DUF4150 domain-containing protein	9-115: pfam13665 (2.5e-44, DUF4150, Domain of unknown function (DUF4150).)	130	WP_033650852.1	DUF3540 domain-containing protein	22-211: pfam12059 (7.9e-72, DUF3540, Protein of unknown function (DUF3540).)	211	17	WP_033643550.1	hypothetical protein		166	48	WP_033643547.1	pentapeptide repeat-containing protein	22-271: COG1357 (1.3e-19, YjbI, Uncharacterized protein YjbI, contains pentapeptide repeats [Function unknown].)	355	683	WP_033643551.1	type VI secretion system lipoprotein TssJ	28-150: cl01405 (2.8e-33, T6SS-SciN, Type VI secretion lipoprotein, VasD, EvfM, TssJ, VC_A0113.)	176	578	WP_103101029.1	DUF2169 domain-containing protein	20-299: pfam09937 (1.7e-89, DUF2169, Uncharacterized protein conserved in bacteria (DUF2169).); 574-830: COG1357 (5.6e-25, YjbI, Uncharacterized protein YjbI, contains pentapeptide repeats [Function unknown].); 510-628: PRK15196 (5.7e-10, PRK15196, type III secretion system effector PipB2.)	848	1747	WP_169539636.1	type VI secretion system baseplate subunit TssK	19-440: pfam05936 (6.0e-168, T6SS_VasE, Bacterial Type VI secretion, VC_A0110, EvfL, ImpJ, VasE.)	448	1149	WP_060660577.1	hypothetical protein		166
135	https://www.ncbi.nlm.nih.gov/nuccore/NZ_CP071320.1?report=graph&from=1942143&to=1942535	DUF4150	9	115	1	3.53e-50	Serratia ureilytica T6	NZ_CP071320.1	1942143	1942535	-	WP_033643549.1	DUF4150 domain-containing protein	9-115: pfam13665 (2.5e-44, DUF4150, Domain of unknown function (DUF4150).)	130	WP_129992907.1	DUF3540 domain-containing protein	22-211: pfam12059 (2.7e-72, DUF3540, Protein of unknown function (DUF3540).)	211	17	WP_160204381.1	hypothetical protein		166	48	WP_046687343.1	pentapeptide repeat-containing protein	22-271: COG1357 (1.5e-19, YjbI, Uncharacterized protein YjbI, contains pentapeptide repeats [Function unknown].)	355	683	WP_033643551.1	type VI secretion system lipoprotein TssJ	28-150: cl01405 (2.8e-33, T6SS-SciN, Type VI secretion lipoprotein, VasD, EvfM, TssJ, VC_A0113.)	176	578	WP_160204380.1	DUF2169 domain-containing protein	20-299: pfam09937 (2.0e-90, DUF2169, Uncharacterized protein conserved in bacteria (DUF2169).); 574-830: COG1357 (6.3e-25, YjbI, Uncharacterized protein YjbI, contains pentapeptide repeats [Function unknown].); 510-628: PRK15196 (2.9e-10, PRK15196, type III secretion system effector PipB2.)	848	1747	WP_033644304.1	type VI secretion system baseplate subunit TssK	19-440: pfam05936 (1.6e-168, T6SS_VasE, Bacterial Type VI secretion, VC_A0110, EvfL, ImpJ, VasE.)	448	1149	WP_060660577.1	hypothetical protein		166
136	https://www.ncbi.nlm.nih.gov/nuccore/NZ_CP076651.1?report=graph&from=4919091&to=4919483	DUF4150	9	115	1	3.53e-50	Serratia ureilytica S24	NZ_CP076651.1	4919091	4919483	+	WP_033643549.1	DUF4150 domain-containing protein	9-115: pfam13665 (2.5e-44, DUF4150, Domain of unknown function (DUF4150).)	130	WP_033650852.1	DUF3540 domain-containing protein	22-211: pfam12059 (7.9e-72, DUF3540, Protein of unknown function (DUF3540).)	211	17	WP_033643550.1	type VI secretion system accessory protein TagV		166	48	WP_122016291.1	pentapeptide repeat-containing protein	22-271: COG1357 (1.2e-19, YjbI, Uncharacterized protein YjbI, contains pentapeptide repeats [Function unknown].)	355	683	WP_033643551.1	type VI secretion system lipoprotein TssJ	28-150: cl01405 (2.8e-33, T6SS-SciN, Type VI secretion lipoprotein, VasD, EvfM, TssJ, VC_A0113.)	176	578	WP_216701499.1	DUF2169 domain-containing protein	20-299: pfam09937 (1.8e-90, DUF2169, Uncharacterized protein conserved in bacteria (DUF2169).); 574-830: COG1357 (3.6e-25, YjbI, Uncharacterized protein YjbI, contains pentapeptide repeats [Function unknown].); 510-628: PRK15196 (4.2e-10, PRK15196, type III secretion system effector PipB2.)	848	1747	WP_033644304.1	type VI secretion system baseplate subunit TssK	19-440: pfam05936 (1.6e-168, T6SS_VasE, Bacterial Type VI secretion, VC_A0110, EvfL, ImpJ, VasE.)	448	1149	WP_142002618.1	hypothetical protein		166
137	https://www.ncbi.nlm.nih.gov/nuccore/NZ_CP074168.1?report=graph&from=1854544&to=1854936	DUF4150	9	115	1	3.53e-50	Serratia ureilytica JBIWA004	NZ_CP074168.1	1854544	1854936	-	WP_033643549.1	DUF4150 domain-containing protein	9-115: pfam13665 (2.5e-44, DUF4150, Domain of unknown function (DUF4150).)	130	WP_147838075.1	DUF3540 domain-containing protein	22-211: pfam12059 (1.6e-70, DUF3540, Protein of unknown function (DUF3540).)	211	17	WP_033643550.1	hypothetical protein		166	48	WP_033650853.1	pentapeptide repeat-containing protein	18-271: COG1357 (4.7e-24, YjbI, Uncharacterized protein YjbI, contains pentapeptide repeats [Function unknown].)	355	683	WP_033643551.1	type VI secretion system lipoprotein TssJ	28-150: cl01405 (2.8e-33, T6SS-SciN, Type VI secretion lipoprotein, VasD, EvfM, TssJ, VC_A0113.)	176	578	WP_223524878.1	DUF2169 domain-containing protein	20-300: pfam09937 (3.0e-89, DUF2169, Uncharacterized protein conserved in bacteria (DUF2169).); 518-746: COG1357 (7.1e-29, YjbI, Uncharacterized protein YjbI, contains pentapeptide repeats [Function unknown].); 776-815: pfam00805 (1.5e-07, Pentapeptide, Pentapeptide repeats (8 copies).); 751-788: pfam00805 (5.4e-07, Pentapeptide, Pentapeptide repeats (8 copies).)	843	1747	WP_033644304.1	type VI secretion system baseplate subunit TssK	19-440: pfam05936 (1.6e-168, T6SS_VasE, Bacterial Type VI secretion, VC_A0110, EvfL, ImpJ, VasE.)	448	1149	WP_033650855.1	hypothetical protein		161
138	https://www.ncbi.nlm.nih.gov/nuccore/NZ_CP090028.1?report=graph&from=1690071&to=1690463	DUF4150	9	115	1	3.53e-50	Serratia ureilytica W051	NZ_CP090028.1	1690071	1690463	-	WP_033643549.1	DUF4150 domain-containing protein	9-115: pfam13665 (2.5e-44, DUF4150, Domain of unknown function (DUF4150).)	130	WP_147838075.1	DUF3540 domain-containing protein	22-211: pfam12059 (1.6e-70, DUF3540, Protein of unknown function (DUF3540).)	211	17	WP_033643550.1	hypothetical protein		166	48	WP_187048155.1	pentapeptide repeat-containing protein	22-271: COG1357 (1.7e-19, YjbI, Uncharacterized protein YjbI, contains pentapeptide repeats [Function unknown].)	355	683	WP_033643551.1	type VI secretion system lipoprotein TssJ	28-150: cl01405 (2.8e-33, T6SS-SciN, Type VI secretion lipoprotein, VasD, EvfM, TssJ, VC_A0113.)	176	578	WP_147838074.1	DUF2169 domain-containing protein	20-299: pfam09937 (5.4e-91, DUF2169, Uncharacterized protein conserved in bacteria (DUF2169).); 574-830: COG1357 (5.0e-25, YjbI, Uncharacterized protein YjbI, contains pentapeptide repeats [Function unknown].); 510-628: PRK15196 (2.1e-10, PRK15196, type III secretion system effector PipB2.)	848	1747	WP_033644304.1	type VI secretion system baseplate subunit TssK	19-440: pfam05936 (1.6e-168, T6SS_VasE, Bacterial Type VI secretion, VC_A0110, EvfL, ImpJ, VasE.)	448	1149	WP_187048153.1	hypothetical protein		166
139	https://www.ncbi.nlm.nih.gov/nuccore/NZ_CP091121.1?report=graph&from=3096212&to=3096604	DUF4150	9	115	1	3.53e-50	Serratia ureilytica CM2016_324	NZ_CP091121.1	3096212	3096604	+	WP_033643549.1	DUF4150 domain-containing protein	9-115: pfam13665 (2.5e-44, DUF4150, Domain of unknown function (DUF4150).)	130	WP_033650852.1	DUF3540 domain-containing protein	22-211: pfam12059 (7.9e-72, DUF3540, Protein of unknown function (DUF3540).)	211	17	WP_033643550.1	hypothetical protein		166	48	WP_089191943.1	pentapeptide repeat-containing protein	22-271: COG1357 (1.4e-19, YjbI, Uncharacterized protein YjbI, contains pentapeptide repeats [Function unknown].)	355	683	WP_033643551.1	type VI secretion system lipoprotein TssJ	28-150: cl01405 (2.8e-33, T6SS-SciN, Type VI secretion lipoprotein, VasD, EvfM, TssJ, VC_A0113.)	176	578	WP_147838074.1	DUF2169 domain-containing protein	20-299: pfam09937 (5.4e-91, DUF2169, Uncharacterized protein conserved in bacteria (DUF2169).); 574-830: COG1357 (5.0e-25, YjbI, Uncharacterized protein YjbI, contains pentapeptide repeats [Function unknown].); 510-628: PRK15196 (2.1e-10, PRK15196, type III secretion system effector PipB2.)	848	1747	WP_042785741.1	type VI secretion system baseplate subunit TssK	19-440: pfam05936 (2.0e-167, T6SS_VasE, Bacterial Type VI secretion, VC_A0110, EvfL, ImpJ, VasE.)	448	1149	WP_187048153.1	hypothetical protein		166
140	https://www.ncbi.nlm.nih.gov/nuccore/NZ_CP070508.1?report=graph&from=3143331&to=3143723	DUF4150	9	115	1	3.53e-50	Serratia ureilytica AM923	NZ_CP070508.1	3143331	3143723	+	WP_033643549.1	DUF4150 domain-containing protein	9-115: pfam13665 (2.5e-44, DUF4150, Domain of unknown function (DUF4150).)	130	WP_033650852.1	DUF3540 domain-containing protein	22-211: pfam12059 (7.9e-72, DUF3540, Protein of unknown function (DUF3540).)	211	17	WP_241439073.1	hypothetical protein		166	48	WP_033643547.1	pentapeptide repeat-containing protein	22-271: COG1357 (1.3e-19, YjbI, Uncharacterized protein YjbI, contains pentapeptide repeats [Function unknown].)	355	683	WP_033643551.1	type VI secretion system lipoprotein TssJ	28-150: cl01405 (2.8e-33, T6SS-SciN, Type VI secretion lipoprotein, VasD, EvfM, TssJ, VC_A0113.)	176	578	WP_151888180.1	DUF2169 domain-containing protein	20-299: pfam09937 (2.3e-90, DUF2169, Uncharacterized protein conserved in bacteria (DUF2169).); 574-830: COG1357 (4.6e-25, YjbI, Uncharacterized protein YjbI, contains pentapeptide repeats [Function unknown].); 510-628: PRK15196 (5.7e-10, PRK15196, type III secretion system effector PipB2.)	848	1747	WP_033644304.1	type VI secretion system baseplate subunit TssK	19-440: pfam05936 (1.6e-168, T6SS_VasE, Bacterial Type VI secretion, VC_A0110, EvfL, ImpJ, VasE.)	448	1149	WP_142002618.1	hypothetical protein		166
141	https://www.ncbi.nlm.nih.gov/nuccore/NZ_CP098030.1?report=graph&from=3173234&to=3173626	DUF4150	9	115	1	3.53e-50	Serratia ureilytica HNU47	NZ_CP098030.1	3173234	3173626	+	WP_033643549.1	DUF4150 domain-containing protein	9-115: pfam13665 (2.5e-44, DUF4150, Domain of unknown function (DUF4150).)	130	WP_046896575.1	DUF3540 domain-containing protein	22-211: pfam12059 (6.0e-71, DUF3540, Protein of unknown function (DUF3540).)	211	17	WP_033643550.1	hypothetical protein		166	48	WP_257710984.1	pentapeptide repeat-containing protein	22-271: COG1357 (5.5e-20, YjbI, Uncharacterized protein YjbI, contains pentapeptide repeats [Function unknown].)	355	683	WP_033643551.1	type VI secretion system lipoprotein TssJ	28-150: cl01405 (2.8e-33, T6SS-SciN, Type VI secretion lipoprotein, VasD, EvfM, TssJ, VC_A0113.)	176	578	WP_046896577.1	DUF2169 domain-containing protein	20-299: pfam09937 (2.1e-90, DUF2169, Uncharacterized protein conserved in bacteria (DUF2169).); 574-830: COG1357 (8.3e-25, YjbI, Uncharacterized protein YjbI, contains pentapeptide repeats [Function unknown].); 510-628: PRK15196 (1.1e-09, PRK15196, type III secretion system effector PipB2.)	848	1747	WP_033644304.1	type VI secretion system baseplate subunit TssK	19-440: pfam05936 (1.6e-168, T6SS_VasE, Bacterial Type VI secretion, VC_A0110, EvfL, ImpJ, VasE.)	448	1149	WP_046896578.1	hypothetical protein		166
142	https://www.ncbi.nlm.nih.gov/nuccore/NZ_CP117886.1?report=graph&from=3077783&to=3078175	DUF4150	9	115	1	3.53e-50	Serratia ureilytica KML.E1	NZ_CP117886.1	3077783	3078175	+	WP_033643549.1	DUF4150 domain-containing protein	9-115: pfam13665 (2.5e-44, DUF4150, Domain of unknown function (DUF4150).)	130	WP_129992907.1	DUF3540 domain-containing protein	22-211: pfam12059 (2.7e-72, DUF3540, Protein of unknown function (DUF3540).)	211	17	WP_033643550.1	hypothetical protein		166	48	WP_274251467.1	pentapeptide repeat-containing protein	22-271: COG1357 (1.2e-19, YjbI, Uncharacterized protein YjbI, contains pentapeptide repeats [Function unknown].)	355	683	WP_033643551.1	type VI secretion system lipoprotein TssJ	28-150: cl01405 (2.8e-33, T6SS-SciN, Type VI secretion lipoprotein, VasD, EvfM, TssJ, VC_A0113.)	176	578	WP_274251464.1	DUF2169 domain-containing protein	20-299: pfam09937 (3.0e-90, DUF2169, Uncharacterized protein conserved in bacteria (DUF2169).); 574-830: COG1357 (6.5e-25, YjbI, Uncharacterized protein YjbI, contains pentapeptide repeats [Function unknown].); 510-628: PRK15196 (2.8e-10, PRK15196, type III secretion system effector PipB2.)	848	1747	WP_033644304.1	type VI secretion system baseplate subunit TssK	19-440: pfam05936 (1.6e-168, T6SS_VasE, Bacterial Type VI secretion, VC_A0110, EvfL, ImpJ, VasE.)	448	1149	WP_060660577.1	hypothetical protein		166
143	https://www.ncbi.nlm.nih.gov/nuccore/NC_020211.1?report=graph&from=3243284&to=3243676	DUF4150	9	115	1	9.06e-50	Serratia marcescens WW4	NC_020211.1	3243284	3243676	+	WP_004934933.1	DUF4150 domain-containing protein	9-115: pfam13665 (5.9e-44, DUF4150, Domain of unknown function (DUF4150).)	130	WP_015378275.1	DUF3540 domain-containing protein	22-211: pfam12059 (1.8e-72, DUF3540, Protein of unknown function (DUF3540).)	211	15	WP_015378276.1	hypothetical protein		166	48	WP_015378274.1	pentapeptide repeat-containing protein	8-271: COG1357 (5.2e-22, YjbI, Uncharacterized protein YjbI, contains pentapeptide repeats [Function unknown].)	355	681	WP_015378277.1	type VI secretion system lipoprotein TssJ	35-151: pfam12790 (6.4e-33, T6SS-SciN, Type VI secretion lipoprotein, VasD, EvfM, TssJ, VC_A0113.)	176	578	WP_015378273.1	DUF2169 domain-containing protein	20-299: pfam09937 (1.4e-89, DUF2169, Uncharacterized protein conserved in bacteria (DUF2169).); 576-833: COG1357 (2.0e-25, YjbI, Uncharacterized protein YjbI, contains pentapeptide repeats [Function unknown].); 552-591: pfam00805 (6.3e-08, Pentapeptide, Pentapeptide repeats (8 copies).); 529-566: pfam00805 (5.8e-06, Pentapeptide, Pentapeptide repeats (8 copies).)	850	1745	WP_015378278.1	type VI secretion system baseplate subunit TssK	19-440: pfam05936 (1.8e-167, T6SS_VasE, Bacterial Type VI secretion, VC_A0110, EvfL, ImpJ, VasE.)	448	1149	WP_015378272.1	hypothetical protein		166
144	https://www.ncbi.nlm.nih.gov/nuccore/NZ_CP038662.1?report=graph&from=3157494&to=3157886	DUF4150	9	115	1	9.06e-50	Serratia nematodiphila DH-S01	NZ_CP038662.1	3157494	3157886	+	WP_004934933.1	DUF4150 domain-containing protein	9-115: pfam13665 (5.9e-44, DUF4150, Domain of unknown function (DUF4150).)	130	WP_004934929.1	DUF3540 domain-containing protein	22-211: pfam12059 (1.7e-72, DUF3540, Protein of unknown function (DUF3540).)	211	16	WP_135638318.1	hypothetical protein		166	48	WP_021504098.1	pentapeptide repeat-containing protein	8-271: COG1357 (2.7e-22, YjbI, Uncharacterized protein YjbI, contains pentapeptide repeats [Function unknown].)	355	682	WP_015378277.1	type VI secretion system lipoprotein TssJ	35-151: pfam12790 (6.4e-33, T6SS-SciN, Type VI secretion lipoprotein, VasD, EvfM, TssJ, VC_A0113.)	176	578	WP_033632732.1	DUF2169 domain-containing protein	20-299: pfam09937 (5.1e-90, DUF2169, Uncharacterized protein conserved in bacteria (DUF2169).); 561-823: COG1357 (8.4e-26, YjbI, Uncharacterized protein YjbI, contains pentapeptide repeats [Function unknown].); 538-575: pfam00805 (2.8e-07, Pentapeptide, Pentapeptide repeats (8 copies).)	850	1746	WP_135638823.1	type VI secretion system baseplate subunit TssK	19-440: pfam05936 (1.7e-166, T6SS_VasE, Bacterial Type VI secretion, VC_A0110, EvfL, ImpJ, VasE.)	448	1149	WP_015378272.1	hypothetical protein		166
145	https://www.ncbi.nlm.nih.gov/nuccore/NZ_CP100765.1?report=graph&from=3157502&to=3157894	DUF4150	9	115	1	9.06e-50	Serratia nematodiphila SASK3000	NZ_CP100765.1	3157502	3157894	+	WP_004934933.1	DUF4150 domain-containing protein	9-115: pfam13665 (5.9e-44, DUF4150, Domain of unknown function (DUF4150).)	130	WP_004934929.1	DUF3540 domain-containing protein	22-211: pfam12059 (1.7e-72, DUF3540, Protein of unknown function (DUF3540).)	211	16	WP_135638318.1	hypothetical protein		166	48	WP_021504098.1	pentapeptide repeat-containing protein	8-271: COG1357 (2.7e-22, YjbI, Uncharacterized protein YjbI, contains pentapeptide repeats [Function unknown].)	355	682	WP_015378277.1	type VI secretion system lipoprotein TssJ	35-151: pfam12790 (6.4e-33, T6SS-SciN, Type VI secretion lipoprotein, VasD, EvfM, TssJ, VC_A0113.)	176	578	WP_033632732.1	DUF2169 domain-containing protein	20-299: pfam09937 (5.1e-90, DUF2169, Uncharacterized protein conserved in bacteria (DUF2169).); 561-823: COG1357 (8.4e-26, YjbI, Uncharacterized protein YjbI, contains pentapeptide repeats [Function unknown].); 538-575: pfam00805 (2.8e-07, Pentapeptide, Pentapeptide repeats (8 copies).)	850	1746	WP_135638823.1	type VI secretion system baseplate subunit TssK	19-440: pfam05936 (1.7e-166, T6SS_VasE, Bacterial Type VI secretion, VC_A0110, EvfL, ImpJ, VasE.)	448	1149	WP_015378272.1	hypothetical protein		166
146	https://www.ncbi.nlm.nih.gov/nuccore/NZ_CP003424.1?report=graph&from=3074051&to=3074443	DUF4150	9	115	1	3.53e-50	Serratia sp. SCBI	NZ_CP003424.1	3074051	3074443	+	WP_033643549.1	DUF4150 domain-containing protein	9-115: pfam13665 (2.5e-44, DUF4150, Domain of unknown function (DUF4150).)	130	WP_033650852.1	DUF3540 domain-containing protein	22-211: pfam12059 (7.9e-72, DUF3540, Protein of unknown function (DUF3540).)	211	17	WP_033643550.1	type VI secretion system accessory protein TagV		166	48	WP_033650853.1	pentapeptide repeat-containing protein	18-271: COG1357 (4.7e-24, YjbI, Uncharacterized protein YjbI, contains pentapeptide repeats [Function unknown].)	355	683	WP_033643551.1	type VI secretion system lipoprotein TssJ	28-150: cl01405 (2.8e-33, T6SS-SciN, Type VI secretion lipoprotein, VasD, EvfM, TssJ, VC_A0113.)	176	578	WP_042784879.1	DUF2169 domain-containing protein	20-300: pfam09937 (1.2e-89, DUF2169, Uncharacterized protein conserved in bacteria (DUF2169).); 569-818: COG1357 (2.5e-27, YjbI, Uncharacterized protein YjbI, contains pentapeptide repeats [Function unknown].); 527-602: pfam13599 (1.0e-09, Pentapeptide_4, Pentapeptide repeats (9 copies).)	843	1747	WP_042785741.1	type VI secretion system baseplate subunit TssK	19-440: pfam05936 (2.0e-167, T6SS_VasE, Bacterial Type VI secretion, VC_A0110, EvfL, ImpJ, VasE.)	448	1149	WP_042784878.1	hypothetical protein		161
147	https://www.ncbi.nlm.nih.gov/nuccore/NZ_CP071204.1?report=graph&from=3135523&to=3135915	DUF4150	9	115	1	9.06e-50	Serratia marcescens subsp. marcescens ATCC 13880 ATCC 13880 substr. Sm_S6_jyu2015	NZ_CP071204.1	3135523	3135915	+	WP_004934933.1	DUF4150 domain-containing protein	9-115: pfam13665 (5.9e-44, DUF4150, Domain of unknown function (DUF4150).)	130	WP_033640009.1	DUF3540 domain-containing protein	22-211: pfam12059 (6.8e-73, DUF3540, Protein of unknown function (DUF3540).)	211	16	WP_033640008.1	hypothetical protein		166	48	WP_033640010.1	pentapeptide repeat-containing protein	8-271: COG1357 (6.4e-23, YjbI, Uncharacterized protein YjbI, contains pentapeptide repeats [Function unknown].)	355	682	WP_042705419.1	type VI secretion system lipoprotein TssJ	35-151: pfam12790 (8.3e-34, T6SS-SciN, Type VI secretion lipoprotein, VasD, EvfM, TssJ, VC_A0113.)	176	578	WP_033640011.1	DUF2169 domain-containing protein	20-299: pfam09937 (2.2e-89, DUF2169, Uncharacterized protein conserved in bacteria (DUF2169).); 648-834: COG1357 (2.1e-25, YjbI, Uncharacterized protein YjbI, contains pentapeptide repeats [Function unknown].); 529-695: COG1357 (1.5e-21, YjbI, Uncharacterized protein YjbI, contains pentapeptide repeats [Function unknown].)	850	1746	WP_028128110.1	type VI secretion system baseplate subunit TssK	19-440: pfam05936 (1.7e-166, T6SS_VasE, Bacterial Type VI secretion, VC_A0110, EvfL, ImpJ, VasE.)	448	1149	WP_033640012.1	hypothetical protein		166
148	https://www.ncbi.nlm.nih.gov/nuccore/NZ_CP071194.1?report=graph&from=3135522&to=3135914	DUF4150	9	115	1	9.06e-50	Serratia marcescens subsp. marcescens ATCC 13880 ATCC 13880 substr. Sm_S4_jyu2015	NZ_CP071194.1	3135522	3135914	+	WP_004934933.1	DUF4150 domain-containing protein	9-115: pfam13665 (5.9e-44, DUF4150, Domain of unknown function (DUF4150).)	130	WP_033640009.1	DUF3540 domain-containing protein	22-211: pfam12059 (6.8e-73, DUF3540, Protein of unknown function (DUF3540).)	211	16	WP_033640008.1	hypothetical protein		166	48	WP_033640010.1	pentapeptide repeat-containing protein	8-271: COG1357 (6.4e-23, YjbI, Uncharacterized protein YjbI, contains pentapeptide repeats [Function unknown].)	355	682	WP_042705419.1	type VI secretion system lipoprotein TssJ	35-151: pfam12790 (8.3e-34, T6SS-SciN, Type VI secretion lipoprotein, VasD, EvfM, TssJ, VC_A0113.)	176	578	WP_033640011.1	DUF2169 domain-containing protein	20-299: pfam09937 (2.2e-89, DUF2169, Uncharacterized protein conserved in bacteria (DUF2169).); 648-834: COG1357 (2.1e-25, YjbI, Uncharacterized protein YjbI, contains pentapeptide repeats [Function unknown].); 529-695: COG1357 (1.5e-21, YjbI, Uncharacterized protein YjbI, contains pentapeptide repeats [Function unknown].)	850	1746	WP_028128110.1	type VI secretion system baseplate subunit TssK	19-440: pfam05936 (1.7e-166, T6SS_VasE, Bacterial Type VI secretion, VC_A0110, EvfL, ImpJ, VasE.)	448	1149	WP_033640012.1	hypothetical protein		166
149	https://www.ncbi.nlm.nih.gov/nuccore/NZ_CP071192.1?report=graph&from=3136801&to=3137193	DUF4150	9	115	1	9.06e-50	Serratia marcescens subsp. marcescens ATCC 13880 ATCC 13880 substr. Sm_S60_jyu2015	NZ_CP071192.1	3136801	3137193	+	WP_004934933.1	DUF4150 domain-containing protein	9-115: pfam13665 (5.9e-44, DUF4150, Domain of unknown function (DUF4150).)	130	WP_033640009.1	DUF3540 domain-containing protein	22-211: pfam12059 (6.8e-73, DUF3540, Protein of unknown function (DUF3540).)	211	16	WP_033640008.1	hypothetical protein		166	48	WP_033640010.1	pentapeptide repeat-containing protein	8-271: COG1357 (6.4e-23, YjbI, Uncharacterized protein YjbI, contains pentapeptide repeats [Function unknown].)	355	682	WP_042705419.1	type VI secretion system lipoprotein TssJ	35-151: pfam12790 (8.3e-34, T6SS-SciN, Type VI secretion lipoprotein, VasD, EvfM, TssJ, VC_A0113.)	176	578	WP_033640011.1	DUF2169 domain-containing protein	20-299: pfam09937 (2.2e-89, DUF2169, Uncharacterized protein conserved in bacteria (DUF2169).); 648-834: COG1357 (2.1e-25, YjbI, Uncharacterized protein YjbI, contains pentapeptide repeats [Function unknown].); 529-695: COG1357 (1.5e-21, YjbI, Uncharacterized protein YjbI, contains pentapeptide repeats [Function unknown].)	850	1746	WP_028128110.1	type VI secretion system baseplate subunit TssK	19-440: pfam05936 (1.7e-166, T6SS_VasE, Bacterial Type VI secretion, VC_A0110, EvfL, ImpJ, VasE.)	448	1149	WP_033640012.1	hypothetical protein		166
150	https://www.ncbi.nlm.nih.gov/nuccore/NZ_CP071230.1?report=graph&from=3135521&to=3135913	DUF4150	9	115	1	9.06e-50	Serratia marcescens subsp. marcescens ATCC 13880 ATCC 13880 substr. Sm_S40_jyu2015	NZ_CP071230.1	3135521	3135913	+	WP_004934933.1	DUF4150 domain-containing protein	9-115: pfam13665 (5.9e-44, DUF4150, Domain of unknown function (DUF4150).)	130	WP_033640009.1	DUF3540 domain-containing protein	22-211: pfam12059 (6.8e-73, DUF3540, Protein of unknown function (DUF3540).)	211	16	WP_033640008.1	hypothetical protein		166	48	WP_033640010.1	pentapeptide repeat-containing protein	8-271: COG1357 (6.4e-23, YjbI, Uncharacterized protein YjbI, contains pentapeptide repeats [Function unknown].)	355	682	WP_042705419.1	type VI secretion system lipoprotein TssJ	35-151: pfam12790 (8.3e-34, T6SS-SciN, Type VI secretion lipoprotein, VasD, EvfM, TssJ, VC_A0113.)	176	578	WP_033640011.1	DUF2169 domain-containing protein	20-299: pfam09937 (2.2e-89, DUF2169, Uncharacterized protein conserved in bacteria (DUF2169).); 648-834: COG1357 (2.1e-25, YjbI, Uncharacterized protein YjbI, contains pentapeptide repeats [Function unknown].); 529-695: COG1357 (1.5e-21, YjbI, Uncharacterized protein YjbI, contains pentapeptide repeats [Function unknown].)	850	1746	WP_028128110.1	type VI secretion system baseplate subunit TssK	19-440: pfam05936 (1.7e-166, T6SS_VasE, Bacterial Type VI secretion, VC_A0110, EvfL, ImpJ, VasE.)	448	1149	WP_033640012.1	hypothetical protein		166
151	https://www.ncbi.nlm.nih.gov/nuccore/NZ_CP071198.1?report=graph&from=3135522&to=3135914	DUF4150	9	115	1	9.06e-50	Serratia marcescens subsp. marcescens ATCC 13880 ATCC 13880 substr. Sm_S68_jyu2015	NZ_CP071198.1	3135522	3135914	+	WP_004934933.1	DUF4150 domain-containing protein	9-115: pfam13665 (5.9e-44, DUF4150, Domain of unknown function (DUF4150).)	130	WP_033640009.1	DUF3540 domain-containing protein	22-211: pfam12059 (6.8e-73, DUF3540, Protein of unknown function (DUF3540).)	211	16	WP_033640008.1	hypothetical protein		166	48	WP_033640010.1	pentapeptide repeat-containing protein	8-271: COG1357 (6.4e-23, YjbI, Uncharacterized protein YjbI, contains pentapeptide repeats [Function unknown].)	355	682	WP_042705419.1	type VI secretion system lipoprotein TssJ	35-151: pfam12790 (8.3e-34, T6SS-SciN, Type VI secretion lipoprotein, VasD, EvfM, TssJ, VC_A0113.)	176	578	WP_033640011.1	DUF2169 domain-containing protein	20-299: pfam09937 (2.2e-89, DUF2169, Uncharacterized protein conserved in bacteria (DUF2169).); 648-834: COG1357 (2.1e-25, YjbI, Uncharacterized protein YjbI, contains pentapeptide repeats [Function unknown].); 529-695: COG1357 (1.5e-21, YjbI, Uncharacterized protein YjbI, contains pentapeptide repeats [Function unknown].)	850	1746	WP_028128110.1	type VI secretion system baseplate subunit TssK	19-440: pfam05936 (1.7e-166, T6SS_VasE, Bacterial Type VI secretion, VC_A0110, EvfL, ImpJ, VasE.)	448	1149	WP_033640012.1	hypothetical protein		166
152	https://www.ncbi.nlm.nih.gov/nuccore/NZ_CP071200.1?report=graph&from=3135523&to=3135915	DUF4150	9	115	1	9.06e-50	Serratia marcescens subsp. marcescens ATCC 13880 ATCC 13880 substr. Sm_S96_jyu2015	NZ_CP071200.1	3135523	3135915	+	WP_004934933.1	DUF4150 domain-containing protein	9-115: pfam13665 (5.9e-44, DUF4150, Domain of unknown function (DUF4150).)	130	WP_033640009.1	DUF3540 domain-containing protein	22-211: pfam12059 (6.8e-73, DUF3540, Protein of unknown function (DUF3540).)	211	16	WP_033640008.1	hypothetical protein		166	48	WP_033640010.1	pentapeptide repeat-containing protein	8-271: COG1357 (6.4e-23, YjbI, Uncharacterized protein YjbI, contains pentapeptide repeats [Function unknown].)	355	682	WP_042705419.1	type VI secretion system lipoprotein TssJ	35-151: pfam12790 (8.3e-34, T6SS-SciN, Type VI secretion lipoprotein, VasD, EvfM, TssJ, VC_A0113.)	176	578	WP_033640011.1	DUF2169 domain-containing protein	20-299: pfam09937 (2.2e-89, DUF2169, Uncharacterized protein conserved in bacteria (DUF2169).); 648-834: COG1357 (2.1e-25, YjbI, Uncharacterized protein YjbI, contains pentapeptide repeats [Function unknown].); 529-695: COG1357 (1.5e-21, YjbI, Uncharacterized protein YjbI, contains pentapeptide repeats [Function unknown].)	850	1746	WP_028128110.1	type VI secretion system baseplate subunit TssK	19-440: pfam05936 (1.7e-166, T6SS_VasE, Bacterial Type VI secretion, VC_A0110, EvfL, ImpJ, VasE.)	448	1149	WP_033640012.1	hypothetical protein		166
153	https://www.ncbi.nlm.nih.gov/nuccore/NZ_CP071218.1?report=graph&from=3135522&to=3135914	DUF4150	9	115	1	9.06e-50	Serratia marcescens subsp. marcescens ATCC 13880 ATCC 13880 substr. Sm_S65_jyu2015	NZ_CP071218.1	3135522	3135914	+	WP_004934933.1	DUF4150 domain-containing protein	9-115: pfam13665 (5.9e-44, DUF4150, Domain of unknown function (DUF4150).)	130	WP_033640009.1	DUF3540 domain-containing protein	22-211: pfam12059 (6.8e-73, DUF3540, Protein of unknown function (DUF3540).)	211	16	WP_033640008.1	hypothetical protein		166	48	WP_033640010.1	pentapeptide repeat-containing protein	8-271: COG1357 (6.4e-23, YjbI, Uncharacterized protein YjbI, contains pentapeptide repeats [Function unknown].)	355	682	WP_042705419.1	type VI secretion system lipoprotein TssJ	35-151: pfam12790 (8.3e-34, T6SS-SciN, Type VI secretion lipoprotein, VasD, EvfM, TssJ, VC_A0113.)	176	578	WP_033640011.1	DUF2169 domain-containing protein	20-299: pfam09937 (2.2e-89, DUF2169, Uncharacterized protein conserved in bacteria (DUF2169).); 648-834: COG1357 (2.1e-25, YjbI, Uncharacterized protein YjbI, contains pentapeptide repeats [Function unknown].); 529-695: COG1357 (1.5e-21, YjbI, Uncharacterized protein YjbI, contains pentapeptide repeats [Function unknown].)	850	1746	WP_028128110.1	type VI secretion system baseplate subunit TssK	19-440: pfam05936 (1.7e-166, T6SS_VasE, Bacterial Type VI secretion, VC_A0110, EvfL, ImpJ, VasE.)	448	1149	WP_033640012.1	hypothetical protein		166
154	https://www.ncbi.nlm.nih.gov/nuccore/NZ_CP071228.1?report=graph&from=3135505&to=3135897	DUF4150	9	115	1	9.06e-50	Serratia marcescens subsp. marcescens ATCC 13880 ATCC 13880 substr. Sm_S78_jyu2015	NZ_CP071228.1	3135505	3135897	+	WP_004934933.1	DUF4150 domain-containing protein	9-115: pfam13665 (5.9e-44, DUF4150, Domain of unknown function (DUF4150).)	130	WP_033640009.1	DUF3540 domain-containing protein	22-211: pfam12059 (6.8e-73, DUF3540, Protein of unknown function (DUF3540).)	211	16	WP_033640008.1	hypothetical protein		166	48	WP_033640010.1	pentapeptide repeat-containing protein	8-271: COG1357 (6.4e-23, YjbI, Uncharacterized protein YjbI, contains pentapeptide repeats [Function unknown].)	355	682	WP_042705419.1	type VI secretion system lipoprotein TssJ	35-151: pfam12790 (8.3e-34, T6SS-SciN, Type VI secretion lipoprotein, VasD, EvfM, TssJ, VC_A0113.)	176	578	WP_033640011.1	DUF2169 domain-containing protein	20-299: pfam09937 (2.2e-89, DUF2169, Uncharacterized protein conserved in bacteria (DUF2169).); 648-834: COG1357 (2.1e-25, YjbI, Uncharacterized protein YjbI, contains pentapeptide repeats [Function unknown].); 529-695: COG1357 (1.5e-21, YjbI, Uncharacterized protein YjbI, contains pentapeptide repeats [Function unknown].)	850	1746	WP_028128110.1	type VI secretion system baseplate subunit TssK	19-440: pfam05936 (1.7e-166, T6SS_VasE, Bacterial Type VI secretion, VC_A0110, EvfL, ImpJ, VasE.)	448	1149	WP_033640012.1	hypothetical protein		166
155	https://www.ncbi.nlm.nih.gov/nuccore/NZ_CP071188.1?report=graph&from=3135531&to=3135923	DUF4150	9	115	1	9.06e-50	Serratia marcescens subsp. marcescens ATCC 13880 ATCC 13880 substr. Sm_S94_jyu2015	NZ_CP071188.1	3135531	3135923	+	WP_004934933.1	DUF4150 domain-containing protein	9-115: pfam13665 (5.9e-44, DUF4150, Domain of unknown function (DUF4150).)	130	WP_033640009.1	DUF3540 domain-containing protein	22-211: pfam12059 (6.8e-73, DUF3540, Protein of unknown function (DUF3540).)	211	16	WP_033640008.1	hypothetical protein		166	48	WP_033640010.1	pentapeptide repeat-containing protein	8-271: COG1357 (6.4e-23, YjbI, Uncharacterized protein YjbI, contains pentapeptide repeats [Function unknown].)	355	682	WP_042705419.1	type VI secretion system lipoprotein TssJ	35-151: pfam12790 (8.3e-34, T6SS-SciN, Type VI secretion lipoprotein, VasD, EvfM, TssJ, VC_A0113.)	176	578	WP_033640011.1	DUF2169 domain-containing protein	20-299: pfam09937 (2.2e-89, DUF2169, Uncharacterized protein conserved in bacteria (DUF2169).); 648-834: COG1357 (2.1e-25, YjbI, Uncharacterized protein YjbI, contains pentapeptide repeats [Function unknown].); 529-695: COG1357 (1.5e-21, YjbI, Uncharacterized protein YjbI, contains pentapeptide repeats [Function unknown].)	850	1746	WP_028128110.1	type VI secretion system baseplate subunit TssK	19-440: pfam05936 (1.7e-166, T6SS_VasE, Bacterial Type VI secretion, VC_A0110, EvfL, ImpJ, VasE.)	448	1149	WP_033640012.1	hypothetical protein		166
156	https://www.ncbi.nlm.nih.gov/nuccore/NZ_CP071206.1?report=graph&from=3135543&to=3135935	DUF4150	9	115	1	9.06e-50	Serratia marcescens subsp. marcescens ATCC 13880 ATCC 13880 substr. Sm_S71_jyu2015	NZ_CP071206.1	3135543	3135935	+	WP_004934933.1	DUF4150 domain-containing protein	9-115: pfam13665 (5.9e-44, DUF4150, Domain of unknown function (DUF4150).)	130	WP_033640009.1	DUF3540 domain-containing protein	22-211: pfam12059 (6.8e-73, DUF3540, Protein of unknown function (DUF3540).)	211	16	WP_033640008.1	hypothetical protein		166	48	WP_033640010.1	pentapeptide repeat-containing protein	8-271: COG1357 (6.4e-23, YjbI, Uncharacterized protein YjbI, contains pentapeptide repeats [Function unknown].)	355	682	WP_042705419.1	type VI secretion system lipoprotein TssJ	35-151: pfam12790 (8.3e-34, T6SS-SciN, Type VI secretion lipoprotein, VasD, EvfM, TssJ, VC_A0113.)	176	578	WP_033640011.1	DUF2169 domain-containing protein	20-299: pfam09937 (2.2e-89, DUF2169, Uncharacterized protein conserved in bacteria (DUF2169).); 648-834: COG1357 (2.1e-25, YjbI, Uncharacterized protein YjbI, contains pentapeptide repeats [Function unknown].); 529-695: COG1357 (1.5e-21, YjbI, Uncharacterized protein YjbI, contains pentapeptide repeats [Function unknown].)	850	1746	WP_028128110.1	type VI secretion system baseplate subunit TssK	19-440: pfam05936 (1.7e-166, T6SS_VasE, Bacterial Type VI secretion, VC_A0110, EvfL, ImpJ, VasE.)	448	1149	WP_033640012.1	hypothetical protein		166
157	https://www.ncbi.nlm.nih.gov/nuccore/NZ_CP071234.1?report=graph&from=3136802&to=3137194	DUF4150	9	115	1	9.06e-50	Serratia marcescens subsp. marcescens ATCC 13880 ATCC 13880 substr. Sm_S95_jyu2015	NZ_CP071234.1	3136802	3137194	+	WP_004934933.1	DUF4150 domain-containing protein	9-115: pfam13665 (5.9e-44, DUF4150, Domain of unknown function (DUF4150).)	130	WP_033640009.1	DUF3540 domain-containing protein	22-211: pfam12059 (6.8e-73, DUF3540, Protein of unknown function (DUF3540).)	211	16	WP_033640008.1	hypothetical protein		166	48	WP_033640010.1	pentapeptide repeat-containing protein	8-271: COG1357 (6.4e-23, YjbI, Uncharacterized protein YjbI, contains pentapeptide repeats [Function unknown].)	355	682	WP_042705419.1	type VI secretion system lipoprotein TssJ	35-151: pfam12790 (8.3e-34, T6SS-SciN, Type VI secretion lipoprotein, VasD, EvfM, TssJ, VC_A0113.)	176	578	WP_033640011.1	DUF2169 domain-containing protein	20-299: pfam09937 (2.2e-89, DUF2169, Uncharacterized protein conserved in bacteria (DUF2169).); 648-834: COG1357 (2.1e-25, YjbI, Uncharacterized protein YjbI, contains pentapeptide repeats [Function unknown].); 529-695: COG1357 (1.5e-21, YjbI, Uncharacterized protein YjbI, contains pentapeptide repeats [Function unknown].)	850	1746	WP_028128110.1	type VI secretion system baseplate subunit TssK	19-440: pfam05936 (1.7e-166, T6SS_VasE, Bacterial Type VI secretion, VC_A0110, EvfL, ImpJ, VasE.)	448	1149	WP_033640012.1	hypothetical protein		166
158	https://www.ncbi.nlm.nih.gov/nuccore/NZ_CP071244.1?report=graph&from=3135521&to=3135913	DUF4150	9	115	1	9.06e-50	Serratia marcescens subsp. marcescens ATCC 13880 ATCC 13880 substr. Sm_S37_jyu2015	NZ_CP071244.1	3135521	3135913	+	WP_004934933.1	DUF4150 domain-containing protein	9-115: pfam13665 (5.9e-44, DUF4150, Domain of unknown function (DUF4150).)	130	WP_033640009.1	DUF3540 domain-containing protein	22-211: pfam12059 (6.8e-73, DUF3540, Protein of unknown function (DUF3540).)	211	16	WP_033640008.1	hypothetical protein		166	48	WP_033640010.1	pentapeptide repeat-containing protein	8-271: COG1357 (6.4e-23, YjbI, Uncharacterized protein YjbI, contains pentapeptide repeats [Function unknown].)	355	682	WP_042705419.1	type VI secretion system lipoprotein TssJ	35-151: pfam12790 (8.3e-34, T6SS-SciN, Type VI secretion lipoprotein, VasD, EvfM, TssJ, VC_A0113.)	176	578	WP_033640011.1	DUF2169 domain-containing protein	20-299: pfam09937 (2.2e-89, DUF2169, Uncharacterized protein conserved in bacteria (DUF2169).); 648-834: COG1357 (2.1e-25, YjbI, Uncharacterized protein YjbI, contains pentapeptide repeats [Function unknown].); 529-695: COG1357 (1.5e-21, YjbI, Uncharacterized protein YjbI, contains pentapeptide repeats [Function unknown].)	850	1746	WP_028128110.1	type VI secretion system baseplate subunit TssK	19-440: pfam05936 (1.7e-166, T6SS_VasE, Bacterial Type VI secretion, VC_A0110, EvfL, ImpJ, VasE.)	448	1149	WP_033640012.1	hypothetical protein		166
159	https://www.ncbi.nlm.nih.gov/nuccore/NZ_CP071224.1?report=graph&from=3135523&to=3135915	DUF4150	9	115	1	9.06e-50	Serratia marcescens subsp. marcescens ATCC 13880 ATCC 13880 substr. Sm_S33_jyu2015	NZ_CP071224.1	3135523	3135915	+	WP_004934933.1	DUF4150 domain-containing protein	9-115: pfam13665 (5.9e-44, DUF4150, Domain of unknown function (DUF4150).)	130	WP_033640009.1	DUF3540 domain-containing protein	22-211: pfam12059 (6.8e-73, DUF3540, Protein of unknown function (DUF3540).)	211	16	WP_033640008.1	hypothetical protein		166	48	WP_033640010.1	pentapeptide repeat-containing protein	8-271: COG1357 (6.4e-23, YjbI, Uncharacterized protein YjbI, contains pentapeptide repeats [Function unknown].)	355	682	WP_042705419.1	type VI secretion system lipoprotein TssJ	35-151: pfam12790 (8.3e-34, T6SS-SciN, Type VI secretion lipoprotein, VasD, EvfM, TssJ, VC_A0113.)	176	578	WP_033640011.1	DUF2169 domain-containing protein	20-299: pfam09937 (2.2e-89, DUF2169, Uncharacterized protein conserved in bacteria (DUF2169).); 648-834: COG1357 (2.1e-25, YjbI, Uncharacterized protein YjbI, contains pentapeptide repeats [Function unknown].); 529-695: COG1357 (1.5e-21, YjbI, Uncharacterized protein YjbI, contains pentapeptide repeats [Function unknown].)	850	1746	WP_028128110.1	type VI secretion system baseplate subunit TssK	19-440: pfam05936 (1.7e-166, T6SS_VasE, Bacterial Type VI secretion, VC_A0110, EvfL, ImpJ, VasE.)	448	1149	WP_033640012.1	hypothetical protein		166
160	https://www.ncbi.nlm.nih.gov/nuccore/NZ_CP071236.1?report=graph&from=3136782&to=3137174	DUF4150	9	115	1	9.06e-50	Serratia marcescens subsp. marcescens ATCC 13880 ATCC 13880 substr. Sm_S13_jyu2015	NZ_CP071236.1	3136782	3137174	+	WP_004934933.1	DUF4150 domain-containing protein	9-115: pfam13665 (5.9e-44, DUF4150, Domain of unknown function (DUF4150).)	130	WP_033640009.1	DUF3540 domain-containing protein	22-211: pfam12059 (6.8e-73, DUF3540, Protein of unknown function (DUF3540).)	211	16	WP_033640008.1	hypothetical protein		166	48	WP_033640010.1	pentapeptide repeat-containing protein	8-271: COG1357 (6.4e-23, YjbI, Uncharacterized protein YjbI, contains pentapeptide repeats [Function unknown].)	355	682	WP_042705419.1	type VI secretion system lipoprotein TssJ	35-151: pfam12790 (8.3e-34, T6SS-SciN, Type VI secretion lipoprotein, VasD, EvfM, TssJ, VC_A0113.)	176	578	WP_033640011.1	DUF2169 domain-containing protein	20-299: pfam09937 (2.2e-89, DUF2169, Uncharacterized protein conserved in bacteria (DUF2169).); 648-834: COG1357 (2.1e-25, YjbI, Uncharacterized protein YjbI, contains pentapeptide repeats [Function unknown].); 529-695: COG1357 (1.5e-21, YjbI, Uncharacterized protein YjbI, contains pentapeptide repeats [Function unknown].)	850	1746	WP_028128110.1	type VI secretion system baseplate subunit TssK	19-440: pfam05936 (1.7e-166, T6SS_VasE, Bacterial Type VI secretion, VC_A0110, EvfL, ImpJ, VasE.)	448	1149	WP_033640012.1	hypothetical protein		166
161	https://www.ncbi.nlm.nih.gov/nuccore/NZ_CP071196.1?report=graph&from=3135523&to=3135915	DUF4150	9	115	1	9.06e-50	Serratia marcescens subsp. marcescens ATCC 13880 ATCC 13880 substr. Sm_S54_jyu2015	NZ_CP071196.1	3135523	3135915	+	WP_004934933.1	DUF4150 domain-containing protein	9-115: pfam13665 (5.9e-44, DUF4150, Domain of unknown function (DUF4150).)	130	WP_033640009.1	DUF3540 domain-containing protein	22-211: pfam12059 (6.8e-73, DUF3540, Protein of unknown function (DUF3540).)	211	16	WP_033640008.1	hypothetical protein		166	48	WP_033640010.1	pentapeptide repeat-containing protein	8-271: COG1357 (6.4e-23, YjbI, Uncharacterized protein YjbI, contains pentapeptide repeats [Function unknown].)	355	682	WP_042705419.1	type VI secretion system lipoprotein TssJ	35-151: pfam12790 (8.3e-34, T6SS-SciN, Type VI secretion lipoprotein, VasD, EvfM, TssJ, VC_A0113.)	176	578	WP_033640011.1	DUF2169 domain-containing protein	20-299: pfam09937 (2.2e-89, DUF2169, Uncharacterized protein conserved in bacteria (DUF2169).); 648-834: COG1357 (2.1e-25, YjbI, Uncharacterized protein YjbI, contains pentapeptide repeats [Function unknown].); 529-695: COG1357 (1.5e-21, YjbI, Uncharacterized protein YjbI, contains pentapeptide repeats [Function unknown].)	850	1746	WP_028128110.1	type VI secretion system baseplate subunit TssK	19-440: pfam05936 (1.7e-166, T6SS_VasE, Bacterial Type VI secretion, VC_A0110, EvfL, ImpJ, VasE.)	448	1149	WP_033640012.1	hypothetical protein		166
162	https://www.ncbi.nlm.nih.gov/nuccore/NZ_CP071240.1?report=graph&from=3135520&to=3135912	DUF4150	9	115	1	9.06e-50	Serratia marcescens subsp. marcescens ATCC 13880 ATCC 13880 substr. Sm_S64_jyu2015	NZ_CP071240.1	3135520	3135912	+	WP_004934933.1	DUF4150 domain-containing protein	9-115: pfam13665 (5.9e-44, DUF4150, Domain of unknown function (DUF4150).)	130	WP_033640009.1	DUF3540 domain-containing protein	22-211: pfam12059 (6.8e-73, DUF3540, Protein of unknown function (DUF3540).)	211	16	WP_033640008.1	hypothetical protein		166	48	WP_033640010.1	pentapeptide repeat-containing protein	8-271: COG1357 (6.4e-23, YjbI, Uncharacterized protein YjbI, contains pentapeptide repeats [Function unknown].)	355	682	WP_042705419.1	type VI secretion system lipoprotein TssJ	35-151: pfam12790 (8.3e-34, T6SS-SciN, Type VI secretion lipoprotein, VasD, EvfM, TssJ, VC_A0113.)	176	578	WP_033640011.1	DUF2169 domain-containing protein	20-299: pfam09937 (2.2e-89, DUF2169, Uncharacterized protein conserved in bacteria (DUF2169).); 648-834: COG1357 (2.1e-25, YjbI, Uncharacterized protein YjbI, contains pentapeptide repeats [Function unknown].); 529-695: COG1357 (1.5e-21, YjbI, Uncharacterized protein YjbI, contains pentapeptide repeats [Function unknown].)	850	1746	WP_028128110.1	type VI secretion system baseplate subunit TssK	19-440: pfam05936 (1.7e-166, T6SS_VasE, Bacterial Type VI secretion, VC_A0110, EvfL, ImpJ, VasE.)	448	1149	WP_033640012.1	hypothetical protein		166
163	https://www.ncbi.nlm.nih.gov/nuccore/NZ_CP071222.1?report=graph&from=3135522&to=3135914	DUF4150	9	115	1	9.06e-50	Serratia marcescens subsp. marcescens ATCC 13880 ATCC 13880 substr. Sm_S28_jyu2015	NZ_CP071222.1	3135522	3135914	+	WP_004934933.1	DUF4150 domain-containing protein	9-115: pfam13665 (5.9e-44, DUF4150, Domain of unknown function (DUF4150).)	130	WP_033640009.1	DUF3540 domain-containing protein	22-211: pfam12059 (6.8e-73, DUF3540, Protein of unknown function (DUF3540).)	211	16	WP_033640008.1	hypothetical protein		166	48	WP_033640010.1	pentapeptide repeat-containing protein	8-271: COG1357 (6.4e-23, YjbI, Uncharacterized protein YjbI, contains pentapeptide repeats [Function unknown].)	355	682	WP_042705419.1	type VI secretion system lipoprotein TssJ	35-151: pfam12790 (8.3e-34, T6SS-SciN, Type VI secretion lipoprotein, VasD, EvfM, TssJ, VC_A0113.)	176	578	WP_033640011.1	DUF2169 domain-containing protein	20-299: pfam09937 (2.2e-89, DUF2169, Uncharacterized protein conserved in bacteria (DUF2169).); 648-834: COG1357 (2.1e-25, YjbI, Uncharacterized protein YjbI, contains pentapeptide repeats [Function unknown].); 529-695: COG1357 (1.5e-21, YjbI, Uncharacterized protein YjbI, contains pentapeptide repeats [Function unknown].)	850	1746	WP_028128110.1	type VI secretion system baseplate subunit TssK	19-440: pfam05936 (1.7e-166, T6SS_VasE, Bacterial Type VI secretion, VC_A0110, EvfL, ImpJ, VasE.)	448	1149	WP_033640012.1	hypothetical protein		166
164	https://www.ncbi.nlm.nih.gov/nuccore/NZ_CP071210.1?report=graph&from=3135523&to=3135915	DUF4150	9	115	1	9.06e-50	Serratia marcescens subsp. marcescens ATCC 13880 ATCC 13880 substr. Sm_S89_jyu2015	NZ_CP071210.1	3135523	3135915	+	WP_004934933.1	DUF4150 domain-containing protein	9-115: pfam13665 (5.9e-44, DUF4150, Domain of unknown function (DUF4150).)	130	WP_033640009.1	DUF3540 domain-containing protein	22-211: pfam12059 (6.8e-73, DUF3540, Protein of unknown function (DUF3540).)	211	16	WP_033640008.1	hypothetical protein		166	48	WP_033640010.1	pentapeptide repeat-containing protein	8-271: COG1357 (6.4e-23, YjbI, Uncharacterized protein YjbI, contains pentapeptide repeats [Function unknown].)	355	682	WP_042705419.1	type VI secretion system lipoprotein TssJ	35-151: pfam12790 (8.3e-34, T6SS-SciN, Type VI secretion lipoprotein, VasD, EvfM, TssJ, VC_A0113.)	176	578	WP_033640011.1	DUF2169 domain-containing protein	20-299: pfam09937 (2.2e-89, DUF2169, Uncharacterized protein conserved in bacteria (DUF2169).); 648-834: COG1357 (2.1e-25, YjbI, Uncharacterized protein YjbI, contains pentapeptide repeats [Function unknown].); 529-695: COG1357 (1.5e-21, YjbI, Uncharacterized protein YjbI, contains pentapeptide repeats [Function unknown].)	850	1746	WP_028128110.1	type VI secretion system baseplate subunit TssK	19-440: pfam05936 (1.7e-166, T6SS_VasE, Bacterial Type VI secretion, VC_A0110, EvfL, ImpJ, VasE.)	448	1149	WP_033640012.1	hypothetical protein		166
165	https://www.ncbi.nlm.nih.gov/nuccore/NZ_CP071226.1?report=graph&from=3135543&to=3135935	DUF4150	9	115	1	9.06e-50	Serratia marcescens subsp. marcescens ATCC 13880 ATCC 13880 substr. Sm_S22_jyu2015	NZ_CP071226.1	3135543	3135935	+	WP_004934933.1	DUF4150 domain-containing protein	9-115: pfam13665 (5.9e-44, DUF4150, Domain of unknown function (DUF4150).)	130	WP_033640009.1	DUF3540 domain-containing protein	22-211: pfam12059 (6.8e-73, DUF3540, Protein of unknown function (DUF3540).)	211	16	WP_033640008.1	hypothetical protein		166	48	WP_033640010.1	pentapeptide repeat-containing protein	8-271: COG1357 (6.4e-23, YjbI, Uncharacterized protein YjbI, contains pentapeptide repeats [Function unknown].)	355	682	WP_042705419.1	type VI secretion system lipoprotein TssJ	35-151: pfam12790 (8.3e-34, T6SS-SciN, Type VI secretion lipoprotein, VasD, EvfM, TssJ, VC_A0113.)	176	578	WP_033640011.1	DUF2169 domain-containing protein	20-299: pfam09937 (2.2e-89, DUF2169, Uncharacterized protein conserved in bacteria (DUF2169).); 648-834: COG1357 (2.1e-25, YjbI, Uncharacterized protein YjbI, contains pentapeptide repeats [Function unknown].); 529-695: COG1357 (1.5e-21, YjbI, Uncharacterized protein YjbI, contains pentapeptide repeats [Function unknown].)	850	1746	WP_028128110.1	type VI secretion system baseplate subunit TssK	19-440: pfam05936 (1.7e-166, T6SS_VasE, Bacterial Type VI secretion, VC_A0110, EvfL, ImpJ, VasE.)	448	1149	WP_033640012.1	hypothetical protein		166
166	https://www.ncbi.nlm.nih.gov/nuccore/NZ_CP071212.1?report=graph&from=3135462&to=3135854	DUF4150	9	115	1	9.06e-50	Serratia marcescens subsp. marcescens ATCC 13880 ATCC 13880 substr. Sm_S50_jyu2015	NZ_CP071212.1	3135462	3135854	+	WP_004934933.1	DUF4150 domain-containing protein	9-115: pfam13665 (5.9e-44, DUF4150, Domain of unknown function (DUF4150).)	130	WP_033640009.1	DUF3540 domain-containing protein	22-211: pfam12059 (6.8e-73, DUF3540, Protein of unknown function (DUF3540).)	211	16	WP_033640008.1	hypothetical protein		166	48	WP_033640010.1	pentapeptide repeat-containing protein	8-271: COG1357 (6.4e-23, YjbI, Uncharacterized protein YjbI, contains pentapeptide repeats [Function unknown].)	355	682	WP_042705419.1	type VI secretion system lipoprotein TssJ	35-151: pfam12790 (8.3e-34, T6SS-SciN, Type VI secretion lipoprotein, VasD, EvfM, TssJ, VC_A0113.)	176	578	WP_033640011.1	DUF2169 domain-containing protein	20-299: pfam09937 (2.2e-89, DUF2169, Uncharacterized protein conserved in bacteria (DUF2169).); 648-834: COG1357 (2.1e-25, YjbI, Uncharacterized protein YjbI, contains pentapeptide repeats [Function unknown].); 529-695: COG1357 (1.5e-21, YjbI, Uncharacterized protein YjbI, contains pentapeptide repeats [Function unknown].)	850	1746	WP_028128110.1	type VI secretion system baseplate subunit TssK	19-440: pfam05936 (1.7e-166, T6SS_VasE, Bacterial Type VI secretion, VC_A0110, EvfL, ImpJ, VasE.)	448	1149	WP_033640012.1	hypothetical protein		166
167	https://www.ncbi.nlm.nih.gov/nuccore/NZ_CP071238.1?report=graph&from=3135500&to=3135892	DUF4150	9	115	1	9.06e-50	Serratia marcescens subsp. marcescens ATCC 13880 ATCC 13880 substr. Sm_S9_jyu2015	NZ_CP071238.1	3135500	3135892	+	WP_004934933.1	DUF4150 domain-containing protein	9-115: pfam13665 (5.9e-44, DUF4150, Domain of unknown function (DUF4150).)	130	WP_033640009.1	DUF3540 domain-containing protein	22-211: pfam12059 (6.8e-73, DUF3540, Protein of unknown function (DUF3540).)	211	16	WP_033640008.1	hypothetical protein		166	48	WP_033640010.1	pentapeptide repeat-containing protein	8-271: COG1357 (6.4e-23, YjbI, Uncharacterized protein YjbI, contains pentapeptide repeats [Function unknown].)	355	682	WP_042705419.1	type VI secretion system lipoprotein TssJ	35-151: pfam12790 (8.3e-34, T6SS-SciN, Type VI secretion lipoprotein, VasD, EvfM, TssJ, VC_A0113.)	176	578	WP_033640011.1	DUF2169 domain-containing protein	20-299: pfam09937 (2.2e-89, DUF2169, Uncharacterized protein conserved in bacteria (DUF2169).); 648-834: COG1357 (2.1e-25, YjbI, Uncharacterized protein YjbI, contains pentapeptide repeats [Function unknown].); 529-695: COG1357 (1.5e-21, YjbI, Uncharacterized protein YjbI, contains pentapeptide repeats [Function unknown].)	850	1746	WP_028128110.1	type VI secretion system baseplate subunit TssK	19-440: pfam05936 (1.7e-166, T6SS_VasE, Bacterial Type VI secretion, VC_A0110, EvfL, ImpJ, VasE.)	448	1149	WP_033640012.1	hypothetical protein		166
168	https://www.ncbi.nlm.nih.gov/nuccore/NZ_CP071202.1?report=graph&from=3135543&to=3135935	DUF4150	9	115	1	9.06e-50	Serratia marcescens subsp. marcescens ATCC 13880 ATCC 13880 substr. Sm_S97_jyu2015	NZ_CP071202.1	3135543	3135935	+	WP_004934933.1	DUF4150 domain-containing protein	9-115: pfam13665 (5.9e-44, DUF4150, Domain of unknown function (DUF4150).)	130	WP_033640009.1	DUF3540 domain-containing protein	22-211: pfam12059 (6.8e-73, DUF3540, Protein of unknown function (DUF3540).)	211	16	WP_033640008.1	hypothetical protein		166	48	WP_033640010.1	pentapeptide repeat-containing protein	8-271: COG1357 (6.4e-23, YjbI, Uncharacterized protein YjbI, contains pentapeptide repeats [Function unknown].)	355	682	WP_042705419.1	type VI secretion system lipoprotein TssJ	35-151: pfam12790 (8.3e-34, T6SS-SciN, Type VI secretion lipoprotein, VasD, EvfM, TssJ, VC_A0113.)	176	578	WP_033640011.1	DUF2169 domain-containing protein	20-299: pfam09937 (2.2e-89, DUF2169, Uncharacterized protein conserved in bacteria (DUF2169).); 648-834: COG1357 (2.1e-25, YjbI, Uncharacterized protein YjbI, contains pentapeptide repeats [Function unknown].); 529-695: COG1357 (1.5e-21, YjbI, Uncharacterized protein YjbI, contains pentapeptide repeats [Function unknown].)	850	1746	WP_028128110.1	type VI secretion system baseplate subunit TssK	19-440: pfam05936 (1.7e-166, T6SS_VasE, Bacterial Type VI secretion, VC_A0110, EvfL, ImpJ, VasE.)	448	1149	WP_033640012.1	hypothetical protein		166
169	https://www.ncbi.nlm.nih.gov/nuccore/NZ_CP071208.1?report=graph&from=3135524&to=3135916	DUF4150	9	115	1	9.06e-50	Serratia marcescens subsp. marcescens ATCC 13880 ATCC 13880 substr. Sm_S81_jyu2015	NZ_CP071208.1	3135524	3135916	+	WP_004934933.1	DUF4150 domain-containing protein	9-115: pfam13665 (5.9e-44, DUF4150, Domain of unknown function (DUF4150).)	130	WP_033640009.1	DUF3540 domain-containing protein	22-211: pfam12059 (6.8e-73, DUF3540, Protein of unknown function (DUF3540).)	211	16	WP_033640008.1	hypothetical protein		166	48	WP_033640010.1	pentapeptide repeat-containing protein	8-271: COG1357 (6.4e-23, YjbI, Uncharacterized protein YjbI, contains pentapeptide repeats [Function unknown].)	355	682	WP_042705419.1	type VI secretion system lipoprotein TssJ	35-151: pfam12790 (8.3e-34, T6SS-SciN, Type VI secretion lipoprotein, VasD, EvfM, TssJ, VC_A0113.)	176	578	WP_033640011.1	DUF2169 domain-containing protein	20-299: pfam09937 (2.2e-89, DUF2169, Uncharacterized protein conserved in bacteria (DUF2169).); 648-834: COG1357 (2.1e-25, YjbI, Uncharacterized protein YjbI, contains pentapeptide repeats [Function unknown].); 529-695: COG1357 (1.5e-21, YjbI, Uncharacterized protein YjbI, contains pentapeptide repeats [Function unknown].)	850	1746	WP_028128110.1	type VI secretion system baseplate subunit TssK	19-440: pfam05936 (1.7e-166, T6SS_VasE, Bacterial Type VI secretion, VC_A0110, EvfL, ImpJ, VasE.)	448	1149	WP_033640012.1	hypothetical protein		166
170	https://www.ncbi.nlm.nih.gov/nuccore/NZ_CP071214.1?report=graph&from=3135501&to=3135893	DUF4150	9	115	1	9.06e-50	Serratia marcescens subsp. marcescens ATCC 13880 ATCC 13880 substr. Sm_SA_jyu2015	NZ_CP071214.1	3135501	3135893	+	WP_004934933.1	DUF4150 domain-containing protein	9-115: pfam13665 (5.9e-44, DUF4150, Domain of unknown function (DUF4150).)	130	WP_033640009.1	DUF3540 domain-containing protein	22-211: pfam12059 (6.8e-73, DUF3540, Protein of unknown function (DUF3540).)	211	16	WP_033640008.1	hypothetical protein		166	48	WP_033640010.1	pentapeptide repeat-containing protein	8-271: COG1357 (6.4e-23, YjbI, Uncharacterized protein YjbI, contains pentapeptide repeats [Function unknown].)	355	682	WP_042705419.1	type VI secretion system lipoprotein TssJ	35-151: pfam12790 (8.3e-34, T6SS-SciN, Type VI secretion lipoprotein, VasD, EvfM, TssJ, VC_A0113.)	176	578	WP_033640011.1	DUF2169 domain-containing protein	20-299: pfam09937 (2.2e-89, DUF2169, Uncharacterized protein conserved in bacteria (DUF2169).); 648-834: COG1357 (2.1e-25, YjbI, Uncharacterized protein YjbI, contains pentapeptide repeats [Function unknown].); 529-695: COG1357 (1.5e-21, YjbI, Uncharacterized protein YjbI, contains pentapeptide repeats [Function unknown].)	850	1746	WP_028128110.1	type VI secretion system baseplate subunit TssK	19-440: pfam05936 (1.7e-166, T6SS_VasE, Bacterial Type VI secretion, VC_A0110, EvfL, ImpJ, VasE.)	448	1149	WP_033640012.1	hypothetical protein		166
171	https://www.ncbi.nlm.nih.gov/nuccore/NZ_CP071242.1?report=graph&from=3136780&to=3137172	DUF4150	9	115	1	9.06e-50	Serratia marcescens subsp. marcescens ATCC 13880 ATCC 13880 substr. Sm_S55_jyu2015	NZ_CP071242.1	3136780	3137172	+	WP_004934933.1	DUF4150 domain-containing protein	9-115: pfam13665 (5.9e-44, DUF4150, Domain of unknown function (DUF4150).)	130	WP_033640009.1	DUF3540 domain-containing protein	22-211: pfam12059 (6.8e-73, DUF3540, Protein of unknown function (DUF3540).)	211	16	WP_033640008.1	hypothetical protein		166	48	WP_033640010.1	pentapeptide repeat-containing protein	8-271: COG1357 (6.4e-23, YjbI, Uncharacterized protein YjbI, contains pentapeptide repeats [Function unknown].)	355	682	WP_042705419.1	type VI secretion system lipoprotein TssJ	35-151: pfam12790 (8.3e-34, T6SS-SciN, Type VI secretion lipoprotein, VasD, EvfM, TssJ, VC_A0113.)	176	578	WP_033640011.1	DUF2169 domain-containing protein	20-299: pfam09937 (2.2e-89, DUF2169, Uncharacterized protein conserved in bacteria (DUF2169).); 648-834: COG1357 (2.1e-25, YjbI, Uncharacterized protein YjbI, contains pentapeptide repeats [Function unknown].); 529-695: COG1357 (1.5e-21, YjbI, Uncharacterized protein YjbI, contains pentapeptide repeats [Function unknown].)	850	1746	WP_028128110.1	type VI secretion system baseplate subunit TssK	19-440: pfam05936 (1.7e-166, T6SS_VasE, Bacterial Type VI secretion, VC_A0110, EvfL, ImpJ, VasE.)	448	1149	WP_033640012.1	hypothetical protein		166
172	https://www.ncbi.nlm.nih.gov/nuccore/NZ_CP071220.1?report=graph&from=3135523&to=3135915	DUF4150	9	115	1	9.06e-50	Serratia marcescens subsp. marcescens ATCC 13880 ATCC 13880 substr. Sm_S57_jyu2015	NZ_CP071220.1	3135523	3135915	+	WP_004934933.1	DUF4150 domain-containing protein	9-115: pfam13665 (5.9e-44, DUF4150, Domain of unknown function (DUF4150).)	130	WP_033640009.1	DUF3540 domain-containing protein	22-211: pfam12059 (6.8e-73, DUF3540, Protein of unknown function (DUF3540).)	211	16	WP_033640008.1	hypothetical protein		166	48	WP_033640010.1	pentapeptide repeat-containing protein	8-271: COG1357 (6.4e-23, YjbI, Uncharacterized protein YjbI, contains pentapeptide repeats [Function unknown].)	355	682	WP_042705419.1	type VI secretion system lipoprotein TssJ	35-151: pfam12790 (8.3e-34, T6SS-SciN, Type VI secretion lipoprotein, VasD, EvfM, TssJ, VC_A0113.)	176	578	WP_033640011.1	DUF2169 domain-containing protein	20-299: pfam09937 (2.2e-89, DUF2169, Uncharacterized protein conserved in bacteria (DUF2169).); 648-834: COG1357 (2.1e-25, YjbI, Uncharacterized protein YjbI, contains pentapeptide repeats [Function unknown].); 529-695: COG1357 (1.5e-21, YjbI, Uncharacterized protein YjbI, contains pentapeptide repeats [Function unknown].)	850	1746	WP_028128110.1	type VI secretion system baseplate subunit TssK	19-440: pfam05936 (1.7e-166, T6SS_VasE, Bacterial Type VI secretion, VC_A0110, EvfL, ImpJ, VasE.)	448	1149	WP_033640012.1	hypothetical protein		166
173	https://www.ncbi.nlm.nih.gov/nuccore/NZ_CP071232.1?report=graph&from=3135523&to=3135915	DUF4150	9	115	1	9.06e-50	Serratia marcescens subsp. marcescens ATCC 13880 ATCC 13880 substr. Sm_S67_jyu2015	NZ_CP071232.1	3135523	3135915	+	WP_004934933.1	DUF4150 domain-containing protein	9-115: pfam13665 (5.9e-44, DUF4150, Domain of unknown function (DUF4150).)	130	WP_033640009.1	DUF3540 domain-containing protein	22-211: pfam12059 (6.8e-73, DUF3540, Protein of unknown function (DUF3540).)	211	16	WP_033640008.1	hypothetical protein		166	48	WP_033640010.1	pentapeptide repeat-containing protein	8-271: COG1357 (6.4e-23, YjbI, Uncharacterized protein YjbI, contains pentapeptide repeats [Function unknown].)	355	682	WP_042705419.1	type VI secretion system lipoprotein TssJ	35-151: pfam12790 (8.3e-34, T6SS-SciN, Type VI secretion lipoprotein, VasD, EvfM, TssJ, VC_A0113.)	176	578	WP_033640011.1	DUF2169 domain-containing protein	20-299: pfam09937 (2.2e-89, DUF2169, Uncharacterized protein conserved in bacteria (DUF2169).); 648-834: COG1357 (2.1e-25, YjbI, Uncharacterized protein YjbI, contains pentapeptide repeats [Function unknown].); 529-695: COG1357 (1.5e-21, YjbI, Uncharacterized protein YjbI, contains pentapeptide repeats [Function unknown].)	850	1746	WP_028128110.1	type VI secretion system baseplate subunit TssK	19-440: pfam05936 (1.7e-166, T6SS_VasE, Bacterial Type VI secretion, VC_A0110, EvfL, ImpJ, VasE.)	448	1149	WP_033640012.1	hypothetical protein		166
174	https://www.ncbi.nlm.nih.gov/nuccore/NZ_CP071190.1?report=graph&from=3136759&to=3137151	DUF4150	9	115	1	9.06e-50	Serratia marcescens subsp. marcescens ATCC 13880 ATCC 13880 substr. Sm_S79_jyu2015	NZ_CP071190.1	3136759	3137151	+	WP_004934933.1	DUF4150 domain-containing protein	9-115: pfam13665 (5.9e-44, DUF4150, Domain of unknown function (DUF4150).)	130	WP_033640009.1	DUF3540 domain-containing protein	22-211: pfam12059 (6.8e-73, DUF3540, Protein of unknown function (DUF3540).)	211	16	WP_033640008.1	hypothetical protein		166	48	WP_033640010.1	pentapeptide repeat-containing protein	8-271: COG1357 (6.4e-23, YjbI, Uncharacterized protein YjbI, contains pentapeptide repeats [Function unknown].)	355	682	WP_042705419.1	type VI secretion system lipoprotein TssJ	35-151: pfam12790 (8.3e-34, T6SS-SciN, Type VI secretion lipoprotein, VasD, EvfM, TssJ, VC_A0113.)	176	578	WP_033640011.1	DUF2169 domain-containing protein	20-299: pfam09937 (2.2e-89, DUF2169, Uncharacterized protein conserved in bacteria (DUF2169).); 648-834: COG1357 (2.1e-25, YjbI, Uncharacterized protein YjbI, contains pentapeptide repeats [Function unknown].); 529-695: COG1357 (1.5e-21, YjbI, Uncharacterized protein YjbI, contains pentapeptide repeats [Function unknown].)	850	1746	WP_028128110.1	type VI secretion system baseplate subunit TssK	19-440: pfam05936 (1.7e-166, T6SS_VasE, Bacterial Type VI secretion, VC_A0110, EvfL, ImpJ, VasE.)	448	1149	WP_033640012.1	hypothetical protein		166
175	https://www.ncbi.nlm.nih.gov/nuccore/NZ_CP071216.1?report=graph&from=3136780&to=3137172	DUF4150	9	115	1	9.06e-50	Serratia marcescens subsp. marcescens ATCC 13880 ATCC 13880 substr. Sm_S24_jyu2015	NZ_CP071216.1	3136780	3137172	+	WP_004934933.1	DUF4150 domain-containing protein	9-115: pfam13665 (5.9e-44, DUF4150, Domain of unknown function (DUF4150).)	130	WP_033640009.1	DUF3540 domain-containing protein	22-211: pfam12059 (6.8e-73, DUF3540, Protein of unknown function (DUF3540).)	211	16	WP_033640008.1	hypothetical protein		166	48	WP_033640010.1	pentapeptide repeat-containing protein	8-271: COG1357 (6.4e-23, YjbI, Uncharacterized protein YjbI, contains pentapeptide repeats [Function unknown].)	355	682	WP_042705419.1	type VI secretion system lipoprotein TssJ	35-151: pfam12790 (8.3e-34, T6SS-SciN, Type VI secretion lipoprotein, VasD, EvfM, TssJ, VC_A0113.)	176	578	WP_033640011.1	DUF2169 domain-containing protein	20-299: pfam09937 (2.2e-89, DUF2169, Uncharacterized protein conserved in bacteria (DUF2169).); 648-834: COG1357 (2.1e-25, YjbI, Uncharacterized protein YjbI, contains pentapeptide repeats [Function unknown].); 529-695: COG1357 (1.5e-21, YjbI, Uncharacterized protein YjbI, contains pentapeptide repeats [Function unknown].)	850	1746	WP_028128110.1	type VI secretion system baseplate subunit TssK	19-440: pfam05936 (1.7e-166, T6SS_VasE, Bacterial Type VI secretion, VC_A0110, EvfL, ImpJ, VasE.)	448	1149	WP_033640012.1	hypothetical protein		166
176	https://www.ncbi.nlm.nih.gov/nuccore/NZ_CP072199.1?report=graph&from=4790593&to=4790985	DUF4150	9	115	1	9.06e-50	Serratia marcescens subsp. marcescens ATCC 13880	NZ_CP072199.1	4790593	4790985	+	WP_004934933.1	DUF4150 domain-containing protein	9-115: pfam13665 (5.9e-44, DUF4150, Domain of unknown function (DUF4150).)	130	WP_033640009.1	DUF3540 domain-containing protein	22-211: pfam12059 (6.8e-73, DUF3540, Protein of unknown function (DUF3540).)	211	16	WP_033640008.1	hypothetical protein		166	48	WP_033640010.1	pentapeptide repeat-containing protein	8-271: COG1357 (6.4e-23, YjbI, Uncharacterized protein YjbI, contains pentapeptide repeats [Function unknown].)	355	682	WP_042705419.1	type VI secretion system lipoprotein TssJ	35-151: pfam12790 (8.3e-34, T6SS-SciN, Type VI secretion lipoprotein, VasD, EvfM, TssJ, VC_A0113.)	176	578	WP_033640011.1	DUF2169 domain-containing protein	20-299: pfam09937 (2.2e-89, DUF2169, Uncharacterized protein conserved in bacteria (DUF2169).); 648-834: COG1357 (2.1e-25, YjbI, Uncharacterized protein YjbI, contains pentapeptide repeats [Function unknown].); 529-695: COG1357 (1.5e-21, YjbI, Uncharacterized protein YjbI, contains pentapeptide repeats [Function unknown].)	850	1746	WP_028128110.1	type VI secretion system baseplate subunit TssK	19-440: pfam05936 (1.7e-166, T6SS_VasE, Bacterial Type VI secretion, VC_A0110, EvfL, ImpJ, VasE.)	448	1149	WP_033640012.1	hypothetical protein		166
177	https://www.ncbi.nlm.nih.gov/nuccore/NZ_CP005927.1?report=graph&from=3054980&to=3055372	DUF4150	9	115	1	9.06e-50	Serratia sp. FS14	NZ_CP005927.1	3054980	3055372	-	WP_004934933.1	DUF4150 domain-containing protein	9-115: pfam13665 (5.9e-44, DUF4150, Domain of unknown function (DUF4150).)	130	WP_044031003.1	DUF3540 domain-containing protein	22-211: pfam12059 (1.1e-72, DUF3540, Protein of unknown function (DUF3540).)	211	15	WP_033632731.1	hypothetical protein		166	48	WP_021504098.1	pentapeptide repeat-containing protein	8-271: COG1357 (2.7e-22, YjbI, Uncharacterized protein YjbI, contains pentapeptide repeats [Function unknown].)	355	681	WP_015378277.1	type VI secretion system lipoprotein TssJ	35-151: pfam12790 (6.4e-33, T6SS-SciN, Type VI secretion lipoprotein, VasD, EvfM, TssJ, VC_A0113.)	176	578	WP_044031004.1	DUF2169 domain-containing protein	20-299: pfam09937 (5.4e-89, DUF2169, Uncharacterized protein conserved in bacteria (DUF2169).); 576-833: COG1357 (2.1e-25, YjbI, Uncharacterized protein YjbI, contains pentapeptide repeats [Function unknown].); 552-591: pfam00805 (1.1e-07, Pentapeptide, Pentapeptide repeats (8 copies).); 529-566: pfam00805 (7.6e-06, Pentapeptide, Pentapeptide repeats (8 copies).)	850	1745	WP_044032048.1	type VI secretion system baseplate subunit TssK	19-440: pfam05936 (1.1e-167, T6SS_VasE, Bacterial Type VI secretion, VC_A0110, EvfL, ImpJ, VasE.)	448	1149	WP_015378272.1	hypothetical protein		166
178	https://www.ncbi.nlm.nih.gov/nuccore/NZ_AP013063.1?report=graph&from=2522859&to=2523251	DUF4150	9	115	1	9.06e-50	Serratia marcescens SM39	NZ_AP013063.1	2522859	2523251	+	WP_004934933.1	DUF4150 domain-containing protein	9-115: pfam13665 (5.9e-44, DUF4150, Domain of unknown function (DUF4150).)	130	WP_033635020.1	DUF3540 domain-containing protein	22-211: pfam12059 (3.9e-71, DUF3540, Protein of unknown function (DUF3540).)	211	16	WP_033648134.1	hypothetical protein		166	44	WP_041035650.1	pentapeptide repeat-containing protein	8-271: COG1357 (1.2e-18, YjbI, Uncharacterized protein YjbI, contains pentapeptide repeats [Function unknown].)	355	682	WP_048321733.1	type VI secretion system lipoprotein TssJ	35-151: pfam12790 (8.4e-34, T6SS-SciN, Type VI secretion lipoprotein, VasD, EvfM, TssJ, VC_A0113.)	176	574	WP_041035648.1	DUF2169 domain-containing protein	20-299: pfam09937 (8.2e-91, DUF2169, Uncharacterized protein conserved in bacteria (DUF2169).); 521-818: COG1357 (5.7e-26, YjbI, Uncharacterized protein YjbI, contains pentapeptide repeats [Function unknown].)	850	1746	WP_041038035.1	type VI secretion system baseplate subunit TssK	19-440: pfam05936 (9.4e-166, T6SS_VasE, Bacterial Type VI secretion, VC_A0110, EvfL, ImpJ, VasE.)	448	1145	WP_041035646.1	hypothetical protein		166
179	https://www.ncbi.nlm.nih.gov/nuccore/NZ_HG738868.1?report=graph&from=3105754&to=3106146	DUF4150	9	115	1	9.06e-50	Serratia marcescens SMB2099	NZ_HG738868.1	3105754	3106146	+	WP_004934933.1	DUF4150 domain-containing protein	9-115: pfam13665 (5.9e-44, DUF4150, Domain of unknown function (DUF4150).)	130	WP_033653621.1	DUF3540 domain-containing protein	22-211: pfam12059 (4.4e-71, DUF3540, Protein of unknown function (DUF3540).)	211	16	WP_033638520.1	hypothetical protein		166	44	WP_079656578.1	pentapeptide repeat-containing protein	8-275: COG1357 (1.3e-17, YjbI, Uncharacterized protein YjbI, contains pentapeptide repeats [Function unknown].)	355	682	WP_079656579.1	type VI secretion system lipoprotein TssJ	35-150: pfam12790 (2.5e-32, T6SS-SciN, Type VI secretion lipoprotein, VasD, EvfM, TssJ, VC_A0113.)	175	574	WP_079656577.1	DUF2169 domain-containing protein	20-299: pfam09937 (9.0e-90, DUF2169, Uncharacterized protein conserved in bacteria (DUF2169).); 521-818: COG1357 (4.4e-26, YjbI, Uncharacterized protein YjbI, contains pentapeptide repeats [Function unknown].)	850	1746	WP_033638522.1	type VI secretion system baseplate subunit TssK	19-440: pfam05936 (1.5e-166, T6SS_VasE, Bacterial Type VI secretion, VC_A0110, EvfL, ImpJ, VasE.)	448	1142	WP_060443095.1	hypothetical protein		166
180	https://www.ncbi.nlm.nih.gov/nuccore/NZ_CP007044.2?report=graph&from=163714&to=164106	DUF4150	9	115	1	6.92e-37	Chania multitudinisentens RB-25	NZ_CP007044.2	163714	164106	+	WP_024912509.1	DUF4150 domain-containing protein	9-115: pfam13665 (2.1e-31, DUF4150, Domain of unknown function (DUF4150).)	130	WP_024912510.1	DUF3540 domain-containing protein	22-202: pfam12059 (2.3e-81, DUF3540, Protein of unknown function (DUF3540).)	202	4	WP_024912508.1	SH3 domain-containing protein		168	42	WP_024912511.1	pentapeptide repeat-containing protein	132-331: COG1357 (1.9e-16, YjbI, Uncharacterized protein YjbI, contains pentapeptide repeats [Function unknown].); 6-227: COG1357 (5.5e-14, YjbI, Uncharacterized protein YjbI, contains pentapeptide repeats [Function unknown].)	356	625	WP_024912507.1	type VI secretion system lipoprotein TssJ	34-145: cl01405 (3.6e-31, T6SS-SciN, Type VI secretion lipoprotein, VasD, EvfM, TssJ, VC_A0113.)	171	575	WP_024912512.1	DUF2169 domain-containing protein	21-300: pfam09937 (1.2e-98, DUF2169, Uncharacterized protein conserved in bacteria (DUF2169).); 571-820: COG1357 (2.6e-26, YjbI, Uncharacterized protein YjbI, contains pentapeptide repeats [Function unknown].); 534-571: pfam00805 (4.4e-09, Pentapeptide, Pentapeptide repeats (8 copies).)	846	1692	WP_024912506.1	type VI secretion system baseplate subunit TssK	19-437: pfam05936 (2.8e-175, T6SS_VasE, Bacterial Type VI secretion, VC_A0110, EvfL, ImpJ, VasE.)	445	1132	WP_024912513.1	DUF3592 domain-containing protein	3-123: pfam12158 (3.7e-07, DUF3592, Protein of unknown function (DUF3592).)	128
181	https://www.ncbi.nlm.nih.gov/nuccore/NZ_CP026383.1?report=graph&from=3678557&to=3678949	DUF4150	9	115	1	9.06e-50	Serratia sp. SSNIH1	NZ_CP026383.1	3678557	3678949	+	WP_004934933.1	DUF4150 domain-containing protein	9-115: pfam13665 (5.9e-44, DUF4150, Domain of unknown function (DUF4150).)	130	WP_055313133.1	DUF3540 domain-containing protein	22-211: pfam12059 (8.5e-73, DUF3540, Protein of unknown function (DUF3540).)	211	16	WP_055316351.1	type VI secretion system accessory protein TagV		166	47	WP_055316350.1	pentapeptide repeat-containing protein	8-271: COG1357 (8.8e-20, YjbI, Uncharacterized protein YjbI, contains pentapeptide repeats [Function unknown].)	355	682	WP_047730446.1	type VI secretion system lipoprotein TssJ	35-150: pfam12790 (4.5e-32, T6SS-SciN, Type VI secretion lipoprotein, VasD, EvfM, TssJ, VC_A0113.)	175	577	WP_055316349.1	DUF2169 domain-containing protein	20-299: pfam09937 (5.0e-91, DUF2169, Uncharacterized protein conserved in bacteria (DUF2169).); 574-821: COG1357 (5.6e-25, YjbI, Uncharacterized protein YjbI, contains pentapeptide repeats [Function unknown].); 510-628: PRK15196 (2.1e-09, PRK15196, type III secretion system effector PipB2.)	848	1746	WP_047730901.1	type VI secretion system baseplate subunit TssK	19-440: pfam05936 (9.0e-167, T6SS_VasE, Bacterial Type VI secretion, VC_A0110, EvfL, ImpJ, VasE.)	448	1145	WP_038876795.1	hypothetical protein		166
182	https://www.ncbi.nlm.nih.gov/nuccore/NZ_CP033831.1?report=graph&from=4428179&to=4428571	DUF4150	9	115	1	4.96e-50	Serratia sp. FDAARGOS_506	NZ_CP033831.1	4428179	4428571	+	WP_049201234.1	DUF4150 domain-containing protein	9-115: pfam13665 (2.9e-44, DUF4150, Domain of unknown function (DUF4150).)	130	WP_123895289.1	DUF3540 domain-containing protein	22-211: pfam12059 (2.5e-73, DUF3540, Protein of unknown function (DUF3540).)	211	16	WP_123895290.1	type VI secretion system accessory protein TagV		166	48	WP_123895288.1	pentapeptide repeat-containing protein	22-271: COG1357 (1.5e-19, YjbI, Uncharacterized protein YjbI, contains pentapeptide repeats [Function unknown].); 241-315: pfam13599 (9.2e-06, Pentapeptide_4, Pentapeptide repeats (9 copies).)	355	682	WP_123895291.1	type VI secretion system lipoprotein TssJ	35-150: pfam12790 (5.4e-32, T6SS-SciN, Type VI secretion lipoprotein, VasD, EvfM, TssJ, VC_A0113.)	175	578	WP_123895287.1	DUF2169 domain-containing protein	20-299: pfam09937 (3.5e-91, DUF2169, Uncharacterized protein conserved in bacteria (DUF2169).); 561-833: COG1357 (4.5e-25, YjbI, Uncharacterized protein YjbI, contains pentapeptide repeats [Function unknown].); 538-575: pfam00805 (4.5e-07, Pentapeptide, Pentapeptide repeats (8 copies).)	850	1746	WP_049201394.1	type VI secretion system baseplate subunit TssK	19-440: pfam05936 (6.5e-165, T6SS_VasE, Bacterial Type VI secretion, VC_A0110, EvfL, ImpJ, VasE.)	448	1146	WP_123895286.1	hypothetical protein		166
183	https://www.ncbi.nlm.nih.gov/nuccore/NZ_CP033504.1?report=graph&from=2465677&to=2466069	DUF4150	9	115	1	3.53e-50	Serratia sp. LS-1	NZ_CP033504.1	2465677	2466069	+	WP_033643549.1	DUF4150 domain-containing protein	9-115: pfam13665 (2.5e-44, DUF4150, Domain of unknown function (DUF4150).)	130	WP_033650852.1	DUF3540 domain-containing protein	22-211: pfam12059 (7.9e-72, DUF3540, Protein of unknown function (DUF3540).)	211	17	WP_060660574.1	type VI secretion system accessory protein TagV		166	48	WP_033643547.1	pentapeptide repeat-containing protein	22-271: COG1357 (1.3e-19, YjbI, Uncharacterized protein YjbI, contains pentapeptide repeats [Function unknown].)	355	683	WP_033643551.1	type VI secretion system lipoprotein TssJ	28-150: cl01405 (2.8e-33, T6SS-SciN, Type VI secretion lipoprotein, VasD, EvfM, TssJ, VC_A0113.)	176	578	WP_116286290.1	DUF2169 domain-containing protein	20-299: pfam09937 (2.0e-90, DUF2169, Uncharacterized protein conserved in bacteria (DUF2169).); 574-830: COG1357 (6.5e-25, YjbI, Uncharacterized protein YjbI, contains pentapeptide repeats [Function unknown].); 510-628: PRK15196 (2.9e-10, PRK15196, type III secretion system effector PipB2.)	848	1747	WP_033644304.1	type VI secretion system baseplate subunit TssK	19-440: pfam05936 (1.6e-168, T6SS_VasE, Bacterial Type VI secretion, VC_A0110, EvfL, ImpJ, VasE.)	448	1149	WP_060660577.1	hypothetical protein		166
184	https://www.ncbi.nlm.nih.gov/nuccore/NZ_CP083690.1?report=graph&from=4853770&to=4854162	DUF4150	9	115	1	9.06e-50	Serratia sp. HRI	NZ_CP083690.1	4853770	4854162	-	WP_004934933.1	DUF4150 domain-containing protein	9-115: pfam13665 (5.9e-44, DUF4150, Domain of unknown function (DUF4150).)	130	WP_147191056.1	DUF3540 domain-containing protein	22-211: pfam12059 (1.0e-72, DUF3540, Protein of unknown function (DUF3540).)	211	16	WP_038876786.1	type VI secretion system accessory protein TagV		166	47	WP_147191054.1	pentapeptide repeat-containing protein	8-271: COG1357 (1.0e-19, YjbI, Uncharacterized protein YjbI, contains pentapeptide repeats [Function unknown].)	355	682	WP_047730446.1	type VI secretion system lipoprotein TssJ	35-150: pfam12790 (4.5e-32, T6SS-SciN, Type VI secretion lipoprotein, VasD, EvfM, TssJ, VC_A0113.)	175	577	WP_147191053.1	DUF2169 domain-containing protein	20-299: pfam09937 (2.7e-90, DUF2169, Uncharacterized protein conserved in bacteria (DUF2169).); 574-831: COG1357 (2.5e-25, YjbI, Uncharacterized protein YjbI, contains pentapeptide repeats [Function unknown].); 536-573: pfam00805 (5.8e-07, Pentapeptide, Pentapeptide repeats (8 copies).)	848	1746	WP_147191058.1	type VI secretion system baseplate subunit TssK	19-440: pfam05936 (6.6e-166, T6SS_VasE, Bacterial Type VI secretion, VC_A0110, EvfL, ImpJ, VasE.)	448	1145	WP_038876795.1	hypothetical protein		166
185	https://www.ncbi.nlm.nih.gov/nuccore/NZ_CP109739.1?report=graph&from=3647679&to=3648071	DUF4150	9	115	1	9.06e-50	Serratia nevei 2017-45-174	NZ_CP109739.1	3647679	3648071	-	WP_004934933.1	DUF4150 domain-containing protein	9-115: pfam13665 (5.9e-44, DUF4150, Domain of unknown function (DUF4150).)	130	WP_038876788.1	DUF3540 domain-containing protein	22-211: pfam12059 (1.0e-72, DUF3540, Protein of unknown function (DUF3540).)	211	16	WP_047730447.1	hypothetical protein		166	47	WP_060433372.1	pentapeptide repeat-containing protein	8-271: COG1357 (1.6e-19, YjbI, Uncharacterized protein YjbI, contains pentapeptide repeats [Function unknown].)	355	682	WP_047730446.1	type VI secretion system lipoprotein TssJ	35-150: pfam12790 (4.5e-32, T6SS-SciN, Type VI secretion lipoprotein, VasD, EvfM, TssJ, VC_A0113.)	175	577	WP_284594403.1	DUF2169 domain-containing protein	20-299: pfam09937 (5.4e-91, DUF2169, Uncharacterized protein conserved in bacteria (DUF2169).); 574-831: COG1357 (2.8e-25, YjbI, Uncharacterized protein YjbI, contains pentapeptide repeats [Function unknown].); 550-589: pfam00805 (7.9e-07, Pentapeptide, Pentapeptide repeats (8 copies).)	848	1746	WP_047730901.1	type VI secretion system baseplate subunit TssK	19-440: pfam05936 (9.0e-167, T6SS_VasE, Bacterial Type VI secretion, VC_A0110, EvfL, ImpJ, VasE.)	448	1145	WP_038876795.1	hypothetical protein		166
186	https://www.ncbi.nlm.nih.gov/nuccore/NZ_CP016948.1?report=graph&from=2453650&to=2454042	DUF4150	9	115	1	9.06e-50	Serratia surfactantfaciens YD25	NZ_CP016948.1	2453650	2454042	+	WP_004934933.1	DUF4150 domain-containing protein	9-115: pfam13665 (5.9e-44, DUF4150, Domain of unknown function (DUF4150).)	130	WP_063918556.1	DUF3540 domain-containing protein	22-211: pfam12059 (1.4e-72, DUF3540, Protein of unknown function (DUF3540).)	211	17	WP_019452982.1	hypothetical protein		166	48	WP_063918555.1	pentapeptide repeat-containing protein	3-271: COG1357 (2.0e-20, YjbI, Uncharacterized protein YjbI, contains pentapeptide repeats [Function unknown].)	355	683	WP_063918557.1	type VI secretion system lipoprotein TssJ	35-151: pfam12790 (3.8e-33, T6SS-SciN, Type VI secretion lipoprotein, VasD, EvfM, TssJ, VC_A0113.)	176	578	WP_063918554.1	DUF2169 domain-containing protein	20-299: pfam09937 (1.6e-90, DUF2169, Uncharacterized protein conserved in bacteria (DUF2169).); 561-823: COG1357 (6.5e-27, YjbI, Uncharacterized protein YjbI, contains pentapeptide repeats [Function unknown].); 538-575: pfam00805 (1.3e-07, Pentapeptide, Pentapeptide repeats (8 copies).)	850	1747	WP_025159842.1	type VI secretion system baseplate subunit TssK	19-440: pfam05936 (1.0e-166, T6SS_VasE, Bacterial Type VI secretion, VC_A0110, EvfL, ImpJ, VasE.)	448	1149	WP_063918553.1	hypothetical protein		166
187	https://www.ncbi.nlm.nih.gov/nuccore/NZ_CP065032.1?report=graph&from=2984378&to=2984770	DUF4150	9	115	1	9.06e-50	Serratia sp. CMO1	NZ_CP065032.1	2984378	2984770	+	WP_004934933.1	DUF4150 domain-containing protein	9-115: pfam13665 (5.9e-44, DUF4150, Domain of unknown function (DUF4150).)	130	WP_016927268.1	DUF3540 domain-containing protein	22-211: pfam12059 (8.7e-73, DUF3540, Protein of unknown function (DUF3540).)	211	16	WP_033632731.1	type VI secretion system accessory protein TagV		166	48	WP_206194786.1	pentapeptide repeat-containing protein	8-271: COG1357 (2.3e-22, YjbI, Uncharacterized protein YjbI, contains pentapeptide repeats [Function unknown].)	355	682	WP_206194787.1	type VI secretion system lipoprotein TssJ	35-151: pfam12790 (8.5e-34, T6SS-SciN, Type VI secretion lipoprotein, VasD, EvfM, TssJ, VC_A0113.)	176	578	WP_206194785.1	DUF2169 domain-containing protein	20-299: pfam09937 (2.0e-89, DUF2169, Uncharacterized protein conserved in bacteria (DUF2169).); 648-834: COG1357 (2.4e-25, YjbI, Uncharacterized protein YjbI, contains pentapeptide repeats [Function unknown].); 529-695: COG1357 (1.1e-21, YjbI, Uncharacterized protein YjbI, contains pentapeptide repeats [Function unknown].)	850	1746	WP_028128110.1	type VI secretion system baseplate subunit TssK	19-440: pfam05936 (1.7e-166, T6SS_VasE, Bacterial Type VI secretion, VC_A0110, EvfL, ImpJ, VasE.)	448	1149	WP_049299109.1	hypothetical protein		166
188	https://www.ncbi.nlm.nih.gov/nuccore/NZ_CP124750.1?report=graph&from=3050114&to=3050506	DUF4150	9	115	1	9.06e-50	Serratia sp. K-M0706	NZ_CP124750.1	3050114	3050506	+	WP_004934933.1	DUF4150 domain-containing protein	9-115: pfam13665 (5.9e-44, DUF4150, Domain of unknown function (DUF4150).)	130	WP_033653621.1	DUF3540 domain-containing protein	22-211: pfam12059 (4.4e-71, DUF3540, Protein of unknown function (DUF3540).)	211	16	WP_033638520.1	hypothetical protein		166	44	WP_060430230.1	pentapeptide repeat-containing protein	8-263: COG1357 (2.7e-19, YjbI, Uncharacterized protein YjbI, contains pentapeptide repeats [Function unknown].)	355	682	WP_048321733.1	type VI secretion system lipoprotein TssJ	35-151: pfam12790 (8.4e-34, T6SS-SciN, Type VI secretion lipoprotein, VasD, EvfM, TssJ, VC_A0113.)	176	574	WP_060430229.1	DUF2169 domain-containing protein	20-299: pfam09937 (2.8e-90, DUF2169, Uncharacterized protein conserved in bacteria (DUF2169).); 648-834: COG1357 (2.1e-25, YjbI, Uncharacterized protein YjbI, contains pentapeptide repeats [Function unknown].); 515-652: COG1357 (3.0e-16, YjbI, Uncharacterized protein YjbI, contains pentapeptide repeats [Function unknown].)	850	1746	WP_048322102.1	type VI secretion system baseplate subunit TssK	19-440: pfam05936 (8.0e-167, T6SS_VasE, Bacterial Type VI secretion, VC_A0110, EvfL, ImpJ, VasE.)	448	1145	WP_060430227.1	hypothetical protein		166
189	https://www.ncbi.nlm.nih.gov/nuccore/NZ_CP124754.1?report=graph&from=3129793&to=3130185	DUF4150	9	115	1	9.06e-50	Serratia sp. K-E0102	NZ_CP124754.1	3129793	3130185	+	WP_004934933.1	DUF4150 domain-containing protein	9-115: pfam13665 (5.9e-44, DUF4150, Domain of unknown function (DUF4150).)	130	WP_033653621.1	DUF3540 domain-containing protein	22-211: pfam12059 (4.4e-71, DUF3540, Protein of unknown function (DUF3540).)	211	16	WP_033638520.1	hypothetical protein		166	44	WP_033635019.1	pentapeptide repeat-containing protein	8-271: COG1357 (9.5e-19, YjbI, Uncharacterized protein YjbI, contains pentapeptide repeats [Function unknown].)	355	682	WP_050595943.1	type VI secretion system lipoprotein TssJ	35-151: pfam12790 (1.1e-33, T6SS-SciN, Type VI secretion lipoprotein, VasD, EvfM, TssJ, VC_A0113.)	176	574	WP_049234714.1	DUF2169 domain-containing protein	20-299: pfam09937 (1.6e-90, DUF2169, Uncharacterized protein conserved in bacteria (DUF2169).); 655-828: COG1357 (1.2e-26, YjbI, Uncharacterized protein YjbI, contains pentapeptide repeats [Function unknown].); 515-652: COG1357 (6.6e-16, YjbI, Uncharacterized protein YjbI, contains pentapeptide repeats [Function unknown].)	850	1746	WP_033638522.1	type VI secretion system baseplate subunit TssK	19-440: pfam05936 (1.5e-166, T6SS_VasE, Bacterial Type VI secretion, VC_A0110, EvfL, ImpJ, VasE.)	448	1145	WP_060452571.1	hypothetical protein		166
190	https://www.ncbi.nlm.nih.gov/nuccore/NZ_CP011427.1?report=graph&from=1986755&to=1987135	DUF4150	9	111	1	1.04e-37	Pantoea vagans ND02	NZ_CP011427.1	1986755	1987135	+	WP_058972768.1	DUF4150 domain-containing protein	9-111: pfam13665 (1.3e-33, DUF4150, Domain of unknown function (DUF4150).)	126	WP_039328620.1	DUF3540 domain-containing protein	33-202: pfam12059 (4.8e-55, DUF3540, Protein of unknown function (DUF3540).)	202	13	WP_039335526.1	hypothetical protein		167	76	WP_052205919.1	pentapeptide repeat-containing protein	65-309: COG1357 (1.1e-17, YjbI, Uncharacterized protein YjbI, contains pentapeptide repeats [Function unknown].); 26-96: pfam13599 (5.5e-11, Pentapeptide_4, Pentapeptide repeats (9 copies).)	361	608	WP_039335528.1	type VI secretion system lipoprotein TssJ	34-137: pfam12790 (1.1e-25, T6SS-SciN, Type VI secretion lipoprotein, VasD, EvfM, TssJ, VC_A0113.)	167	564	WP_039328621.1	DUF2169 domain-containing protein	21-229: cl02212 (2.3e-38, DUF2169, Uncharacterized protein conserved in bacteria (DUF2169).); 441-677: COG1357 (1.8e-21, YjbI, Uncharacterized protein YjbI, contains pentapeptide repeats [Function unknown].); 626-702: pfam13599 (4.7e-06, Pentapeptide_4, Pentapeptide repeats (9 copies).)	764	1697	WP_039335530.1	type VI secretion system baseplate subunit TssK	19-440: pfam05936 (2.6e-171, T6SS_VasE, Bacterial Type VI secretion, VC_A0110, EvfL, ImpJ, VasE.)	447	1087	WP_052205922.1	type VI secretion system tip protein TssI/VgrG	8-534: TIGR03361 (1.1e-162, VI_Rhs_Vgr, type VI secretion system Vgr family protein.)	775
191	https://www.ncbi.nlm.nih.gov/nuccore/NZ_CP104760.1?report=graph&from=38864&to=39244	DUF4150	16	111	1	5.58e-38	Kalamiella piersonii GABEKP28	NZ_CP104760.1	38864	39244	+	WP_120456684.1	DUF4150 domain-containing protein	16-111: pfam13665 (1.6e-32, DUF4150, Domain of unknown function (DUF4150).)	126	WP_269950695.1	DUF3540 domain-containing protein	22-202: pfam12059 (3.4e-53, DUF3540, Protein of unknown function (DUF3540).)	202	13	WP_269950696.1	lipoprotein		160	27	WP_147402118.1	hypothetical protein		64	733	WP_126689346.1	type VI secretion system lipoprotein TssJ	1-153: cl01405 (1.4e-23, T6SS-SciN, Type VI secretion lipoprotein, VasD, EvfM, TssJ, VC_A0113.)	168	519	WP_269950748.1	pentapeptide repeat-containing protein	38-274: COG1357 (1.5e-22, YjbI, Uncharacterized protein YjbI, contains pentapeptide repeats [Function unknown].)	349	1455	WP_269950697.1	type VI secretion system baseplate subunit TssK	19-439: pfam05936 (1.0e-173, T6SS_VasE, Bacterial Type VI secretion, VC_A0110, EvfL, ImpJ, VasE.)	446	1047	WP_269950694.1	DUF2169 domain-containing protein	21-286: pfam09937 (1.7e-68, DUF2169, Uncharacterized protein conserved in bacteria (DUF2169).); 566-798: COG1357 (1.5e-25, YjbI, Uncharacterized protein YjbI, contains pentapeptide repeats [Function unknown].); 455-653: COG1357 (9.7e-16, YjbI, Uncharacterized protein YjbI, contains pentapeptide repeats [Function unknown].)	826
192	https://www.ncbi.nlm.nih.gov/nuccore/NZ_CP115897.1?report=graph&from=96129&to=96509	DUF4150	16	111	1	5.58e-38	Kalamiella piersonii URMC-2103A041	NZ_CP115897.1	96129	96509	+	WP_120456684.1	DUF4150 domain-containing protein	16-111: pfam13665 (1.6e-32, DUF4150, Domain of unknown function (DUF4150).)	126	WP_271153515.1	DUF3540 domain-containing protein	22-202: pfam12059 (2.2e-53, DUF3540, Protein of unknown function (DUF3540).)	202	13	WP_120456682.1	membrane lipoprotein lipid attachment site-containing protein		160	27	WP_271153514.1	hypothetical protein		64	733	WP_271153516.1	type VI secretion system lipoprotein TssJ	41-142: pfam12790 (2.0e-21, T6SS-SciN, Type VI secretion lipoprotein, VasD, EvfM, TssJ, VC_A0113.)	168	519	WP_271153545.1	pentapeptide repeat-containing protein	37-274: COG1357 (7.7e-22, YjbI, Uncharacterized protein YjbI, contains pentapeptide repeats [Function unknown].)	349	1455	WP_120456678.1	type VI secretion system baseplate subunit TssK	19-439: pfam05936 (1.3e-173, T6SS_VasE, Bacterial Type VI secretion, VC_A0110, EvfL, ImpJ, VasE.)	446	1047	WP_271153513.1	DUF2169 domain-containing protein	21-286: pfam09937 (5.5e-68, DUF2169, Uncharacterized protein conserved in bacteria (DUF2169).); 513-794: COG1357 (2.3e-25, YjbI, Uncharacterized protein YjbI, contains pentapeptide repeats [Function unknown].)	826
193	https://www.ncbi.nlm.nih.gov/nuccore/NZ_CP074350.1?report=graph&from=769330&to=769722	DUF4150	9	115	1	5.08e-51	Pantoea dispersa YSD_J2	NZ_CP074350.1	769330	769722	+	WP_014605535.1	DUF4150 domain-containing protein	9-115: pfam13665 (3.2e-45, DUF4150, Domain of unknown function (DUF4150).)	130	WP_058771634.1	DUF3540 domain-containing protein	28-201: pfam12059 (4.0e-68, DUF3540, Protein of unknown function (DUF3540).)	201	9	WP_238561532.1	ADP-ribosylglycohydrolase family protein	69-334: pfam03747 (3.1e-58, ADP_ribosyl_GH, ADP-ribosylglycohydrolase.)	361	441	WP_058771635.1	pentapeptide repeat-containing protein	123-331: COG1357 (8.6e-20, YjbI, Uncharacterized protein YjbI, contains pentapeptide repeats [Function unknown].); 15-224: COG1357 (2.8e-17, YjbI, Uncharacterized protein YjbI, contains pentapeptide repeats [Function unknown].)	356	626	WP_058771740.1	hypothetical protein		83	1734	WP_058771636.1	DUF2169 domain-containing protein	20-299: pfam09937 (2.1e-88, DUF2169, Uncharacterized protein conserved in bacteria (DUF2169).); 534-819: COG1357 (3.9e-29, YjbI, Uncharacterized protein YjbI, contains pentapeptide repeats [Function unknown].)	846	1693	WP_238561533.1	ADP-ribosylglycohydrolase family protein	71-336: pfam03747 (2.1e-55, ADP_ribosyl_GH, ADP-ribosylglycohydrolase.)	363	2120	WP_058771637.1	DUF3592 domain-containing protein	1-110: pfam12158 (7.8e-07, DUF3592, Protein of unknown function (DUF3592).)	111
194	https://www.ncbi.nlm.nih.gov/nuccore/NZ_CP109853.1?report=graph&from=697185&to=697577	DUF4150	9	115	1	5.08e-51	Pantoea dispersa ESL4	NZ_CP109853.1	697185	697577	+	WP_014605535.1	DUF4150 domain-containing protein	9-115: pfam13665 (3.2e-45, DUF4150, Domain of unknown function (DUF4150).)	130	WP_058771634.1	DUF3540 domain-containing protein	28-201: pfam12059 (4.0e-68, DUF3540, Protein of unknown function (DUF3540).)	201	9	WP_238561532.1	ADP-ribosylarginine hydrolase Tri1	69-334: pfam03747 (3.1e-58, ADP_ribosyl_GH, ADP-ribosylglycohydrolase.)	361	441	WP_058771635.1	pentapeptide repeat-containing protein	123-331: COG1357 (8.6e-20, YjbI, Uncharacterized protein YjbI, contains pentapeptide repeats [Function unknown].); 15-224: COG1357 (2.8e-17, YjbI, Uncharacterized protein YjbI, contains pentapeptide repeats [Function unknown].)	356	626	WP_058771740.1	hypothetical protein		83	1734	WP_058771636.1	DUF2169 domain-containing protein	20-299: pfam09937 (2.1e-88, DUF2169, Uncharacterized protein conserved in bacteria (DUF2169).); 534-819: COG1357 (3.9e-29, YjbI, Uncharacterized protein YjbI, contains pentapeptide repeats [Function unknown].)	846	1693	WP_238561533.1	ADP-ribosylarginine hydrolase Tri1	71-336: pfam03747 (2.1e-55, ADP_ribosyl_GH, ADP-ribosylglycohydrolase.)	363	2120	WP_058771637.1	DUF3592 domain-containing protein	1-110: pfam12158 (7.8e-07, DUF3592, Protein of unknown function (DUF3592).)	111
195	https://www.ncbi.nlm.nih.gov/nuccore/NZ_CP008722.1?report=graph&from=1847327&to=1847716	DUF4150	17	115	1	2.18e-41	Burkholderia mallei BMQ	NZ_CP008722.1	1847327	1847716	+	WP_004190606.1	DUF4150 domain-containing protein	10-115: pfam13665 (5.3e-37, DUF4150, Domain of unknown function (DUF4150).)	129	WP_004190800.1	DUF3540 domain-containing protein	94-238: pfam12059 (2.5e-18, DUF3540, Protein of unknown function (DUF3540).)	238	42	WP_004202226.1	type VI secretion lipoprotein TssJ	35-153: pfam12790 (1.3e-15, T6SS-SciN, Type VI secretion lipoprotein, VasD, EvfM, TssJ, VC_A0113.)	197	5	WP_004202229.1	pentapeptide repeat-containing protein	152-341: COG1357 (2.4e-08, YjbI, Uncharacterized protein YjbI, contains pentapeptide repeats [Function unknown].); 36-103: pfam13599 (6.8e-07, Pentapeptide_4, Pentapeptide repeats (9 copies).)	356	761		type VI secretion system baseplate subunit TssK		0	595	WP_004200633.1	pentapeptide repeat-containing protein	21-283: cl02212 (2.9e-22, DUF2169, Uncharacterized protein conserved in bacteria (DUF2169).); 434-511: pfam13599 (9.0e-09, Pentapeptide_4, Pentapeptide repeats (9 copies).); 573-711: COG1357 (3.6e-08, YjbI, Uncharacterized protein YjbI, contains pentapeptide repeats [Function unknown].)	738	1831	WP_004190463.1	type IVB secretion system protein IcmH/DotU	1-552: PRK14693 (0.0e+00, PRK14693, hypothetical protein; Provisional)	552	2039	WP_004190563.1	type VI secretion system tip protein VgrG	4-519: TIGR03361 (0.0e+00, VI_Rhs_Vgr, type VI secretion system Vgr family protein.)	762
196	https://www.ncbi.nlm.nih.gov/nuccore/NZ_CP008710.1?report=graph&from=542837&to=543226	DUF4150	17	115	1	2.18e-41	Burkholderia mallei 6	NZ_CP008710.1	542837	543226	+	WP_004190606.1	DUF4150 domain-containing protein	10-115: pfam13665 (5.3e-37, DUF4150, Domain of unknown function (DUF4150).)	129	WP_024900509.1	DUF3540 domain-containing protein	83-238: pfam12059 (1.4e-19, DUF3540, Protein of unknown function (DUF3540).)	238	42	WP_004202226.1	type VI secretion lipoprotein TssJ	35-153: pfam12790 (1.3e-15, T6SS-SciN, Type VI secretion lipoprotein, VasD, EvfM, TssJ, VC_A0113.)	197	5	WP_004202229.1	pentapeptide repeat-containing protein	152-341: COG1357 (2.4e-08, YjbI, Uncharacterized protein YjbI, contains pentapeptide repeats [Function unknown].); 36-103: pfam13599 (6.8e-07, Pentapeptide_4, Pentapeptide repeats (9 copies).)	356	761	WP_004525552.1	type VI secretion system baseplate subunit TssK	8-448: TIGR03353 (2.5e-145, VI_chp_4, type VI secretion protein, VC_A0114 family.)	453	595	WP_004200633.1	pentapeptide repeat-containing protein	21-283: cl02212 (2.9e-22, DUF2169, Uncharacterized protein conserved in bacteria (DUF2169).); 434-511: pfam13599 (9.0e-09, Pentapeptide_4, Pentapeptide repeats (9 copies).); 573-711: COG1357 (3.6e-08, YjbI, Uncharacterized protein YjbI, contains pentapeptide repeats [Function unknown].)	738	1831	WP_011832063.1	type IVB secretion system protein IcmH/DotU	1-560: PRK14693 (0.0e+00, PRK14693, hypothetical protein; Provisional)	560	2039	WP_004190563.1	type VI secretion system tip protein VgrG	4-519: TIGR03361 (0.0e+00, VI_Rhs_Vgr, type VI secretion system Vgr family protein.)	762
197	https://www.ncbi.nlm.nih.gov/nuccore/NZ_CP008705.1?report=graph&from=991432&to=991821	DUF4150	17	115	1	2.18e-41	Burkholderia mallei 23344	NZ_CP008705.1	991432	991821	+	WP_004190606.1	DUF4150 domain-containing protein	10-115: pfam13665 (5.3e-37, DUF4150, Domain of unknown function (DUF4150).)	129	WP_004190800.1	DUF3540 domain-containing protein	94-238: pfam12059 (2.5e-18, DUF3540, Protein of unknown function (DUF3540).)	238	42	WP_004202226.1	type VI secretion lipoprotein TssJ	35-153: pfam12790 (1.3e-15, T6SS-SciN, Type VI secretion lipoprotein, VasD, EvfM, TssJ, VC_A0113.)	197	5	WP_004202229.1	pentapeptide repeat-containing protein	152-341: COG1357 (2.4e-08, YjbI, Uncharacterized protein YjbI, contains pentapeptide repeats [Function unknown].); 36-103: pfam13599 (6.8e-07, Pentapeptide_4, Pentapeptide repeats (9 copies).)	356	761		type VI secretion system baseplate subunit TssK		0	595	WP_004200633.1	pentapeptide repeat-containing protein	21-283: cl02212 (2.9e-22, DUF2169, Uncharacterized protein conserved in bacteria (DUF2169).); 434-511: pfam13599 (9.0e-09, Pentapeptide_4, Pentapeptide repeats (9 copies).); 573-711: COG1357 (3.6e-08, YjbI, Uncharacterized protein YjbI, contains pentapeptide repeats [Function unknown].)	738	1831	WP_004190463.1	type IVB secretion system protein IcmH/DotU	1-552: PRK14693 (0.0e+00, PRK14693, hypothetical protein; Provisional)	552	2039	WP_004190563.1	type VI secretion system tip protein VgrG	4-519: TIGR03361 (0.0e+00, VI_Rhs_Vgr, type VI secretion system Vgr family protein.)	762
198	https://www.ncbi.nlm.nih.gov/nuccore/NZ_CP008731.1?report=graph&from=1966375&to=1966764	DUF4150	17	115	1	2.18e-41	Burkholderia mallei 2000031063	NZ_CP008731.1	1966375	1966764	-	WP_004190606.1	DUF4150 domain-containing protein	10-115: pfam13665 (5.3e-37, DUF4150, Domain of unknown function (DUF4150).)	129	WP_004190800.1	DUF3540 domain-containing protein	94-238: pfam12059 (2.5e-18, DUF3540, Protein of unknown function (DUF3540).)	238	42	WP_004202226.1	type VI secretion lipoprotein TssJ	35-153: pfam12790 (1.3e-15, T6SS-SciN, Type VI secretion lipoprotein, VasD, EvfM, TssJ, VC_A0113.)	197	5	WP_004202229.1	pentapeptide repeat-containing protein	152-341: COG1357 (2.4e-08, YjbI, Uncharacterized protein YjbI, contains pentapeptide repeats [Function unknown].); 36-103: pfam13599 (6.8e-07, Pentapeptide_4, Pentapeptide repeats (9 copies).)	356	761		type VI secretion system baseplate subunit TssK		0	595	WP_004200633.1	pentapeptide repeat-containing protein	21-283: cl02212 (2.9e-22, DUF2169, Uncharacterized protein conserved in bacteria (DUF2169).); 434-511: pfam13599 (9.0e-09, Pentapeptide_4, Pentapeptide repeats (9 copies).); 573-711: COG1357 (3.6e-08, YjbI, Uncharacterized protein YjbI, contains pentapeptide repeats [Function unknown].)	738	1831	WP_004190463.1	type IVB secretion system protein IcmH/DotU	1-552: PRK14693 (0.0e+00, PRK14693, hypothetical protein; Provisional)	552	2039	WP_004190563.1	type VI secretion system tip protein VgrG	4-519: TIGR03361 (0.0e+00, VI_Rhs_Vgr, type VI secretion system Vgr family protein.)	762
199	https://www.ncbi.nlm.nih.gov/nuccore/NZ_CP009147.1?report=graph&from=1191132&to=1191521	DUF4150	17	115	1	2.18e-41	Burkholderia mallei FMH 23344	NZ_CP009147.1	1191132	1191521	+	WP_004190606.1	DUF4150 domain-containing protein	10-115: pfam13665 (5.3e-37, DUF4150, Domain of unknown function (DUF4150).)	129	WP_004266663.1	DUF3540 domain-containing protein	94-238: pfam12059 (1.7e-18, DUF3540, Protein of unknown function (DUF3540).)	238	42	WP_004196196.1	type VI secretion lipoprotein TssJ	35-153: cl01405 (1.4e-14, T6SS-SciN, Type VI secretion lipoprotein, VasD, EvfM, TssJ, VC_A0113.)	197	5	WP_004202229.1	pentapeptide repeat-containing protein	152-341: COG1357 (2.4e-08, YjbI, Uncharacterized protein YjbI, contains pentapeptide repeats [Function unknown].); 36-103: pfam13599 (6.8e-07, Pentapeptide_4, Pentapeptide repeats (9 copies).)	356	761		type VI secretion system baseplate subunit TssK		0	595	WP_004200633.1	pentapeptide repeat-containing protein	21-283: cl02212 (2.9e-22, DUF2169, Uncharacterized protein conserved in bacteria (DUF2169).); 434-511: pfam13599 (9.0e-09, Pentapeptide_4, Pentapeptide repeats (9 copies).); 573-711: COG1357 (3.6e-08, YjbI, Uncharacterized protein YjbI, contains pentapeptide repeats [Function unknown].)	738	1831	WP_004190463.1	type IVB secretion system protein IcmH/DotU	1-552: PRK14693 (0.0e+00, PRK14693, hypothetical protein; Provisional)	552	2039	WP_004190563.1	type VI secretion system tip protein VgrG	4-519: TIGR03361 (0.0e+00, VI_Rhs_Vgr, type VI secretion system Vgr family protein.)	762
200	https://www.ncbi.nlm.nih.gov/nuccore/NZ_CP009338.1?report=graph&from=2014741&to=2015130	DUF4150	17	115	1	2.18e-41	Burkholderia mallei 2002734299 SR092700C	NZ_CP009338.1	2014741	2015130	+	WP_004190606.1	DUF4150 domain-containing protein	10-115: pfam13665 (5.3e-37, DUF4150, Domain of unknown function (DUF4150).)	129	WP_004190800.1	DUF3540 domain-containing protein	94-238: pfam12059 (2.5e-18, DUF3540, Protein of unknown function (DUF3540).)	238	42	WP_004202226.1	type VI secretion lipoprotein TssJ	35-153: pfam12790 (1.3e-15, T6SS-SciN, Type VI secretion lipoprotein, VasD, EvfM, TssJ, VC_A0113.)	197	5	WP_004202229.1	pentapeptide repeat-containing protein	152-341: COG1357 (2.4e-08, YjbI, Uncharacterized protein YjbI, contains pentapeptide repeats [Function unknown].); 36-103: pfam13599 (6.8e-07, Pentapeptide_4, Pentapeptide repeats (9 copies).)	356	761		type VI secretion system baseplate subunit TssK		0	595	WP_004200633.1	pentapeptide repeat-containing protein	21-283: cl02212 (2.9e-22, DUF2169, Uncharacterized protein conserved in bacteria (DUF2169).); 434-511: pfam13599 (9.0e-09, Pentapeptide_4, Pentapeptide repeats (9 copies).); 573-711: COG1357 (3.6e-08, YjbI, Uncharacterized protein YjbI, contains pentapeptide repeats [Function unknown].)	738	1831	WP_011832063.1	type IVB secretion system protein IcmH/DotU	1-560: PRK14693 (0.0e+00, PRK14693, hypothetical protein; Provisional)	560	2039	WP_004190563.1	type VI secretion system tip protein VgrG	4-519: TIGR03361 (0.0e+00, VI_Rhs_Vgr, type VI secretion system Vgr family protein.)	762
201	https://www.ncbi.nlm.nih.gov/nuccore/NZ_CP009588.1?report=graph&from=1125872&to=1126261	DUF4150	17	115	1	2.18e-41	Burkholderia mallei 11	NZ_CP009588.1	1125872	1126261	-	WP_004190606.1	DUF4150 domain-containing protein	10-115: pfam13665 (5.3e-37, DUF4150, Domain of unknown function (DUF4150).)	129	WP_004190800.1	DUF3540 domain-containing protein	94-238: pfam12059 (2.5e-18, DUF3540, Protein of unknown function (DUF3540).)	238	42	WP_004202226.1	type VI secretion lipoprotein TssJ	35-153: pfam12790 (1.3e-15, T6SS-SciN, Type VI secretion lipoprotein, VasD, EvfM, TssJ, VC_A0113.)	197	5	WP_004202229.1	pentapeptide repeat-containing protein	152-341: COG1357 (2.4e-08, YjbI, Uncharacterized protein YjbI, contains pentapeptide repeats [Function unknown].); 36-103: pfam13599 (6.8e-07, Pentapeptide_4, Pentapeptide repeats (9 copies).)	356	761		type VI secretion system baseplate subunit TssK		0	595	WP_004200633.1	pentapeptide repeat-containing protein	21-283: cl02212 (2.9e-22, DUF2169, Uncharacterized protein conserved in bacteria (DUF2169).); 434-511: pfam13599 (9.0e-09, Pentapeptide_4, Pentapeptide repeats (9 copies).); 573-711: COG1357 (3.6e-08, YjbI, Uncharacterized protein YjbI, contains pentapeptide repeats [Function unknown].)	738	1831	WP_011832063.1	type IVB secretion system protein IcmH/DotU	1-560: PRK14693 (0.0e+00, PRK14693, hypothetical protein; Provisional)	560	2039	WP_004190563.1	type VI secretion system tip protein VgrG	4-519: TIGR03361 (0.0e+00, VI_Rhs_Vgr, type VI secretion system Vgr family protein.)	762
202	https://www.ncbi.nlm.nih.gov/nuccore/NZ_CP009643.1?report=graph&from=11507&to=11896	DUF4150	17	115	1	2.18e-41	Burkholderia mallei India86-567-2	NZ_CP009643.1	11507	11896	-	WP_004190606.1	DUF4150 domain-containing protein	10-115: pfam13665 (5.3e-37, DUF4150, Domain of unknown function (DUF4150).)	129	WP_004190800.1	DUF3540 domain-containing protein	94-238: pfam12059 (2.5e-18, DUF3540, Protein of unknown function (DUF3540).)	238	42	WP_004202226.1	type VI secretion lipoprotein TssJ	35-153: pfam12790 (1.3e-15, T6SS-SciN, Type VI secretion lipoprotein, VasD, EvfM, TssJ, VC_A0113.)	197	5	WP_004202229.1	pentapeptide repeat-containing protein	152-341: COG1357 (2.4e-08, YjbI, Uncharacterized protein YjbI, contains pentapeptide repeats [Function unknown].); 36-103: pfam13599 (6.8e-07, Pentapeptide_4, Pentapeptide repeats (9 copies).)	356	761		type VI secretion system baseplate subunit TssK		0	595	WP_004200633.1	pentapeptide repeat-containing protein	21-283: cl02212 (2.9e-22, DUF2169, Uncharacterized protein conserved in bacteria (DUF2169).); 434-511: pfam13599 (9.0e-09, Pentapeptide_4, Pentapeptide repeats (9 copies).); 573-711: COG1357 (3.6e-08, YjbI, Uncharacterized protein YjbI, contains pentapeptide repeats [Function unknown].)	738	1831	WP_004190463.1	type IVB secretion system protein IcmH/DotU	1-552: PRK14693 (0.0e+00, PRK14693, hypothetical protein; Provisional)	552	2039	WP_004190563.1	type VI secretion system tip protein VgrG	4-519: TIGR03361 (0.0e+00, VI_Rhs_Vgr, type VI secretion system Vgr family protein.)	762
203	https://www.ncbi.nlm.nih.gov/nuccore/NZ_CP010066.1?report=graph&from=679617&to=680006	DUF4150	17	115	1	2.18e-41	Burkholderia mallei 2002721276	NZ_CP010066.1	679617	680006	+	WP_004190606.1	DUF4150 domain-containing protein	10-115: pfam13665 (5.3e-37, DUF4150, Domain of unknown function (DUF4150).)	129	WP_004190800.1	DUF3540 domain-containing protein	94-238: pfam12059 (2.5e-18, DUF3540, Protein of unknown function (DUF3540).)	238	42	WP_004202226.1	type VI secretion lipoprotein TssJ	35-153: pfam12790 (1.3e-15, T6SS-SciN, Type VI secretion lipoprotein, VasD, EvfM, TssJ, VC_A0113.)	197	5	WP_004202229.1	pentapeptide repeat-containing protein	152-341: COG1357 (2.4e-08, YjbI, Uncharacterized protein YjbI, contains pentapeptide repeats [Function unknown].); 36-103: pfam13599 (6.8e-07, Pentapeptide_4, Pentapeptide repeats (9 copies).)	356	761		type VI secretion system baseplate subunit TssK		0	595	WP_004200633.1	pentapeptide repeat-containing protein	21-283: cl02212 (2.9e-22, DUF2169, Uncharacterized protein conserved in bacteria (DUF2169).); 434-511: pfam13599 (9.0e-09, Pentapeptide_4, Pentapeptide repeats (9 copies).); 573-711: COG1357 (3.6e-08, YjbI, Uncharacterized protein YjbI, contains pentapeptide repeats [Function unknown].)	738	1831	WP_004190463.1	type IVB secretion system protein IcmH/DotU	1-552: PRK14693 (0.0e+00, PRK14693, hypothetical protein; Provisional)	552	2039	WP_004190563.1	type VI secretion system tip protein VgrG	4-519: TIGR03361 (0.0e+00, VI_Rhs_Vgr, type VI secretion system Vgr family protein.)	762
204	https://www.ncbi.nlm.nih.gov/nuccore/NZ_CP017176.1?report=graph&from=1770244&to=1770633	DUF4150	17	115	1	2.18e-41	Burkholderia mallei Bahrain1	NZ_CP017176.1	1770244	1770633	-	WP_004190606.1	DUF4150 domain-containing protein	10-115: pfam13665 (5.3e-37, DUF4150, Domain of unknown function (DUF4150).)	129	WP_004190800.1	DUF3540 domain-containing protein	94-238: pfam12059 (2.5e-18, DUF3540, Protein of unknown function (DUF3540).)	238	42	WP_004202226.1	type VI secretion lipoprotein TssJ	35-153: pfam12790 (1.3e-15, T6SS-SciN, Type VI secretion lipoprotein, VasD, EvfM, TssJ, VC_A0113.)	197	5	WP_004202229.1	pentapeptide repeat-containing protein	152-341: COG1357 (2.4e-08, YjbI, Uncharacterized protein YjbI, contains pentapeptide repeats [Function unknown].); 36-103: pfam13599 (6.8e-07, Pentapeptide_4, Pentapeptide repeats (9 copies).)	356	761		type VI secretion system baseplate subunit TssK		0	595	WP_004200633.1	pentapeptide repeat-containing protein	21-283: cl02212 (2.9e-22, DUF2169, Uncharacterized protein conserved in bacteria (DUF2169).); 434-511: pfam13599 (9.0e-09, Pentapeptide_4, Pentapeptide repeats (9 copies).); 573-711: COG1357 (3.6e-08, YjbI, Uncharacterized protein YjbI, contains pentapeptide repeats [Function unknown].)	738	1831	WP_011832063.1	type IVB secretion system protein IcmH/DotU	1-560: PRK14693 (0.0e+00, PRK14693, hypothetical protein; Provisional)	560	2039	WP_004190563.1	type VI secretion system tip protein VgrG	4-519: TIGR03361 (0.0e+00, VI_Rhs_Vgr, type VI secretion system Vgr family protein.)	762
205	https://www.ncbi.nlm.nih.gov/nuccore/NZ_CP009930.1?report=graph&from=1871390&to=1871779	DUF4150	17	115	1	2.18e-41	Burkholderia mallei FMH	NZ_CP009930.1	1871390	1871779	-	WP_004190606.1	DUF4150 domain-containing protein	10-115: pfam13665 (5.3e-37, DUF4150, Domain of unknown function (DUF4150).)	129	WP_004266663.1	DUF3540 domain-containing protein	94-238: pfam12059 (1.7e-18, DUF3540, Protein of unknown function (DUF3540).)	238	42	WP_004196196.1	type VI secretion lipoprotein TssJ	35-153: cl01405 (1.4e-14, T6SS-SciN, Type VI secretion lipoprotein, VasD, EvfM, TssJ, VC_A0113.)	197	5	WP_004202229.1	pentapeptide repeat-containing protein	152-341: COG1357 (2.4e-08, YjbI, Uncharacterized protein YjbI, contains pentapeptide repeats [Function unknown].); 36-103: pfam13599 (6.8e-07, Pentapeptide_4, Pentapeptide repeats (9 copies).)	356	761		type VI secretion system baseplate subunit TssK		0	595	WP_004200633.1	pentapeptide repeat-containing protein	21-283: cl02212 (2.9e-22, DUF2169, Uncharacterized protein conserved in bacteria (DUF2169).); 434-511: pfam13599 (9.0e-09, Pentapeptide_4, Pentapeptide repeats (9 copies).); 573-711: COG1357 (3.6e-08, YjbI, Uncharacterized protein YjbI, contains pentapeptide repeats [Function unknown].)	738	1831	WP_004190463.1	type IVB secretion system protein IcmH/DotU	1-552: PRK14693 (0.0e+00, PRK14693, hypothetical protein; Provisional)	552	2039	WP_004190563.1	type VI secretion system tip protein VgrG	4-519: TIGR03361 (0.0e+00, VI_Rhs_Vgr, type VI secretion system Vgr family protein.)	762
206	https://www.ncbi.nlm.nih.gov/nuccore/NZ_CP009932.1?report=graph&from=1772584&to=1772973	DUF4150	17	115	1	2.18e-41	Burkholderia mallei JHU	NZ_CP009932.1	1772584	1772973	-	WP_004190606.1	DUF4150 domain-containing protein	10-115: pfam13665 (5.3e-37, DUF4150, Domain of unknown function (DUF4150).)	129	WP_004266663.1	DUF3540 domain-containing protein	94-238: pfam12059 (1.7e-18, DUF3540, Protein of unknown function (DUF3540).)	238	42	WP_004196196.1	type VI secretion lipoprotein TssJ	35-153: cl01405 (1.4e-14, T6SS-SciN, Type VI secretion lipoprotein, VasD, EvfM, TssJ, VC_A0113.)	197	5	WP_004202229.1	pentapeptide repeat-containing protein	152-341: COG1357 (2.4e-08, YjbI, Uncharacterized protein YjbI, contains pentapeptide repeats [Function unknown].); 36-103: pfam13599 (6.8e-07, Pentapeptide_4, Pentapeptide repeats (9 copies).)	356	761		type VI secretion system baseplate subunit TssK		0	595	WP_004200633.1	pentapeptide repeat-containing protein	21-283: cl02212 (2.9e-22, DUF2169, Uncharacterized protein conserved in bacteria (DUF2169).); 434-511: pfam13599 (9.0e-09, Pentapeptide_4, Pentapeptide repeats (9 copies).); 573-711: COG1357 (3.6e-08, YjbI, Uncharacterized protein YjbI, contains pentapeptide repeats [Function unknown].)	738	1831	WP_004190463.1	type IVB secretion system protein IcmH/DotU	1-552: PRK14693 (0.0e+00, PRK14693, hypothetical protein; Provisional)	552	2039	WP_004190563.1	type VI secretion system tip protein VgrG	4-519: TIGR03361 (0.0e+00, VI_Rhs_Vgr, type VI secretion system Vgr family protein.)	762
207	https://www.ncbi.nlm.nih.gov/nuccore/NZ_OW622535.1?report=graph&from=974210&to=974599	DUF4150	17	115	1	2.18e-41	Burkholderia mallei 34	NZ_OW622535.1	974210	974599	+	WP_004190606.1	DUF4150 domain-containing protein	10-115: pfam13665 (5.3e-37, DUF4150, Domain of unknown function (DUF4150).)	129	WP_004190800.1	DUF3540 domain-containing protein	94-238: pfam12059 (2.5e-18, DUF3540, Protein of unknown function (DUF3540).)	238	42	WP_004202226.1	type VI secretion lipoprotein TssJ	35-153: pfam12790 (1.3e-15, T6SS-SciN, Type VI secretion lipoprotein, VasD, EvfM, TssJ, VC_A0113.)	197	5	WP_004202229.1	pentapeptide repeat-containing protein	152-341: COG1357 (2.4e-08, YjbI, Uncharacterized protein YjbI, contains pentapeptide repeats [Function unknown].); 36-103: pfam13599 (6.8e-07, Pentapeptide_4, Pentapeptide repeats (9 copies).)	356	761		type VI secretion system baseplate subunit TssK		0	595	WP_004200633.1	pentapeptide repeat-containing protein	21-283: cl02212 (2.9e-22, DUF2169, Uncharacterized protein conserved in bacteria (DUF2169).); 434-511: pfam13599 (9.0e-09, Pentapeptide_4, Pentapeptide repeats (9 copies).); 573-711: COG1357 (3.6e-08, YjbI, Uncharacterized protein YjbI, contains pentapeptide repeats [Function unknown].)	738	1831	WP_011832063.1	type IVB secretion system protein IcmH/DotU	1-560: PRK14693 (0.0e+00, PRK14693, hypothetical protein; Provisional)	560	2039	WP_004190563.1	type VI secretion system tip protein VgrG	4-519: TIGR03361 (0.0e+00, VI_Rhs_Vgr, type VI secretion system Vgr family protein.)	762
208	https://www.ncbi.nlm.nih.gov/nuccore/NZ_CP008759.1?report=graph&from=189560&to=189949	DUF4150	17	115	1	2.18e-41	Burkholderia pseudomallei 1106a	NZ_CP008759.1	189560	189949	-	WP_004190606.1	DUF4150 domain-containing protein	10-115: pfam13665 (5.3e-37, DUF4150, Domain of unknown function (DUF4150).)	129	WP_004530790.1	DUF3540 domain-containing protein	94-238: pfam12059 (2.2e-18, DUF3540, Protein of unknown function (DUF3540).)	238	42	WP_004530042.1	type VI secretion lipoprotein TssJ	35-153: pfam12790 (1.3e-15, T6SS-SciN, Type VI secretion lipoprotein, VasD, EvfM, TssJ, VC_A0113.)	197	5	WP_004525550.1	pentapeptide repeat-containing protein	152-316: COG1357 (3.0e-08, YjbI, Uncharacterized protein YjbI, contains pentapeptide repeats [Function unknown].); 36-103: pfam13599 (6.8e-07, Pentapeptide_4, Pentapeptide repeats (9 copies).)	356	761	WP_004525552.1	type VI secretion system baseplate subunit TssK	8-448: TIGR03353 (2.5e-145, VI_chp_4, type VI secretion protein, VC_A0114 family.)	453	595	WP_004537649.1	pentapeptide repeat-containing protein	21-283: cl02212 (3.6e-21, DUF2169, Uncharacterized protein conserved in bacteria (DUF2169).); 434-511: pfam13599 (9.0e-09, Pentapeptide_4, Pentapeptide repeats (9 copies).); 573-711: COG1357 (3.5e-08, YjbI, Uncharacterized protein YjbI, contains pentapeptide repeats [Function unknown].)	738	1831	WP_004525553.1	type IVB secretion system protein IcmH/DotU	1-552: PRK14693 (0.0e+00, PRK14693, hypothetical protein; Provisional)	552	2039	WP_004190563.1	type VI secretion system tip protein VgrG	4-519: TIGR03361 (0.0e+00, VI_Rhs_Vgr, type VI secretion system Vgr family protein.)	762
209	https://www.ncbi.nlm.nih.gov/nuccore/NZ_CP008835.1?report=graph&from=2730245&to=2730634	DUF4150	17	115	1	2.18e-41	Burkholderia pseudomallei BGR	NZ_CP008835.1	2730245	2730634	+	WP_004190606.1	DUF4150 domain-containing protein	10-115: pfam13665 (5.3e-37, DUF4150, Domain of unknown function (DUF4150).)	129	WP_004530790.1	DUF3540 domain-containing protein	94-238: pfam12059 (2.2e-18, DUF3540, Protein of unknown function (DUF3540).)	238	42	WP_004202226.1	type VI secretion lipoprotein TssJ	35-153: pfam12790 (1.3e-15, T6SS-SciN, Type VI secretion lipoprotein, VasD, EvfM, TssJ, VC_A0113.)	197	5	WP_004525550.1	pentapeptide repeat-containing protein	152-316: COG1357 (3.0e-08, YjbI, Uncharacterized protein YjbI, contains pentapeptide repeats [Function unknown].); 36-103: pfam13599 (6.8e-07, Pentapeptide_4, Pentapeptide repeats (9 copies).)	356	761	WP_004525552.1	type VI secretion system baseplate subunit TssK	8-448: TIGR03353 (2.5e-145, VI_chp_4, type VI secretion protein, VC_A0114 family.)	453	595	WP_004547074.1	pentapeptide repeat-containing protein	21-283: cl02212 (3.2e-22, DUF2169, Uncharacterized protein conserved in bacteria (DUF2169).); 434-511: pfam13599 (9.0e-09, Pentapeptide_4, Pentapeptide repeats (9 copies).); 573-711: COG1357 (3.7e-08, YjbI, Uncharacterized protein YjbI, contains pentapeptide repeats [Function unknown].)	738	1831	WP_004525553.1	type IVB secretion system protein IcmH/DotU	1-552: PRK14693 (0.0e+00, PRK14693, hypothetical protein; Provisional)	552	2039	WP_004190563.1	type VI secretion system tip protein VgrG	4-519: TIGR03361 (0.0e+00, VI_Rhs_Vgr, type VI secretion system Vgr family protein.)	762
210	https://www.ncbi.nlm.nih.gov/nuccore/NZ_CP008779.1?report=graph&from=1542689&to=1543078	DUF4150	17	115	1	2.18e-41	Burkholderia pseudomallei MSHR1655	NZ_CP008779.1	1542689	1543078	-	WP_004190606.1	DUF4150 domain-containing protein	10-115: pfam13665 (5.3e-37, DUF4150, Domain of unknown function (DUF4150).)	129	WP_004525551.1	DUF3540 domain-containing protein	94-238: pfam12059 (5.0e-18, DUF3540, Protein of unknown function (DUF3540).)	238	42	WP_004202226.1	type VI secretion lipoprotein TssJ	35-153: pfam12790 (1.3e-15, T6SS-SciN, Type VI secretion lipoprotein, VasD, EvfM, TssJ, VC_A0113.)	197	5	WP_004525550.1	pentapeptide repeat-containing protein	152-316: COG1357 (3.0e-08, YjbI, Uncharacterized protein YjbI, contains pentapeptide repeats [Function unknown].); 36-103: pfam13599 (6.8e-07, Pentapeptide_4, Pentapeptide repeats (9 copies).)	356	761	WP_004525552.1	type VI secretion system baseplate subunit TssK	8-448: TIGR03353 (2.5e-145, VI_chp_4, type VI secretion protein, VC_A0114 family.)	453	595	WP_004525549.1	pentapeptide repeat-containing protein	21-283: cl02212 (5.7e-22, DUF2169, Uncharacterized protein conserved in bacteria (DUF2169).); 434-511: pfam13599 (9.0e-09, Pentapeptide_4, Pentapeptide repeats (9 copies).); 573-711: COG1357 (2.9e-08, YjbI, Uncharacterized protein YjbI, contains pentapeptide repeats [Function unknown].)	738	1831	WP_004525553.1	type IVB secretion system protein IcmH/DotU	1-552: PRK14693 (0.0e+00, PRK14693, hypothetical protein; Provisional)	552	2039	WP_004190563.1	type VI secretion system tip protein VgrG	4-519: TIGR03361 (0.0e+00, VI_Rhs_Vgr, type VI secretion system Vgr family protein.)	762
211	https://www.ncbi.nlm.nih.gov/nuccore/NZ_CP008782.1?report=graph&from=1932054&to=1932443	DUF4150	17	115	1	2.18e-41	Burkholderia pseudomallei Mahidol-1106a	NZ_CP008782.1	1932054	1932443	-	WP_004190606.1	DUF4150 domain-containing protein	10-115: pfam13665 (5.3e-37, DUF4150, Domain of unknown function (DUF4150).)	129	WP_004530790.1	DUF3540 domain-containing protein	94-238: pfam12059 (2.2e-18, DUF3540, Protein of unknown function (DUF3540).)	238	42	WP_004530042.1	type VI secretion lipoprotein TssJ	35-153: pfam12790 (1.3e-15, T6SS-SciN, Type VI secretion lipoprotein, VasD, EvfM, TssJ, VC_A0113.)	197	5	WP_004525550.1	pentapeptide repeat-containing protein	152-316: COG1357 (3.0e-08, YjbI, Uncharacterized protein YjbI, contains pentapeptide repeats [Function unknown].); 36-103: pfam13599 (6.8e-07, Pentapeptide_4, Pentapeptide repeats (9 copies).)	356	761	WP_004525552.1	type VI secretion system baseplate subunit TssK	8-448: TIGR03353 (2.5e-145, VI_chp_4, type VI secretion protein, VC_A0114 family.)	453	595	WP_004537649.1	pentapeptide repeat-containing protein	21-283: cl02212 (3.6e-21, DUF2169, Uncharacterized protein conserved in bacteria (DUF2169).); 434-511: pfam13599 (9.0e-09, Pentapeptide_4, Pentapeptide repeats (9 copies).); 573-711: COG1357 (3.5e-08, YjbI, Uncharacterized protein YjbI, contains pentapeptide repeats [Function unknown].)	738	1831	WP_004525553.1	type IVB secretion system protein IcmH/DotU	1-552: PRK14693 (0.0e+00, PRK14693, hypothetical protein; Provisional)	552	2039	WP_004190563.1	type VI secretion system tip protein VgrG	4-519: TIGR03361 (0.0e+00, VI_Rhs_Vgr, type VI secretion system Vgr family protein.)	762
212	https://www.ncbi.nlm.nih.gov/nuccore/NZ_CP009127.1?report=graph&from=1264532&to=1264921	DUF4150	17	115	1	2.18e-41	Burkholderia pseudomallei BSR	NZ_CP009127.1	1264532	1264921	+	WP_004190606.1	DUF4150 domain-containing protein	10-115: pfam13665 (5.3e-37, DUF4150, Domain of unknown function (DUF4150).)	129	WP_004525551.1	DUF3540 domain-containing protein	94-238: pfam12059 (5.0e-18, DUF3540, Protein of unknown function (DUF3540).)	238	42	WP_004530042.1	type VI secretion lipoprotein TssJ	35-153: pfam12790 (1.3e-15, T6SS-SciN, Type VI secretion lipoprotein, VasD, EvfM, TssJ, VC_A0113.)	197	5	WP_004525550.1	pentapeptide repeat-containing protein	152-316: COG1357 (3.0e-08, YjbI, Uncharacterized protein YjbI, contains pentapeptide repeats [Function unknown].); 36-103: pfam13599 (6.8e-07, Pentapeptide_4, Pentapeptide repeats (9 copies).)	356	761	WP_004525552.1	type VI secretion system baseplate subunit TssK	8-448: TIGR03353 (2.5e-145, VI_chp_4, type VI secretion protein, VC_A0114 family.)	453	595	WP_009933072.1	pentapeptide repeat-containing protein	21-283: cl02212 (4.1e-21, DUF2169, Uncharacterized protein conserved in bacteria (DUF2169).); 434-511: pfam13599 (9.0e-09, Pentapeptide_4, Pentapeptide repeats (9 copies).); 573-711: COG1357 (3.3e-08, YjbI, Uncharacterized protein YjbI, contains pentapeptide repeats [Function unknown].)	738	1831	WP_004525553.1	type IVB secretion system protein IcmH/DotU	1-552: PRK14693 (0.0e+00, PRK14693, hypothetical protein; Provisional)	552	2039	WP_004535223.1	type VI secretion system tip protein VgrG	4-519: TIGR03361 (0.0e+00, VI_Rhs_Vgr, type VI secretion system Vgr family protein.)	762
213	https://www.ncbi.nlm.nih.gov/nuccore/NZ_CP009210.1?report=graph&from=1680341&to=1680730	DUF4150	17	115	1	2.18e-41	Burkholderia pseudomallei BDP	NZ_CP009210.1	1680341	1680730	+	WP_004190606.1	DUF4150 domain-containing protein	10-115: pfam13665 (5.3e-37, DUF4150, Domain of unknown function (DUF4150).)	129	WP_004530790.1	DUF3540 domain-containing protein	94-238: pfam12059 (2.2e-18, DUF3540, Protein of unknown function (DUF3540).)	238	42	WP_004202226.1	type VI secretion lipoprotein TssJ	35-153: pfam12790 (1.3e-15, T6SS-SciN, Type VI secretion lipoprotein, VasD, EvfM, TssJ, VC_A0113.)	197	5	WP_004525550.1	pentapeptide repeat-containing protein	152-316: COG1357 (3.0e-08, YjbI, Uncharacterized protein YjbI, contains pentapeptide repeats [Function unknown].); 36-103: pfam13599 (6.8e-07, Pentapeptide_4, Pentapeptide repeats (9 copies).)	356	761	WP_020850152.1	type VI secretion system baseplate subunit TssK	8-448: TIGR03353 (4.3e-145, VI_chp_4, type VI secretion protein, VC_A0114 family.)	453	595	WP_004542632.1	pentapeptide repeat-containing protein	21-283: cl02212 (5.9e-22, DUF2169, Uncharacterized protein conserved in bacteria (DUF2169).); 434-511: pfam13599 (9.0e-09, Pentapeptide_4, Pentapeptide repeats (9 copies).); 573-711: COG1357 (3.5e-08, YjbI, Uncharacterized protein YjbI, contains pentapeptide repeats [Function unknown].)	738	1831	WP_004525553.1	type IVB secretion system protein IcmH/DotU	1-552: PRK14693 (0.0e+00, PRK14693, hypothetical protein; Provisional)	552	2039	WP_004190563.1	type VI secretion system tip protein VgrG	4-519: TIGR03361 (0.0e+00, VI_Rhs_Vgr, type VI secretion system Vgr family protein.)	762
214	https://www.ncbi.nlm.nih.gov/nuccore/NZ_CP009156.1?report=graph&from=455365&to=455754	DUF4150	17	115	1	2.18e-41	Burkholderia pseudomallei TSV202	NZ_CP009156.1	455365	455754	-	WP_004190606.1	DUF4150 domain-containing protein	10-115: pfam13665 (5.3e-37, DUF4150, Domain of unknown function (DUF4150).)	129	WP_038729861.1	DUF3540 domain-containing protein	94-238: pfam12059 (1.1e-18, DUF3540, Protein of unknown function (DUF3540).)	238	42	WP_004202226.1	type VI secretion lipoprotein TssJ	35-153: pfam12790 (1.3e-15, T6SS-SciN, Type VI secretion lipoprotein, VasD, EvfM, TssJ, VC_A0113.)	197	5	WP_004525550.1	pentapeptide repeat-containing protein	152-316: COG1357 (3.0e-08, YjbI, Uncharacterized protein YjbI, contains pentapeptide repeats [Function unknown].); 36-103: pfam13599 (6.8e-07, Pentapeptide_4, Pentapeptide repeats (9 copies).)	356	761	WP_004525552.1	type VI secretion system baseplate subunit TssK	8-448: TIGR03353 (2.5e-145, VI_chp_4, type VI secretion protein, VC_A0114 family.)	453	595	WP_004548408.1	pentapeptide repeat-containing protein	21-283: cl02212 (3.7e-22, DUF2169, Uncharacterized protein conserved in bacteria (DUF2169).); 434-511: pfam13599 (9.0e-09, Pentapeptide_4, Pentapeptide repeats (9 copies).); 573-711: COG1357 (3.4e-08, YjbI, Uncharacterized protein YjbI, contains pentapeptide repeats [Function unknown].)	738	1831	WP_004525553.1	type IVB secretion system protein IcmH/DotU	1-552: PRK14693 (0.0e+00, PRK14693, hypothetical protein; Provisional)	552	2039	WP_041219522.1	type VI secretion system tip protein VgrG	4-519: TIGR03361 (0.0e+00, VI_Rhs_Vgr, type VI secretion system Vgr family protein.)	762
215	https://www.ncbi.nlm.nih.gov/nuccore/NZ_CP009586.1?report=graph&from=1067479&to=1067868	DUF4150	17	115	1	2.18e-41	Burkholderia pseudomallei PHLS 112	NZ_CP009586.1	1067479	1067868	-	WP_004190606.1	DUF4150 domain-containing protein	10-115: pfam13665 (5.3e-37, DUF4150, Domain of unknown function (DUF4150).)	129	WP_004525551.1	DUF3540 domain-containing protein	94-238: pfam12059 (5.0e-18, DUF3540, Protein of unknown function (DUF3540).)	238	42	WP_004202226.1	type VI secretion lipoprotein TssJ	35-153: pfam12790 (1.3e-15, T6SS-SciN, Type VI secretion lipoprotein, VasD, EvfM, TssJ, VC_A0113.)	197	5	WP_004525550.1	pentapeptide repeat-containing protein	152-316: COG1357 (3.0e-08, YjbI, Uncharacterized protein YjbI, contains pentapeptide repeats [Function unknown].); 36-103: pfam13599 (6.8e-07, Pentapeptide_4, Pentapeptide repeats (9 copies).)	356	761	WP_004525552.1	type VI secretion system baseplate subunit TssK	8-448: TIGR03353 (2.5e-145, VI_chp_4, type VI secretion protein, VC_A0114 family.)	453	595	WP_004547074.1	pentapeptide repeat-containing protein	21-283: cl02212 (3.2e-22, DUF2169, Uncharacterized protein conserved in bacteria (DUF2169).); 434-511: pfam13599 (9.0e-09, Pentapeptide_4, Pentapeptide repeats (9 copies).); 573-711: COG1357 (3.7e-08, YjbI, Uncharacterized protein YjbI, contains pentapeptide repeats [Function unknown].)	738	1831	WP_004525553.1	type IVB secretion system protein IcmH/DotU	1-552: PRK14693 (0.0e+00, PRK14693, hypothetical protein; Provisional)	552	2039	WP_004190563.1	type VI secretion system tip protein VgrG	4-519: TIGR03361 (0.0e+00, VI_Rhs_Vgr, type VI secretion system Vgr family protein.)	762
216	https://www.ncbi.nlm.nih.gov/nuccore/NZ_CP009546.1?report=graph&from=2088781&to=2089170	DUF4150	17	115	1	2.18e-41	Burkholderia pseudomallei MSHR668	NZ_CP009546.1	2088781	2089170	+	WP_004190606.1	DUF4150 domain-containing protein	10-115: pfam13665 (5.3e-37, DUF4150, Domain of unknown function (DUF4150).)	129	WP_011852795.1	DUF3540 domain-containing protein	94-238: pfam12059 (1.8e-18, DUF3540, Protein of unknown function (DUF3540).)	238	42	WP_004202226.1	type VI secretion lipoprotein TssJ	35-153: pfam12790 (1.3e-15, T6SS-SciN, Type VI secretion lipoprotein, VasD, EvfM, TssJ, VC_A0113.)	197	5	WP_004525550.1	pentapeptide repeat-containing protein	152-316: COG1357 (3.0e-08, YjbI, Uncharacterized protein YjbI, contains pentapeptide repeats [Function unknown].); 36-103: pfam13599 (6.8e-07, Pentapeptide_4, Pentapeptide repeats (9 copies).)	356	761	WP_004525552.1	type VI secretion system baseplate subunit TssK	8-448: TIGR03353 (2.5e-145, VI_chp_4, type VI secretion protein, VC_A0114 family.)	453	595	WP_011852794.1	pentapeptide repeat-containing protein	21-283: cl02212 (3.1e-22, DUF2169, Uncharacterized protein conserved in bacteria (DUF2169).); 434-511: pfam13599 (1.3e-09, Pentapeptide_4, Pentapeptide repeats (9 copies).); 573-711: COG1357 (3.7e-08, YjbI, Uncharacterized protein YjbI, contains pentapeptide repeats [Function unknown].)	738	1831	WP_004525553.1	type IVB secretion system protein IcmH/DotU	1-552: PRK14693 (0.0e+00, PRK14693, hypothetical protein; Provisional)	552	2039	WP_011852793.1	type VI secretion system tip protein VgrG	4-519: TIGR03361 (0.0e+00, VI_Rhs_Vgr, type VI secretion system Vgr family protein.)	762
217	https://www.ncbi.nlm.nih.gov/nuccore/NZ_CP010974.1?report=graph&from=628642&to=629031	DUF4150	17	115	1	2.18e-41	Burkholderia pseudomallei vgh07 human	NZ_CP010974.1	628642	629031	+	WP_004190606.1	DUF4150 domain-containing protein	10-115: pfam13665 (5.3e-37, DUF4150, Domain of unknown function (DUF4150).)	129	WP_004525551.1	DUF3540 domain-containing protein	94-238: pfam12059 (5.0e-18, DUF3540, Protein of unknown function (DUF3540).)	238	42	WP_004530042.1	type VI secretion lipoprotein TssJ	35-153: pfam12790 (1.3e-15, T6SS-SciN, Type VI secretion lipoprotein, VasD, EvfM, TssJ, VC_A0113.)	197	5	WP_004525550.1	pentapeptide repeat-containing protein	152-316: COG1357 (3.0e-08, YjbI, Uncharacterized protein YjbI, contains pentapeptide repeats [Function unknown].); 36-103: pfam13599 (6.8e-07, Pentapeptide_4, Pentapeptide repeats (9 copies).)	356	761	WP_004525552.1	type VI secretion system baseplate subunit TssK	8-448: TIGR03353 (2.5e-145, VI_chp_4, type VI secretion protein, VC_A0114 family.)	453	595	WP_004547074.1	pentapeptide repeat-containing protein	21-283: cl02212 (3.2e-22, DUF2169, Uncharacterized protein conserved in bacteria (DUF2169).); 434-511: pfam13599 (9.0e-09, Pentapeptide_4, Pentapeptide repeats (9 copies).); 573-711: COG1357 (3.7e-08, YjbI, Uncharacterized protein YjbI, contains pentapeptide repeats [Function unknown].)	738	1831	WP_004525553.1	type IVB secretion system protein IcmH/DotU	1-552: PRK14693 (0.0e+00, PRK14693, hypothetical protein; Provisional)	552	2039	WP_004190563.1	type VI secretion system tip protein VgrG	4-519: TIGR03361 (0.0e+00, VI_Rhs_Vgr, type VI secretion system Vgr family protein.)	762
218	https://www.ncbi.nlm.nih.gov/nuccore/NZ_LK936443.1?report=graph&from=713550&to=713939	DUF4150	17	115	1	2.18e-41	Burkholderia pseudomallei C1	NZ_LK936443.1	713550	713939	+	WP_004190606.1	DUF4150 domain-containing protein	10-115: pfam13665 (5.3e-37, DUF4150, Domain of unknown function (DUF4150).)	129	WP_004530790.1	DUF3540 domain-containing protein	94-238: pfam12059 (2.2e-18, DUF3540, Protein of unknown function (DUF3540).)	238	42	WP_004202226.1	type VI secretion lipoprotein TssJ	35-153: pfam12790 (1.3e-15, T6SS-SciN, Type VI secretion lipoprotein, VasD, EvfM, TssJ, VC_A0113.)	197	5	WP_004525550.1	pentapeptide repeat-containing protein	152-316: COG1357 (3.0e-08, YjbI, Uncharacterized protein YjbI, contains pentapeptide repeats [Function unknown].); 36-103: pfam13599 (6.8e-07, Pentapeptide_4, Pentapeptide repeats (9 copies).)	356	761	WP_004525552.1	type VI secretion system baseplate subunit TssK	8-448: TIGR03353 (2.5e-145, VI_chp_4, type VI secretion protein, VC_A0114 family.)	453	595	WP_004530041.1	pentapeptide repeat-containing protein	21-283: cl02212 (2.6e-22, DUF2169, Uncharacterized protein conserved in bacteria (DUF2169).); 434-511: pfam13599 (9.0e-09, Pentapeptide_4, Pentapeptide repeats (9 copies).); 573-711: COG1357 (3.9e-08, YjbI, Uncharacterized protein YjbI, contains pentapeptide repeats [Function unknown].)	738	1831	WP_045141185.1	type IVB secretion system protein IcmH/DotU	1-552: PRK14693 (0.0e+00, PRK14693, hypothetical protein; Provisional)	552	2039	WP_004190563.1	type VI secretion system tip protein VgrG	4-519: TIGR03361 (0.0e+00, VI_Rhs_Vgr, type VI secretion system Vgr family protein.)	762
219	https://www.ncbi.nlm.nih.gov/nuccore/NZ_CP012577.1?report=graph&from=106722&to=107111	DUF4150	17	115	1	2.18e-41	Burkholderia pseudomallei 982	NZ_CP012577.1	106722	107111	-	WP_004190606.1	DUF4150 domain-containing protein	10-115: pfam13665 (5.3e-37, DUF4150, Domain of unknown function (DUF4150).)	129	WP_004525551.1	DUF3540 domain-containing protein	94-238: pfam12059 (5.0e-18, DUF3540, Protein of unknown function (DUF3540).)	238	42	WP_004530042.1	type VI secretion lipoprotein TssJ	35-153: pfam12790 (1.3e-15, T6SS-SciN, Type VI secretion lipoprotein, VasD, EvfM, TssJ, VC_A0113.)	197	5	WP_004525550.1	pentapeptide repeat-containing protein	152-316: COG1357 (3.0e-08, YjbI, Uncharacterized protein YjbI, contains pentapeptide repeats [Function unknown].); 36-103: pfam13599 (6.8e-07, Pentapeptide_4, Pentapeptide repeats (9 copies).)	356	761	WP_004525552.1	type VI secretion system baseplate subunit TssK	8-448: TIGR03353 (2.5e-145, VI_chp_4, type VI secretion protein, VC_A0114 family.)	453	595	WP_004530041.1	pentapeptide repeat-containing protein	21-283: cl02212 (2.6e-22, DUF2169, Uncharacterized protein conserved in bacteria (DUF2169).); 434-511: pfam13599 (9.0e-09, Pentapeptide_4, Pentapeptide repeats (9 copies).); 573-711: COG1357 (3.9e-08, YjbI, Uncharacterized protein YjbI, contains pentapeptide repeats [Function unknown].)	738	1831	WP_004525553.1	type IVB secretion system protein IcmH/DotU	1-552: PRK14693 (0.0e+00, PRK14693, hypothetical protein; Provisional)	552	2039	WP_004190563.1	type VI secretion system tip protein VgrG	4-519: TIGR03361 (0.0e+00, VI_Rhs_Vgr, type VI secretion system Vgr family protein.)	762
220	https://www.ncbi.nlm.nih.gov/nuccore/NZ_CP012516.1?report=graph&from=705804&to=706193	DUF4150	17	115	1	2.18e-41	Burkholderia pseudomallei vgh16R	NZ_CP012516.1	705804	706193	+	WP_004190606.1	DUF4150 domain-containing protein	10-115: pfam13665 (5.3e-37, DUF4150, Domain of unknown function (DUF4150).)	129	WP_004530790.1	DUF3540 domain-containing protein	94-238: pfam12059 (2.2e-18, DUF3540, Protein of unknown function (DUF3540).)	238	42	WP_004202226.1	type VI secretion lipoprotein TssJ	35-153: pfam12790 (1.3e-15, T6SS-SciN, Type VI secretion lipoprotein, VasD, EvfM, TssJ, VC_A0113.)	197	5	WP_004525550.1	pentapeptide repeat-containing protein	152-316: COG1357 (3.0e-08, YjbI, Uncharacterized protein YjbI, contains pentapeptide repeats [Function unknown].); 36-103: pfam13599 (6.8e-07, Pentapeptide_4, Pentapeptide repeats (9 copies).)	356	761	WP_004525552.1	type VI secretion system baseplate subunit TssK	8-448: TIGR03353 (2.5e-145, VI_chp_4, type VI secretion protein, VC_A0114 family.)	453	595	WP_004547074.1	pentapeptide repeat-containing protein	21-283: cl02212 (3.2e-22, DUF2169, Uncharacterized protein conserved in bacteria (DUF2169).); 434-511: pfam13599 (9.0e-09, Pentapeptide_4, Pentapeptide repeats (9 copies).); 573-711: COG1357 (3.7e-08, YjbI, Uncharacterized protein YjbI, contains pentapeptide repeats [Function unknown].)	738	1831	WP_004525553.1	type IVB secretion system protein IcmH/DotU	1-552: PRK14693 (0.0e+00, PRK14693, hypothetical protein; Provisional)	552	2039	WP_023358637.1	type VI secretion system tip protein VgrG	4-519: TIGR03361 (0.0e+00, VI_Rhs_Vgr, type VI secretion system Vgr family protein.)	762
221	https://www.ncbi.nlm.nih.gov/nuccore/NZ_CP012518.1?report=graph&from=705819&to=706208	DUF4150	17	115	1	2.18e-41	Burkholderia pseudomallei vgh16W	NZ_CP012518.1	705819	706208	+	WP_004190606.1	DUF4150 domain-containing protein	10-115: pfam13665 (5.3e-37, DUF4150, Domain of unknown function (DUF4150).)	129	WP_004530790.1	DUF3540 domain-containing protein	94-238: pfam12059 (2.2e-18, DUF3540, Protein of unknown function (DUF3540).)	238	42	WP_004202226.1	type VI secretion lipoprotein TssJ	35-153: pfam12790 (1.3e-15, T6SS-SciN, Type VI secretion lipoprotein, VasD, EvfM, TssJ, VC_A0113.)	197	5	WP_004525550.1	pentapeptide repeat-containing protein	152-316: COG1357 (3.0e-08, YjbI, Uncharacterized protein YjbI, contains pentapeptide repeats [Function unknown].); 36-103: pfam13599 (6.8e-07, Pentapeptide_4, Pentapeptide repeats (9 copies).)	356	761	WP_004525552.1	type VI secretion system baseplate subunit TssK	8-448: TIGR03353 (2.5e-145, VI_chp_4, type VI secretion protein, VC_A0114 family.)	453	595	WP_004547074.1	pentapeptide repeat-containing protein	21-283: cl02212 (3.2e-22, DUF2169, Uncharacterized protein conserved in bacteria (DUF2169).); 434-511: pfam13599 (9.0e-09, Pentapeptide_4, Pentapeptide repeats (9 copies).); 573-711: COG1357 (3.7e-08, YjbI, Uncharacterized protein YjbI, contains pentapeptide repeats [Function unknown].)	738	1831	WP_004525553.1	type IVB secretion system protein IcmH/DotU	1-552: PRK14693 (0.0e+00, PRK14693, hypothetical protein; Provisional)	552	2039	WP_023358637.1	type VI secretion system tip protein VgrG	4-519: TIGR03361 (0.0e+00, VI_Rhs_Vgr, type VI secretion system Vgr family protein.)	762
222	https://www.ncbi.nlm.nih.gov/nuccore/NZ_CP012042.1?report=graph&from=2420525&to=2420914	DUF4150	17	115	1	2.18e-41	Burkholderia pseudomallei Bp1651	NZ_CP012042.1	2420525	2420914	+	WP_004190606.1	DUF4150 domain-containing protein	10-115: pfam13665 (5.3e-37, DUF4150, Domain of unknown function (DUF4150).)	129	WP_004525551.1	DUF3540 domain-containing protein	94-238: pfam12059 (5.0e-18, DUF3540, Protein of unknown function (DUF3540).)	238	42	WP_004202226.1	type VI secretion lipoprotein TssJ	35-153: pfam12790 (1.3e-15, T6SS-SciN, Type VI secretion lipoprotein, VasD, EvfM, TssJ, VC_A0113.)	197	5	WP_004525550.1	pentapeptide repeat-containing protein	152-316: COG1357 (3.0e-08, YjbI, Uncharacterized protein YjbI, contains pentapeptide repeats [Function unknown].); 36-103: pfam13599 (6.8e-07, Pentapeptide_4, Pentapeptide repeats (9 copies).)	356	761	WP_004525552.1	type VI secretion system baseplate subunit TssK	8-448: TIGR03353 (2.5e-145, VI_chp_4, type VI secretion protein, VC_A0114 family.)	453	595	WP_004530041.1	pentapeptide repeat-containing protein	21-283: cl02212 (2.6e-22, DUF2169, Uncharacterized protein conserved in bacteria (DUF2169).); 434-511: pfam13599 (9.0e-09, Pentapeptide_4, Pentapeptide repeats (9 copies).); 573-711: COG1357 (3.9e-08, YjbI, Uncharacterized protein YjbI, contains pentapeptide repeats [Function unknown].)	738	1831	WP_060547691.1	type IVB secretion system protein IcmH/DotU	1-552: PRK14693 (0.0e+00, PRK14693, hypothetical protein; Provisional)	552	2039	WP_004190563.1	type VI secretion system tip protein VgrG	4-519: TIGR03361 (0.0e+00, VI_Rhs_Vgr, type VI secretion system Vgr family protein.)	762
223	https://www.ncbi.nlm.nih.gov/nuccore/NZ_CP016639.1?report=graph&from=18103&to=18492	DUF4150	17	115	1	2.18e-41	Burkholderia pseudomallei M1	NZ_CP016639.1	18103	18492	-	WP_004190606.1	DUF4150 domain-containing protein	10-115: pfam13665 (5.3e-37, DUF4150, Domain of unknown function (DUF4150).)	129	WP_004525551.1	DUF3540 domain-containing protein	94-238: pfam12059 (5.0e-18, DUF3540, Protein of unknown function (DUF3540).)	238	42	WP_004202226.1	type VI secretion lipoprotein TssJ	35-153: pfam12790 (1.3e-15, T6SS-SciN, Type VI secretion lipoprotein, VasD, EvfM, TssJ, VC_A0113.)	197	5	WP_004525550.1	pentapeptide repeat-containing protein	152-316: COG1357 (3.0e-08, YjbI, Uncharacterized protein YjbI, contains pentapeptide repeats [Function unknown].); 36-103: pfam13599 (6.8e-07, Pentapeptide_4, Pentapeptide repeats (9 copies).)	356	761	WP_004525552.1	type VI secretion system baseplate subunit TssK	8-448: TIGR03353 (2.5e-145, VI_chp_4, type VI secretion protein, VC_A0114 family.)	453	595	WP_004547074.1	pentapeptide repeat-containing protein	21-283: cl02212 (3.2e-22, DUF2169, Uncharacterized protein conserved in bacteria (DUF2169).); 434-511: pfam13599 (9.0e-09, Pentapeptide_4, Pentapeptide repeats (9 copies).); 573-711: COG1357 (3.7e-08, YjbI, Uncharacterized protein YjbI, contains pentapeptide repeats [Function unknown].)	738	1831	WP_004525553.1	type IVB secretion system protein IcmH/DotU	1-552: PRK14693 (0.0e+00, PRK14693, hypothetical protein; Provisional)	552	2039	WP_065793648.1	type VI secretion system tip protein VgrG	4-519: TIGR03361 (0.0e+00, VI_Rhs_Vgr, type VI secretion system Vgr family protein.)	762
224	https://www.ncbi.nlm.nih.gov/nuccore/NZ_CP016637.1?report=graph&from=17735&to=18124	DUF4150	17	115	1	2.18e-41	Burkholderia pseudomallei MS	NZ_CP016637.1	17735	18124	-	WP_004190606.1	DUF4150 domain-containing protein	10-115: pfam13665 (5.3e-37, DUF4150, Domain of unknown function (DUF4150).)	129	WP_004525551.1	DUF3540 domain-containing protein	94-238: pfam12059 (5.0e-18, DUF3540, Protein of unknown function (DUF3540).)	238	42	WP_004202226.1	type VI secretion lipoprotein TssJ	35-153: pfam12790 (1.3e-15, T6SS-SciN, Type VI secretion lipoprotein, VasD, EvfM, TssJ, VC_A0113.)	197	5	WP_004525550.1	pentapeptide repeat-containing protein	152-316: COG1357 (3.0e-08, YjbI, Uncharacterized protein YjbI, contains pentapeptide repeats [Function unknown].); 36-103: pfam13599 (6.8e-07, Pentapeptide_4, Pentapeptide repeats (9 copies).)	356	761	WP_004525552.1	type VI secretion system baseplate subunit TssK	8-448: TIGR03353 (2.5e-145, VI_chp_4, type VI secretion protein, VC_A0114 family.)	453	595	WP_004547074.1	pentapeptide repeat-containing protein	21-283: cl02212 (3.2e-22, DUF2169, Uncharacterized protein conserved in bacteria (DUF2169).); 434-511: pfam13599 (9.0e-09, Pentapeptide_4, Pentapeptide repeats (9 copies).); 573-711: COG1357 (3.7e-08, YjbI, Uncharacterized protein YjbI, contains pentapeptide repeats [Function unknown].)	738	1831	WP_004525553.1	type IVB secretion system protein IcmH/DotU	1-552: PRK14693 (0.0e+00, PRK14693, hypothetical protein; Provisional)	552	2039	WP_065793648.1	type VI secretion system tip protein VgrG	4-519: TIGR03361 (0.0e+00, VI_Rhs_Vgr, type VI secretion system Vgr family protein.)	762
225	https://www.ncbi.nlm.nih.gov/nuccore/NZ_CP016910.1?report=graph&from=755759&to=756148	DUF4150	17	115	1	2.33e-41	Burkholderia pseudomallei Burk178-Type1	NZ_CP016910.1	755759	756148	+	WP_024430144.1	DUF4150 domain-containing protein	10-115: pfam13665 (4.9e-37, DUF4150, Domain of unknown function (DUF4150).)	129	WP_004525551.1	DUF3540 domain-containing protein	94-238: pfam12059 (5.0e-18, DUF3540, Protein of unknown function (DUF3540).)	238	42	WP_004202226.1	type VI secretion lipoprotein TssJ	35-153: pfam12790 (1.3e-15, T6SS-SciN, Type VI secretion lipoprotein, VasD, EvfM, TssJ, VC_A0113.)	197	5	WP_004202229.1	pentapeptide repeat-containing protein	152-341: COG1357 (2.4e-08, YjbI, Uncharacterized protein YjbI, contains pentapeptide repeats [Function unknown].); 36-103: pfam13599 (6.8e-07, Pentapeptide_4, Pentapeptide repeats (9 copies).)	356	761	WP_004525552.1	type VI secretion system baseplate subunit TssK	8-448: TIGR03353 (2.5e-145, VI_chp_4, type VI secretion protein, VC_A0114 family.)	453	595	WP_004548408.1	pentapeptide repeat-containing protein	21-283: cl02212 (3.7e-22, DUF2169, Uncharacterized protein conserved in bacteria (DUF2169).); 434-511: pfam13599 (9.0e-09, Pentapeptide_4, Pentapeptide repeats (9 copies).); 573-711: COG1357 (3.4e-08, YjbI, Uncharacterized protein YjbI, contains pentapeptide repeats [Function unknown].)	738	1831	WP_024430145.1	type IVB secretion system protein IcmH/DotU	1-552: PRK14693 (0.0e+00, PRK14693, hypothetical protein; Provisional)	552	2039	WP_038774636.1	type VI secretion system tip protein VgrG	4-519: TIGR03361 (0.0e+00, VI_Rhs_Vgr, type VI secretion system Vgr family protein.)	762
226	https://www.ncbi.nlm.nih.gov/nuccore/NZ_CP016912.1?report=graph&from=755759&to=756148	DUF4150	17	115	1	2.33e-41	Burkholderia pseudomallei Burk178-Type2	NZ_CP016912.1	755759	756148	+	WP_024430144.1	DUF4150 domain-containing protein	10-115: pfam13665 (4.9e-37, DUF4150, Domain of unknown function (DUF4150).)	129	WP_004525551.1	DUF3540 domain-containing protein	94-238: pfam12059 (5.0e-18, DUF3540, Protein of unknown function (DUF3540).)	238	42	WP_004202226.1	type VI secretion lipoprotein TssJ	35-153: pfam12790 (1.3e-15, T6SS-SciN, Type VI secretion lipoprotein, VasD, EvfM, TssJ, VC_A0113.)	197	5	WP_004202229.1	pentapeptide repeat-containing protein	152-341: COG1357 (2.4e-08, YjbI, Uncharacterized protein YjbI, contains pentapeptide repeats [Function unknown].); 36-103: pfam13599 (6.8e-07, Pentapeptide_4, Pentapeptide repeats (9 copies).)	356	761	WP_004525552.1	type VI secretion system baseplate subunit TssK	8-448: TIGR03353 (2.5e-145, VI_chp_4, type VI secretion protein, VC_A0114 family.)	453	595	WP_004548408.1	pentapeptide repeat-containing protein	21-283: cl02212 (3.7e-22, DUF2169, Uncharacterized protein conserved in bacteria (DUF2169).); 434-511: pfam13599 (9.0e-09, Pentapeptide_4, Pentapeptide repeats (9 copies).); 573-711: COG1357 (3.4e-08, YjbI, Uncharacterized protein YjbI, contains pentapeptide repeats [Function unknown].)	738	1831	WP_024430145.1	type IVB secretion system protein IcmH/DotU	1-552: PRK14693 (0.0e+00, PRK14693, hypothetical protein; Provisional)	552	2039	WP_038774636.1	type VI secretion system tip protein VgrG	4-519: TIGR03361 (0.0e+00, VI_Rhs_Vgr, type VI secretion system Vgr family protein.)	762
227	https://www.ncbi.nlm.nih.gov/nuccore/NZ_CP018055.1?report=graph&from=1551344&to=1551733	DUF4150	17	115	1	2.18e-41	Burkholderia pseudomallei VB976100	NZ_CP018055.1	1551344	1551733	-	WP_004190606.1	DUF4150 domain-containing protein	10-115: pfam13665 (5.3e-37, DUF4150, Domain of unknown function (DUF4150).)	129	WP_071811257.1	DUF3540 domain-containing protein	94-238: pfam12059 (2.4e-18, DUF3540, Protein of unknown function (DUF3540).)	238	42	WP_004530042.1	type VI secretion lipoprotein TssJ	35-153: pfam12790 (1.3e-15, T6SS-SciN, Type VI secretion lipoprotein, VasD, EvfM, TssJ, VC_A0113.)	197	5	WP_004525550.1	pentapeptide repeat-containing protein	152-316: COG1357 (3.0e-08, YjbI, Uncharacterized protein YjbI, contains pentapeptide repeats [Function unknown].); 36-103: pfam13599 (6.8e-07, Pentapeptide_4, Pentapeptide repeats (9 copies).)	356	761	WP_004525552.1	type VI secretion system baseplate subunit TssK	8-448: TIGR03353 (2.5e-145, VI_chp_4, type VI secretion protein, VC_A0114 family.)	453	595	WP_004547074.1	pentapeptide repeat-containing protein	21-283: cl02212 (3.2e-22, DUF2169, Uncharacterized protein conserved in bacteria (DUF2169).); 434-511: pfam13599 (9.0e-09, Pentapeptide_4, Pentapeptide repeats (9 copies).); 573-711: COG1357 (3.7e-08, YjbI, Uncharacterized protein YjbI, contains pentapeptide repeats [Function unknown].)	738	1831	WP_004525553.1	type IVB secretion system protein IcmH/DotU	1-552: PRK14693 (0.0e+00, PRK14693, hypothetical protein; Provisional)	552	2039	WP_004190563.1	type VI secretion system tip protein VgrG	4-519: TIGR03361 (0.0e+00, VI_Rhs_Vgr, type VI secretion system Vgr family protein.)	762
228	https://www.ncbi.nlm.nih.gov/nuccore/NZ_CP017051.1?report=graph&from=2666734&to=2667123	DUF4150	17	115	1	2.18e-41	Burkholderia pseudomallei MSHR4083	NZ_CP017051.1	2666734	2667123	+	WP_004190606.1	DUF4150 domain-containing protein	10-115: pfam13665 (5.3e-37, DUF4150, Domain of unknown function (DUF4150).)	129	WP_004530790.1	DUF3540 domain-containing protein	94-238: pfam12059 (2.2e-18, DUF3540, Protein of unknown function (DUF3540).)	238	42	WP_004202226.1	type VI secretion lipoprotein TssJ	35-153: pfam12790 (1.3e-15, T6SS-SciN, Type VI secretion lipoprotein, VasD, EvfM, TssJ, VC_A0113.)	197	5	WP_004525550.1	pentapeptide repeat-containing protein	152-316: COG1357 (3.0e-08, YjbI, Uncharacterized protein YjbI, contains pentapeptide repeats [Function unknown].); 36-103: pfam13599 (6.8e-07, Pentapeptide_4, Pentapeptide repeats (9 copies).)	356	761	WP_020850152.1	type VI secretion system baseplate subunit TssK	8-448: TIGR03353 (4.3e-145, VI_chp_4, type VI secretion protein, VC_A0114 family.)	453	595	WP_004542632.1	pentapeptide repeat-containing protein	21-283: cl02212 (5.9e-22, DUF2169, Uncharacterized protein conserved in bacteria (DUF2169).); 434-511: pfam13599 (9.0e-09, Pentapeptide_4, Pentapeptide repeats (9 copies).); 573-711: COG1357 (3.5e-08, YjbI, Uncharacterized protein YjbI, contains pentapeptide repeats [Function unknown].)	738	1831	WP_004525553.1	type IVB secretion system protein IcmH/DotU	1-552: PRK14693 (0.0e+00, PRK14693, hypothetical protein; Provisional)	552	2039	WP_004190563.1	type VI secretion system tip protein VgrG	4-519: TIGR03361 (0.0e+00, VI_Rhs_Vgr, type VI secretion system Vgr family protein.)	762
229	https://www.ncbi.nlm.nih.gov/nuccore/NZ_CP017053.1?report=graph&from=2666674&to=2667063	DUF4150	17	115	1	2.18e-41	Burkholderia pseudomallei MSHR3763	NZ_CP017053.1	2666674	2667063	+	WP_004190606.1	DUF4150 domain-containing protein	10-115: pfam13665 (5.3e-37, DUF4150, Domain of unknown function (DUF4150).)	129	WP_004530790.1	DUF3540 domain-containing protein	94-238: pfam12059 (2.2e-18, DUF3540, Protein of unknown function (DUF3540).)	238	42	WP_004202226.1	type VI secretion lipoprotein TssJ	35-153: pfam12790 (1.3e-15, T6SS-SciN, Type VI secretion lipoprotein, VasD, EvfM, TssJ, VC_A0113.)	197	5	WP_004525550.1	pentapeptide repeat-containing protein	152-316: COG1357 (3.0e-08, YjbI, Uncharacterized protein YjbI, contains pentapeptide repeats [Function unknown].); 36-103: pfam13599 (6.8e-07, Pentapeptide_4, Pentapeptide repeats (9 copies).)	356	761	WP_020850152.1	type VI secretion system baseplate subunit TssK	8-448: TIGR03353 (4.3e-145, VI_chp_4, type VI secretion protein, VC_A0114 family.)	453	595	WP_004542632.1	pentapeptide repeat-containing protein	21-283: cl02212 (5.9e-22, DUF2169, Uncharacterized protein conserved in bacteria (DUF2169).); 434-511: pfam13599 (9.0e-09, Pentapeptide_4, Pentapeptide repeats (9 copies).); 573-711: COG1357 (3.5e-08, YjbI, Uncharacterized protein YjbI, contains pentapeptide repeats [Function unknown].)	738	1831	WP_004525553.1	type IVB secretion system protein IcmH/DotU	1-552: PRK14693 (0.0e+00, PRK14693, hypothetical protein; Provisional)	552	2039	WP_004190563.1	type VI secretion system tip protein VgrG	4-519: TIGR03361 (0.0e+00, VI_Rhs_Vgr, type VI secretion system Vgr family protein.)	762
230	https://www.ncbi.nlm.nih.gov/nuccore/NZ_CP017045.1?report=graph&from=2613410&to=2613799	DUF4150	17	115	1	2.18e-41	Burkholderia pseudomallei MSHR7929	NZ_CP017045.1	2613410	2613799	+	WP_004190606.1	DUF4150 domain-containing protein	10-115: pfam13665 (5.3e-37, DUF4150, Domain of unknown function (DUF4150).)	129	WP_004525551.1	DUF3540 domain-containing protein	94-238: pfam12059 (5.0e-18, DUF3540, Protein of unknown function (DUF3540).)	238	42	WP_038726835.1	type VI secretion lipoprotein TssJ	35-153: cl01405 (1.9e-15, T6SS-SciN, Type VI secretion lipoprotein, VasD, EvfM, TssJ, VC_A0113.)	197	5	WP_038726833.1	pentapeptide repeat-containing protein	152-316: COG1357 (3.0e-08, YjbI, Uncharacterized protein YjbI, contains pentapeptide repeats [Function unknown].); 36-103: pfam13599 (7.0e-07, Pentapeptide_4, Pentapeptide repeats (9 copies).)	356	761	WP_004525552.1	type VI secretion system baseplate subunit TssK	8-448: TIGR03353 (2.5e-145, VI_chp_4, type VI secretion protein, VC_A0114 family.)	453	595	WP_004547074.1	pentapeptide repeat-containing protein	21-283: cl02212 (3.2e-22, DUF2169, Uncharacterized protein conserved in bacteria (DUF2169).); 434-511: pfam13599 (9.0e-09, Pentapeptide_4, Pentapeptide repeats (9 copies).); 573-711: COG1357 (3.7e-08, YjbI, Uncharacterized protein YjbI, contains pentapeptide repeats [Function unknown].)	738	1831	WP_004525553.1	type IVB secretion system protein IcmH/DotU	1-552: PRK14693 (0.0e+00, PRK14693, hypothetical protein; Provisional)	552	2039	WP_004190563.1	type VI secretion system tip protein VgrG	4-519: TIGR03361 (0.0e+00, VI_Rhs_Vgr, type VI secretion system Vgr family protein.)	762
231	https://www.ncbi.nlm.nih.gov/nuccore/NZ_CP017049.1?report=graph&from=2592094&to=2592483	DUF4150	17	115	1	2.18e-41	Burkholderia pseudomallei MSHR5864	NZ_CP017049.1	2592094	2592483	+	WP_004190606.1	DUF4150 domain-containing protein	10-115: pfam13665 (5.3e-37, DUF4150, Domain of unknown function (DUF4150).)	129	WP_004530790.1	DUF3540 domain-containing protein	94-238: pfam12059 (2.2e-18, DUF3540, Protein of unknown function (DUF3540).)	238	42	WP_004202226.1	type VI secretion lipoprotein TssJ	35-153: pfam12790 (1.3e-15, T6SS-SciN, Type VI secretion lipoprotein, VasD, EvfM, TssJ, VC_A0113.)	197	5	WP_050865190.1	pentapeptide repeat-containing protein	151-315: COG1357 (7.7e-09, YjbI, Uncharacterized protein YjbI, contains pentapeptide repeats [Function unknown].); 35-102: pfam13599 (3.2e-07, Pentapeptide_4, Pentapeptide repeats (9 copies).)	355	761	WP_004525552.1	type VI secretion system baseplate subunit TssK	8-448: TIGR03353 (2.5e-145, VI_chp_4, type VI secretion protein, VC_A0114 family.)	453	595	WP_004547074.1	pentapeptide repeat-containing protein	21-283: cl02212 (3.2e-22, DUF2169, Uncharacterized protein conserved in bacteria (DUF2169).); 434-511: pfam13599 (9.0e-09, Pentapeptide_4, Pentapeptide repeats (9 copies).); 573-711: COG1357 (3.7e-08, YjbI, Uncharacterized protein YjbI, contains pentapeptide repeats [Function unknown].)	738	1828	WP_004525553.1	type IVB secretion system protein IcmH/DotU	1-552: PRK14693 (0.0e+00, PRK14693, hypothetical protein; Provisional)	552	2039	WP_038770134.1	type VI secretion system tip protein VgrG	4-519: TIGR03361 (0.0e+00, VI_Rhs_Vgr, type VI secretion system Vgr family protein.)	762
232	https://www.ncbi.nlm.nih.gov/nuccore/NZ_CP017047.1?report=graph&from=2592151&to=2592540	DUF4150	17	115	1	2.18e-41	Burkholderia pseudomallei MSHR6755	NZ_CP017047.1	2592151	2592540	+	WP_004190606.1	DUF4150 domain-containing protein	10-115: pfam13665 (5.3e-37, DUF4150, Domain of unknown function (DUF4150).)	129	WP_004530790.1	DUF3540 domain-containing protein	94-238: pfam12059 (2.2e-18, DUF3540, Protein of unknown function (DUF3540).)	238	42	WP_004202226.1	type VI secretion lipoprotein TssJ	35-153: pfam12790 (1.3e-15, T6SS-SciN, Type VI secretion lipoprotein, VasD, EvfM, TssJ, VC_A0113.)	197	5	WP_050865190.1	pentapeptide repeat-containing protein	151-315: COG1357 (7.7e-09, YjbI, Uncharacterized protein YjbI, contains pentapeptide repeats [Function unknown].); 35-102: pfam13599 (3.2e-07, Pentapeptide_4, Pentapeptide repeats (9 copies).)	355	761	WP_004525552.1	type VI secretion system baseplate subunit TssK	8-448: TIGR03353 (2.5e-145, VI_chp_4, type VI secretion protein, VC_A0114 family.)	453	595	WP_004547074.1	pentapeptide repeat-containing protein	21-283: cl02212 (3.2e-22, DUF2169, Uncharacterized protein conserved in bacteria (DUF2169).); 434-511: pfam13599 (9.0e-09, Pentapeptide_4, Pentapeptide repeats (9 copies).); 573-711: COG1357 (3.7e-08, YjbI, Uncharacterized protein YjbI, contains pentapeptide repeats [Function unknown].)	738	1828	WP_004525553.1	type IVB secretion system protein IcmH/DotU	1-552: PRK14693 (0.0e+00, PRK14693, hypothetical protein; Provisional)	552	2039	WP_038770134.1	type VI secretion system tip protein VgrG	4-519: TIGR03361 (0.0e+00, VI_Rhs_Vgr, type VI secretion system Vgr family protein.)	762
233	https://www.ncbi.nlm.nih.gov/nuccore/NZ_CP018402.1?report=graph&from=666684&to=667073	DUF4150	17	115	1	2.18e-41	Burkholderia pseudomallei 2013746877	NZ_CP018402.1	666684	667073	-	WP_004190606.1	DUF4150 domain-containing protein	10-115: pfam13665 (5.3e-37, DUF4150, Domain of unknown function (DUF4150).)	129	WP_071811257.1	DUF3540 domain-containing protein	94-238: pfam12059 (2.4e-18, DUF3540, Protein of unknown function (DUF3540).)	238	42	WP_004530042.1	type VI secretion lipoprotein TssJ	35-153: pfam12790 (1.3e-15, T6SS-SciN, Type VI secretion lipoprotein, VasD, EvfM, TssJ, VC_A0113.)	197	5	WP_004525550.1	pentapeptide repeat-containing protein	152-316: COG1357 (3.0e-08, YjbI, Uncharacterized protein YjbI, contains pentapeptide repeats [Function unknown].); 36-103: pfam13599 (6.8e-07, Pentapeptide_4, Pentapeptide repeats (9 copies).)	356	761	WP_004525552.1	type VI secretion system baseplate subunit TssK	8-448: TIGR03353 (2.5e-145, VI_chp_4, type VI secretion protein, VC_A0114 family.)	453	595	WP_004547074.1	pentapeptide repeat-containing protein	21-283: cl02212 (3.2e-22, DUF2169, Uncharacterized protein conserved in bacteria (DUF2169).); 434-511: pfam13599 (9.0e-09, Pentapeptide_4, Pentapeptide repeats (9 copies).); 573-711: COG1357 (3.7e-08, YjbI, Uncharacterized protein YjbI, contains pentapeptide repeats [Function unknown].)	738	1831	WP_004525553.1	type IVB secretion system protein IcmH/DotU	1-552: PRK14693 (0.0e+00, PRK14693, hypothetical protein; Provisional)	552	2039	WP_004190563.1	type VI secretion system tip protein VgrG	4-519: TIGR03361 (0.0e+00, VI_Rhs_Vgr, type VI secretion system Vgr family protein.)	762
234	https://www.ncbi.nlm.nih.gov/nuccore/NZ_CP018412.1?report=graph&from=1711812&to=1712201	DUF4150	17	115	1	2.18e-41	Burkholderia pseudomallei 3000015486	NZ_CP018412.1	1711812	1712201	-	WP_004190606.1	DUF4150 domain-containing protein	10-115: pfam13665 (5.3e-37, DUF4150, Domain of unknown function (DUF4150).)	129	WP_004190800.1	DUF3540 domain-containing protein	94-238: pfam12059 (2.5e-18, DUF3540, Protein of unknown function (DUF3540).)	238	42	WP_004530042.1	type VI secretion lipoprotein TssJ	35-153: pfam12790 (1.3e-15, T6SS-SciN, Type VI secretion lipoprotein, VasD, EvfM, TssJ, VC_A0113.)	197	5	WP_004525550.1	pentapeptide repeat-containing protein	152-316: COG1357 (3.0e-08, YjbI, Uncharacterized protein YjbI, contains pentapeptide repeats [Function unknown].); 36-103: pfam13599 (6.8e-07, Pentapeptide_4, Pentapeptide repeats (9 copies).)	356	761	WP_004525552.1	type VI secretion system baseplate subunit TssK	8-448: TIGR03353 (2.5e-145, VI_chp_4, type VI secretion protein, VC_A0114 family.)	453	595	WP_004547074.1	pentapeptide repeat-containing protein	21-283: cl02212 (3.2e-22, DUF2169, Uncharacterized protein conserved in bacteria (DUF2169).); 434-511: pfam13599 (9.0e-09, Pentapeptide_4, Pentapeptide repeats (9 copies).); 573-711: COG1357 (3.7e-08, YjbI, Uncharacterized protein YjbI, contains pentapeptide repeats [Function unknown].)	738	1831	WP_045597681.1	type IVB secretion system protein IcmH/DotU	1-552: PRK14693 (0.0e+00, PRK14693, hypothetical protein; Provisional)	552	2039	WP_004190563.1	type VI secretion system tip protein VgrG	4-519: TIGR03361 (0.0e+00, VI_Rhs_Vgr, type VI secretion system Vgr family protein.)	762
235	https://www.ncbi.nlm.nih.gov/nuccore/NZ_CP018411.1?report=graph&from=3122658&to=3123047	DUF4150	17	115	1	2.18e-41	Burkholderia pseudomallei 3000015237	NZ_CP018411.1	3122658	3123047	-	WP_004190606.1	DUF4150 domain-containing protein	10-115: pfam13665 (5.3e-37, DUF4150, Domain of unknown function (DUF4150).)	129	WP_004190800.1	DUF3540 domain-containing protein	94-238: pfam12059 (2.5e-18, DUF3540, Protein of unknown function (DUF3540).)	238	42	WP_004530042.1	type VI secretion lipoprotein TssJ	35-153: pfam12790 (1.3e-15, T6SS-SciN, Type VI secretion lipoprotein, VasD, EvfM, TssJ, VC_A0113.)	197	5	WP_004525550.1	pentapeptide repeat-containing protein	152-316: COG1357 (3.0e-08, YjbI, Uncharacterized protein YjbI, contains pentapeptide repeats [Function unknown].); 36-103: pfam13599 (6.8e-07, Pentapeptide_4, Pentapeptide repeats (9 copies).)	356	761	WP_004525552.1	type VI secretion system baseplate subunit TssK	8-448: TIGR03353 (2.5e-145, VI_chp_4, type VI secretion protein, VC_A0114 family.)	453	595	WP_004547074.1	pentapeptide repeat-containing protein	21-283: cl02212 (3.2e-22, DUF2169, Uncharacterized protein conserved in bacteria (DUF2169).); 434-511: pfam13599 (9.0e-09, Pentapeptide_4, Pentapeptide repeats (9 copies).); 573-711: COG1357 (3.7e-08, YjbI, Uncharacterized protein YjbI, contains pentapeptide repeats [Function unknown].)	738	1831	WP_045597681.1	type IVB secretion system protein IcmH/DotU	1-552: PRK14693 (0.0e+00, PRK14693, hypothetical protein; Provisional)	552	2039	WP_004190563.1	type VI secretion system tip protein VgrG	4-519: TIGR03361 (0.0e+00, VI_Rhs_Vgr, type VI secretion system Vgr family protein.)	762
236	https://www.ncbi.nlm.nih.gov/nuccore/NZ_CP018371.1?report=graph&from=107971&to=108360	DUF4150	17	115	1	2.18e-41	Burkholderia pseudomallei 2002721171	NZ_CP018371.1	107971	108360	-	WP_004190606.1	DUF4150 domain-containing protein	10-115: pfam13665 (5.3e-37, DUF4150, Domain of unknown function (DUF4150).)	129	WP_004190800.1	DUF3540 domain-containing protein	94-238: pfam12059 (2.5e-18, DUF3540, Protein of unknown function (DUF3540).)	238	42	WP_004530042.1	type VI secretion lipoprotein TssJ	35-153: pfam12790 (1.3e-15, T6SS-SciN, Type VI secretion lipoprotein, VasD, EvfM, TssJ, VC_A0113.)	197	5	WP_004525550.1	pentapeptide repeat-containing protein	152-316: COG1357 (3.0e-08, YjbI, Uncharacterized protein YjbI, contains pentapeptide repeats [Function unknown].); 36-103: pfam13599 (6.8e-07, Pentapeptide_4, Pentapeptide repeats (9 copies).)	356	761	WP_004525552.1	type VI secretion system baseplate subunit TssK	8-448: TIGR03353 (2.5e-145, VI_chp_4, type VI secretion protein, VC_A0114 family.)	453	595	WP_004547074.1	pentapeptide repeat-containing protein	21-283: cl02212 (3.2e-22, DUF2169, Uncharacterized protein conserved in bacteria (DUF2169).); 434-511: pfam13599 (9.0e-09, Pentapeptide_4, Pentapeptide repeats (9 copies).); 573-711: COG1357 (3.7e-08, YjbI, Uncharacterized protein YjbI, contains pentapeptide repeats [Function unknown].)	738	1831	WP_045597681.1	type IVB secretion system protein IcmH/DotU	1-552: PRK14693 (0.0e+00, PRK14693, hypothetical protein; Provisional)	552	2039	WP_004190563.1	type VI secretion system tip protein VgrG	4-519: TIGR03361 (0.0e+00, VI_Rhs_Vgr, type VI secretion system Vgr family protein.)	762
237	https://www.ncbi.nlm.nih.gov/nuccore/NZ_CP018407.1?report=graph&from=208608&to=208997	DUF4150	17	115	1	2.18e-41	Burkholderia pseudomallei 2013833055	NZ_CP018407.1	208608	208997	+	WP_004190606.1	DUF4150 domain-containing protein	10-115: pfam13665 (5.3e-37, DUF4150, Domain of unknown function (DUF4150).)	129	WP_004190800.1	DUF3540 domain-containing protein	94-238: pfam12059 (2.5e-18, DUF3540, Protein of unknown function (DUF3540).)	238	42	WP_004202226.1	type VI secretion lipoprotein TssJ	35-153: pfam12790 (1.3e-15, T6SS-SciN, Type VI secretion lipoprotein, VasD, EvfM, TssJ, VC_A0113.)	197	5	WP_004525550.1	pentapeptide repeat-containing protein	152-316: COG1357 (3.0e-08, YjbI, Uncharacterized protein YjbI, contains pentapeptide repeats [Function unknown].); 36-103: pfam13599 (6.8e-07, Pentapeptide_4, Pentapeptide repeats (9 copies).)	356	761	WP_004525552.1	type VI secretion system baseplate subunit TssK	8-448: TIGR03353 (2.5e-145, VI_chp_4, type VI secretion protein, VC_A0114 family.)	453	595	WP_009981283.1	pentapeptide repeat-containing protein	21-283: cl02212 (3.1e-22, DUF2169, Uncharacterized protein conserved in bacteria (DUF2169).); 434-511: pfam13599 (9.0e-09, Pentapeptide_4, Pentapeptide repeats (9 copies).); 573-711: COG1357 (3.9e-08, YjbI, Uncharacterized protein YjbI, contains pentapeptide repeats [Function unknown].)	738	1831	WP_045597681.1	type IVB secretion system protein IcmH/DotU	1-552: PRK14693 (0.0e+00, PRK14693, hypothetical protein; Provisional)	552	2039	WP_004190563.1	type VI secretion system tip protein VgrG	4-519: TIGR03361 (0.0e+00, VI_Rhs_Vgr, type VI secretion system Vgr family protein.)	762
238	https://www.ncbi.nlm.nih.gov/nuccore/NZ_CP018388.1?report=graph&from=1175011&to=1175400	DUF4150	17	115	1	2.18e-41	Burkholderia pseudomallei 2010007509	NZ_CP018388.1	1175011	1175400	+	WP_004190606.1	DUF4150 domain-containing protein	10-115: pfam13665 (5.3e-37, DUF4150, Domain of unknown function (DUF4150).)	129	WP_004190800.1	DUF3540 domain-containing protein	94-238: pfam12059 (2.5e-18, DUF3540, Protein of unknown function (DUF3540).)	238	42	WP_004202226.1	type VI secretion lipoprotein TssJ	35-153: pfam12790 (1.3e-15, T6SS-SciN, Type VI secretion lipoprotein, VasD, EvfM, TssJ, VC_A0113.)	197	5	WP_004525550.1	pentapeptide repeat-containing protein	152-316: COG1357 (3.0e-08, YjbI, Uncharacterized protein YjbI, contains pentapeptide repeats [Function unknown].); 36-103: pfam13599 (6.8e-07, Pentapeptide_4, Pentapeptide repeats (9 copies).)	356	761	WP_004525552.1	type VI secretion system baseplate subunit TssK	8-448: TIGR03353 (2.5e-145, VI_chp_4, type VI secretion protein, VC_A0114 family.)	453	595	WP_004547074.1	pentapeptide repeat-containing protein	21-283: cl02212 (3.2e-22, DUF2169, Uncharacterized protein conserved in bacteria (DUF2169).); 434-511: pfam13599 (9.0e-09, Pentapeptide_4, Pentapeptide repeats (9 copies).); 573-711: COG1357 (3.7e-08, YjbI, Uncharacterized protein YjbI, contains pentapeptide repeats [Function unknown].)	738	1831	WP_045597681.1	type IVB secretion system protein IcmH/DotU	1-552: PRK14693 (0.0e+00, PRK14693, hypothetical protein; Provisional)	552	2039	WP_004190563.1	type VI secretion system tip protein VgrG	4-519: TIGR03361 (0.0e+00, VI_Rhs_Vgr, type VI secretion system Vgr family protein.)	762
239	https://www.ncbi.nlm.nih.gov/nuccore/NZ_CP018374.1?report=graph&from=2475376&to=2475765	DUF4150	17	115	1	2.18e-41	Burkholderia pseudomallei 2002721184	NZ_CP018374.1	2475376	2475765	+	WP_004190606.1	DUF4150 domain-containing protein	10-115: pfam13665 (5.3e-37, DUF4150, Domain of unknown function (DUF4150).)	129	WP_004525551.1	DUF3540 domain-containing protein	94-238: pfam12059 (5.0e-18, DUF3540, Protein of unknown function (DUF3540).)	238	42	WP_004202226.1	type VI secretion lipoprotein TssJ	35-153: pfam12790 (1.3e-15, T6SS-SciN, Type VI secretion lipoprotein, VasD, EvfM, TssJ, VC_A0113.)	197	5	WP_004525550.1	pentapeptide repeat-containing protein	152-316: COG1357 (3.0e-08, YjbI, Uncharacterized protein YjbI, contains pentapeptide repeats [Function unknown].); 36-103: pfam13599 (6.8e-07, Pentapeptide_4, Pentapeptide repeats (9 copies).)	356	761	WP_004525552.1	type VI secretion system baseplate subunit TssK	8-448: TIGR03353 (2.5e-145, VI_chp_4, type VI secretion protein, VC_A0114 family.)	453	595	WP_004547074.1	pentapeptide repeat-containing protein	21-283: cl02212 (3.2e-22, DUF2169, Uncharacterized protein conserved in bacteria (DUF2169).); 434-511: pfam13599 (9.0e-09, Pentapeptide_4, Pentapeptide repeats (9 copies).); 573-711: COG1357 (3.7e-08, YjbI, Uncharacterized protein YjbI, contains pentapeptide repeats [Function unknown].)	738	1831	WP_045597681.1	type IVB secretion system protein IcmH/DotU	1-552: PRK14693 (0.0e+00, PRK14693, hypothetical protein; Provisional)	552	2039	WP_004190563.1	type VI secretion system tip protein VgrG	4-519: TIGR03361 (0.0e+00, VI_Rhs_Vgr, type VI secretion system Vgr family protein.)	762
240	https://www.ncbi.nlm.nih.gov/nuccore/NZ_CP018381.1?report=graph&from=1050668&to=1051057	DUF4150	17	115	1	2.18e-41	Burkholderia pseudomallei 2008724734	NZ_CP018381.1	1050668	1051057	-	WP_004190606.1	DUF4150 domain-containing protein	10-115: pfam13665 (5.3e-37, DUF4150, Domain of unknown function (DUF4150).)	129	WP_004530790.1	DUF3540 domain-containing protein	94-238: pfam12059 (2.2e-18, DUF3540, Protein of unknown function (DUF3540).)	238	42	WP_004202226.1	type VI secretion lipoprotein TssJ	35-153: pfam12790 (1.3e-15, T6SS-SciN, Type VI secretion lipoprotein, VasD, EvfM, TssJ, VC_A0113.)	197	5	WP_004525550.1	pentapeptide repeat-containing protein	152-316: COG1357 (3.0e-08, YjbI, Uncharacterized protein YjbI, contains pentapeptide repeats [Function unknown].); 36-103: pfam13599 (6.8e-07, Pentapeptide_4, Pentapeptide repeats (9 copies).)	356	761	WP_004525552.1	type VI secretion system baseplate subunit TssK	8-448: TIGR03353 (2.5e-145, VI_chp_4, type VI secretion protein, VC_A0114 family.)	453	595	WP_004547074.1	pentapeptide repeat-containing protein	21-283: cl02212 (3.2e-22, DUF2169, Uncharacterized protein conserved in bacteria (DUF2169).); 434-511: pfam13599 (9.0e-09, Pentapeptide_4, Pentapeptide repeats (9 copies).); 573-711: COG1357 (3.7e-08, YjbI, Uncharacterized protein YjbI, contains pentapeptide repeats [Function unknown].)	738	1831	WP_004525553.1	type IVB secretion system protein IcmH/DotU	1-552: PRK14693 (0.0e+00, PRK14693, hypothetical protein; Provisional)	552	2039	WP_004190563.1	type VI secretion system tip protein VgrG	4-519: TIGR03361 (0.0e+00, VI_Rhs_Vgr, type VI secretion system Vgr family protein.)	762
241	https://www.ncbi.nlm.nih.gov/nuccore/NZ_CP018392.1?report=graph&from=781565&to=781954	DUF4150	17	115	1	2.18e-41	Burkholderia pseudomallei 2011756295	NZ_CP018392.1	781565	781954	+	WP_004190606.1	DUF4150 domain-containing protein	10-115: pfam13665 (5.3e-37, DUF4150, Domain of unknown function (DUF4150).)	129	WP_004190800.1	DUF3540 domain-containing protein	94-238: pfam12059 (2.5e-18, DUF3540, Protein of unknown function (DUF3540).)	238	42	WP_004202226.1	type VI secretion lipoprotein TssJ	35-153: pfam12790 (1.3e-15, T6SS-SciN, Type VI secretion lipoprotein, VasD, EvfM, TssJ, VC_A0113.)	197	5	WP_004525550.1	pentapeptide repeat-containing protein	152-316: COG1357 (3.0e-08, YjbI, Uncharacterized protein YjbI, contains pentapeptide repeats [Function unknown].); 36-103: pfam13599 (6.8e-07, Pentapeptide_4, Pentapeptide repeats (9 copies).)	356	761	WP_004525552.1	type VI secretion system baseplate subunit TssK	8-448: TIGR03353 (2.5e-145, VI_chp_4, type VI secretion protein, VC_A0114 family.)	453	595	WP_009981283.1	pentapeptide repeat-containing protein	21-283: cl02212 (3.1e-22, DUF2169, Uncharacterized protein conserved in bacteria (DUF2169).); 434-511: pfam13599 (9.0e-09, Pentapeptide_4, Pentapeptide repeats (9 copies).); 573-711: COG1357 (3.9e-08, YjbI, Uncharacterized protein YjbI, contains pentapeptide repeats [Function unknown].)	738	1831	WP_045597681.1	type IVB secretion system protein IcmH/DotU	1-552: PRK14693 (0.0e+00, PRK14693, hypothetical protein; Provisional)	552	2039	WP_004190563.1	type VI secretion system tip protein VgrG	4-519: TIGR03361 (0.0e+00, VI_Rhs_Vgr, type VI secretion system Vgr family protein.)	762
242	https://www.ncbi.nlm.nih.gov/nuccore/NZ_CP018419.1?report=graph&from=14489&to=14878	DUF4150	17	115	1	2.18e-41	Burkholderia pseudomallei 2002734728	NZ_CP018419.1	14489	14878	-	WP_004190606.1	DUF4150 domain-containing protein	10-115: pfam13665 (5.3e-37, DUF4150, Domain of unknown function (DUF4150).)	129	WP_004530790.1	DUF3540 domain-containing protein	94-238: pfam12059 (2.2e-18, DUF3540, Protein of unknown function (DUF3540).)	238	42	WP_004530042.1	type VI secretion lipoprotein TssJ	35-153: pfam12790 (1.3e-15, T6SS-SciN, Type VI secretion lipoprotein, VasD, EvfM, TssJ, VC_A0113.)	197	5	WP_004525550.1	pentapeptide repeat-containing protein	152-316: COG1357 (3.0e-08, YjbI, Uncharacterized protein YjbI, contains pentapeptide repeats [Function unknown].); 36-103: pfam13599 (6.8e-07, Pentapeptide_4, Pentapeptide repeats (9 copies).)	356	761	WP_004525552.1	type VI secretion system baseplate subunit TssK	8-448: TIGR03353 (2.5e-145, VI_chp_4, type VI secretion protein, VC_A0114 family.)	453	595	WP_004547074.1	pentapeptide repeat-containing protein	21-283: cl02212 (3.2e-22, DUF2169, Uncharacterized protein conserved in bacteria (DUF2169).); 434-511: pfam13599 (9.0e-09, Pentapeptide_4, Pentapeptide repeats (9 copies).); 573-711: COG1357 (3.7e-08, YjbI, Uncharacterized protein YjbI, contains pentapeptide repeats [Function unknown].)	738	1831	WP_172411937.1	type IVB secretion system protein IcmH/DotU	1-552: PRK14693 (0.0e+00, PRK14693, hypothetical protein; Provisional)	552	2039	WP_004190563.1	type VI secretion system tip protein VgrG	4-519: TIGR03361 (0.0e+00, VI_Rhs_Vgr, type VI secretion system Vgr family protein.)	762
243	https://www.ncbi.nlm.nih.gov/nuccore/NZ_CP018390.1?report=graph&from=751969&to=752358	DUF4150	17	115	1	2.18e-41	Burkholderia pseudomallei 2011756189	NZ_CP018390.1	751969	752358	+	WP_004190606.1	DUF4150 domain-containing protein	10-115: pfam13665 (5.3e-37, DUF4150, Domain of unknown function (DUF4150).)	129	WP_004530790.1	DUF3540 domain-containing protein	94-238: pfam12059 (2.2e-18, DUF3540, Protein of unknown function (DUF3540).)	238	42	WP_004202226.1	type VI secretion lipoprotein TssJ	35-153: pfam12790 (1.3e-15, T6SS-SciN, Type VI secretion lipoprotein, VasD, EvfM, TssJ, VC_A0113.)	197	5	WP_004525550.1	pentapeptide repeat-containing protein	152-316: COG1357 (3.0e-08, YjbI, Uncharacterized protein YjbI, contains pentapeptide repeats [Function unknown].); 36-103: pfam13599 (6.8e-07, Pentapeptide_4, Pentapeptide repeats (9 copies).)	356	761	WP_004525552.1	type VI secretion system baseplate subunit TssK	8-448: TIGR03353 (2.5e-145, VI_chp_4, type VI secretion protein, VC_A0114 family.)	453	595	WP_004547074.1	pentapeptide repeat-containing protein	21-283: cl02212 (3.2e-22, DUF2169, Uncharacterized protein conserved in bacteria (DUF2169).); 434-511: pfam13599 (9.0e-09, Pentapeptide_4, Pentapeptide repeats (9 copies).); 573-711: COG1357 (3.7e-08, YjbI, Uncharacterized protein YjbI, contains pentapeptide repeats [Function unknown].)	738	1831	WP_045597681.1	type IVB secretion system protein IcmH/DotU	1-552: PRK14693 (0.0e+00, PRK14693, hypothetical protein; Provisional)	552	2039	WP_085503230.1	type VI secretion system tip protein VgrG	4-519: TIGR03361 (0.0e+00, VI_Rhs_Vgr, type VI secretion system Vgr family protein.)	762
244	https://www.ncbi.nlm.nih.gov/nuccore/NZ_CP018409.1?report=graph&from=3113940&to=3114329	DUF4150	17	115	1	2.18e-41	Burkholderia pseudomallei 2013833057	NZ_CP018409.1	3113940	3114329	+	WP_004190606.1	DUF4150 domain-containing protein	10-115: pfam13665 (5.3e-37, DUF4150, Domain of unknown function (DUF4150).)	129	WP_004190800.1	DUF3540 domain-containing protein	94-238: pfam12059 (2.5e-18, DUF3540, Protein of unknown function (DUF3540).)	238	42	WP_004202226.1	type VI secretion lipoprotein TssJ	35-153: pfam12790 (1.3e-15, T6SS-SciN, Type VI secretion lipoprotein, VasD, EvfM, TssJ, VC_A0113.)	197	5	WP_004525550.1	pentapeptide repeat-containing protein	152-316: COG1357 (3.0e-08, YjbI, Uncharacterized protein YjbI, contains pentapeptide repeats [Function unknown].); 36-103: pfam13599 (6.8e-07, Pentapeptide_4, Pentapeptide repeats (9 copies).)	356	761	WP_004525552.1	type VI secretion system baseplate subunit TssK	8-448: TIGR03353 (2.5e-145, VI_chp_4, type VI secretion protein, VC_A0114 family.)	453	595	WP_009981283.1	pentapeptide repeat-containing protein	21-283: cl02212 (3.1e-22, DUF2169, Uncharacterized protein conserved in bacteria (DUF2169).); 434-511: pfam13599 (9.0e-09, Pentapeptide_4, Pentapeptide repeats (9 copies).); 573-711: COG1357 (3.9e-08, YjbI, Uncharacterized protein YjbI, contains pentapeptide repeats [Function unknown].)	738	1831	WP_045597681.1	type IVB secretion system protein IcmH/DotU	1-552: PRK14693 (0.0e+00, PRK14693, hypothetical protein; Provisional)	552	2039	WP_004190563.1	type VI secretion system tip protein VgrG	4-519: TIGR03361 (0.0e+00, VI_Rhs_Vgr, type VI secretion system Vgr family protein.)	762
245	https://www.ncbi.nlm.nih.gov/nuccore/NZ_CP018417.1?report=graph&from=713958&to=714347	DUF4150	17	115	1	2.18e-41	Burkholderia pseudomallei 3000465972	NZ_CP018417.1	713958	714347	-	WP_004190606.1	DUF4150 domain-containing protein	10-115: pfam13665 (5.3e-37, DUF4150, Domain of unknown function (DUF4150).)	129	WP_071811257.1	DUF3540 domain-containing protein	94-238: pfam12059 (2.4e-18, DUF3540, Protein of unknown function (DUF3540).)	238	42	WP_004530042.1	type VI secretion lipoprotein TssJ	35-153: pfam12790 (1.3e-15, T6SS-SciN, Type VI secretion lipoprotein, VasD, EvfM, TssJ, VC_A0113.)	197	5	WP_004525550.1	pentapeptide repeat-containing protein	152-316: COG1357 (3.0e-08, YjbI, Uncharacterized protein YjbI, contains pentapeptide repeats [Function unknown].); 36-103: pfam13599 (6.8e-07, Pentapeptide_4, Pentapeptide repeats (9 copies).)	356	761	WP_004525552.1	type VI secretion system baseplate subunit TssK	8-448: TIGR03353 (2.5e-145, VI_chp_4, type VI secretion protein, VC_A0114 family.)	453	595	WP_004547074.1	pentapeptide repeat-containing protein	21-283: cl02212 (3.2e-22, DUF2169, Uncharacterized protein conserved in bacteria (DUF2169).); 434-511: pfam13599 (9.0e-09, Pentapeptide_4, Pentapeptide repeats (9 copies).); 573-711: COG1357 (3.7e-08, YjbI, Uncharacterized protein YjbI, contains pentapeptide repeats [Function unknown].)	738	1831	WP_004525553.1	type IVB secretion system protein IcmH/DotU	1-552: PRK14693 (0.0e+00, PRK14693, hypothetical protein; Provisional)	552	2039	WP_004190563.1	type VI secretion system tip protein VgrG	4-519: TIGR03361 (0.0e+00, VI_Rhs_Vgr, type VI secretion system Vgr family protein.)	762
246	https://www.ncbi.nlm.nih.gov/nuccore/NZ_CP018370.1?report=graph&from=1018786&to=1019175	DUF4150	17	115	1	2.18e-41	Burkholderia pseudomallei 2002721123	NZ_CP018370.1	1018786	1019175	+	WP_004190606.1	DUF4150 domain-containing protein	10-115: pfam13665 (5.3e-37, DUF4150, Domain of unknown function (DUF4150).)	129	WP_004530790.1	DUF3540 domain-containing protein	94-238: pfam12059 (2.2e-18, DUF3540, Protein of unknown function (DUF3540).)	238	42	WP_004202226.1	type VI secretion lipoprotein TssJ	35-153: pfam12790 (1.3e-15, T6SS-SciN, Type VI secretion lipoprotein, VasD, EvfM, TssJ, VC_A0113.)	197	5	WP_004525550.1	pentapeptide repeat-containing protein	152-316: COG1357 (3.0e-08, YjbI, Uncharacterized protein YjbI, contains pentapeptide repeats [Function unknown].); 36-103: pfam13599 (6.8e-07, Pentapeptide_4, Pentapeptide repeats (9 copies).)	356	761	WP_004525552.1	type VI secretion system baseplate subunit TssK	8-448: TIGR03353 (2.5e-145, VI_chp_4, type VI secretion protein, VC_A0114 family.)	453	595	WP_085562005.1	pentapeptide repeat-containing protein	21-283: cl02212 (3.0e-22, DUF2169, Uncharacterized protein conserved in bacteria (DUF2169).); 434-511: pfam13599 (9.0e-09, Pentapeptide_4, Pentapeptide repeats (9 copies).); 573-711: COG1357 (3.5e-08, YjbI, Uncharacterized protein YjbI, contains pentapeptide repeats [Function unknown].)	738	1831	WP_045597681.1	type IVB secretion system protein IcmH/DotU	1-552: PRK14693 (0.0e+00, PRK14693, hypothetical protein; Provisional)	552	2039	WP_004190563.1	type VI secretion system tip protein VgrG	4-519: TIGR03361 (0.0e+00, VI_Rhs_Vgr, type VI secretion system Vgr family protein.)	762
247	https://www.ncbi.nlm.nih.gov/nuccore/NZ_CP018386.1?report=graph&from=3145580&to=3145969	DUF4150	17	115	1	2.18e-41	Burkholderia pseudomallei 2008724860	NZ_CP018386.1	3145580	3145969	+	WP_004190606.1	DUF4150 domain-containing protein	10-115: pfam13665 (5.3e-37, DUF4150, Domain of unknown function (DUF4150).)	129	WP_004190800.1	DUF3540 domain-containing protein	94-238: pfam12059 (2.5e-18, DUF3540, Protein of unknown function (DUF3540).)	238	42	WP_004202226.1	type VI secretion lipoprotein TssJ	35-153: pfam12790 (1.3e-15, T6SS-SciN, Type VI secretion lipoprotein, VasD, EvfM, TssJ, VC_A0113.)	197	5	WP_004525550.1	pentapeptide repeat-containing protein	152-316: COG1357 (3.0e-08, YjbI, Uncharacterized protein YjbI, contains pentapeptide repeats [Function unknown].); 36-103: pfam13599 (6.8e-07, Pentapeptide_4, Pentapeptide repeats (9 copies).)	356	761	WP_004525552.1	type VI secretion system baseplate subunit TssK	8-448: TIGR03353 (2.5e-145, VI_chp_4, type VI secretion protein, VC_A0114 family.)	453	595	WP_009981283.1	pentapeptide repeat-containing protein	21-283: cl02212 (3.1e-22, DUF2169, Uncharacterized protein conserved in bacteria (DUF2169).); 434-511: pfam13599 (9.0e-09, Pentapeptide_4, Pentapeptide repeats (9 copies).); 573-711: COG1357 (3.9e-08, YjbI, Uncharacterized protein YjbI, contains pentapeptide repeats [Function unknown].)	738	1831	WP_045597681.1	type IVB secretion system protein IcmH/DotU	1-552: PRK14693 (0.0e+00, PRK14693, hypothetical protein; Provisional)	552	2039	WP_004190563.1	type VI secretion system tip protein VgrG	4-519: TIGR03361 (0.0e+00, VI_Rhs_Vgr, type VI secretion system Vgr family protein.)	762
248	https://www.ncbi.nlm.nih.gov/nuccore/NZ_CP018398.1?report=graph&from=2318150&to=2318539	DUF4150	17	115	1	2.18e-41	Burkholderia pseudomallei 2013746777	NZ_CP018398.1	2318150	2318539	+	WP_004190606.1	DUF4150 domain-containing protein	10-115: pfam13665 (5.3e-37, DUF4150, Domain of unknown function (DUF4150).)	129	WP_004530790.1	DUF3540 domain-containing protein	94-238: pfam12059 (2.2e-18, DUF3540, Protein of unknown function (DUF3540).)	238	42	WP_004530042.1	type VI secretion lipoprotein TssJ	35-153: pfam12790 (1.3e-15, T6SS-SciN, Type VI secretion lipoprotein, VasD, EvfM, TssJ, VC_A0113.)	197	5	WP_004525550.1	pentapeptide repeat-containing protein	152-316: COG1357 (3.0e-08, YjbI, Uncharacterized protein YjbI, contains pentapeptide repeats [Function unknown].); 36-103: pfam13599 (6.8e-07, Pentapeptide_4, Pentapeptide repeats (9 copies).)	356	761	WP_004525552.1	type VI secretion system baseplate subunit TssK	8-448: TIGR03353 (2.5e-145, VI_chp_4, type VI secretion protein, VC_A0114 family.)	453	595	WP_004547074.1	pentapeptide repeat-containing protein	21-283: cl02212 (3.2e-22, DUF2169, Uncharacterized protein conserved in bacteria (DUF2169).); 434-511: pfam13599 (9.0e-09, Pentapeptide_4, Pentapeptide repeats (9 copies).); 573-711: COG1357 (3.7e-08, YjbI, Uncharacterized protein YjbI, contains pentapeptide repeats [Function unknown].)	738	1831	WP_172411937.1	type IVB secretion system protein IcmH/DotU	1-552: PRK14693 (0.0e+00, PRK14693, hypothetical protein; Provisional)	552	2039	WP_004190563.1	type VI secretion system tip protein VgrG	4-519: TIGR03361 (0.0e+00, VI_Rhs_Vgr, type VI secretion system Vgr family protein.)	762
249	https://www.ncbi.nlm.nih.gov/nuccore/NZ_CP018382.1?report=graph&from=1601374&to=1601763	DUF4150	17	115	1	2.18e-41	Burkholderia pseudomallei 2008724758	NZ_CP018382.1	1601374	1601763	+	WP_004190606.1	DUF4150 domain-containing protein	10-115: pfam13665 (5.3e-37, DUF4150, Domain of unknown function (DUF4150).)	129	WP_004525551.1	DUF3540 domain-containing protein	94-238: pfam12059 (5.0e-18, DUF3540, Protein of unknown function (DUF3540).)	238	42	WP_004530042.1	type VI secretion lipoprotein TssJ	35-153: pfam12790 (1.3e-15, T6SS-SciN, Type VI secretion lipoprotein, VasD, EvfM, TssJ, VC_A0113.)	197	5	WP_085547191.1	pentapeptide repeat-containing protein	152-341: COG1357 (1.2e-07, YjbI, Uncharacterized protein YjbI, contains pentapeptide repeats [Function unknown].); 36-103: pfam13599 (6.7e-07, Pentapeptide_4, Pentapeptide repeats (9 copies).)	356	761	WP_004525552.1	type VI secretion system baseplate subunit TssK	8-448: TIGR03353 (2.5e-145, VI_chp_4, type VI secretion protein, VC_A0114 family.)	453	595	WP_085547190.1	pentapeptide repeat-containing protein	21-283: cl02212 (5.4e-22, DUF2169, Uncharacterized protein conserved in bacteria (DUF2169).); 434-511: pfam13599 (9.0e-09, Pentapeptide_4, Pentapeptide repeats (9 copies).); 573-711: COG1357 (3.7e-08, YjbI, Uncharacterized protein YjbI, contains pentapeptide repeats [Function unknown].)	738	1831	WP_172408998.1	type IVB secretion system protein IcmH/DotU	1-552: PRK14693 (0.0e+00, PRK14693, hypothetical protein; Provisional)	552	2039	WP_085547189.1	type VI secretion system tip protein VgrG	4-519: TIGR03361 (0.0e+00, VI_Rhs_Vgr, type VI secretion system Vgr family protein.)	762
250	https://www.ncbi.nlm.nih.gov/nuccore/NZ_CP018404.1?report=graph&from=890825&to=891214	DUF4150	17	115	1	2.18e-41	Burkholderia pseudomallei 2013746878	NZ_CP018404.1	890825	891214	+	WP_004190606.1	DUF4150 domain-containing protein	10-115: pfam13665 (5.3e-37, DUF4150, Domain of unknown function (DUF4150).)	129	WP_071811257.1	DUF3540 domain-containing protein	94-238: pfam12059 (2.4e-18, DUF3540, Protein of unknown function (DUF3540).)	238	42	WP_004530042.1	type VI secretion lipoprotein TssJ	35-153: pfam12790 (1.3e-15, T6SS-SciN, Type VI secretion lipoprotein, VasD, EvfM, TssJ, VC_A0113.)	197	5	WP_004525550.1	pentapeptide repeat-containing protein	152-316: COG1357 (3.0e-08, YjbI, Uncharacterized protein YjbI, contains pentapeptide repeats [Function unknown].); 36-103: pfam13599 (6.8e-07, Pentapeptide_4, Pentapeptide repeats (9 copies).)	356	761	WP_004525552.1	type VI secretion system baseplate subunit TssK	8-448: TIGR03353 (2.5e-145, VI_chp_4, type VI secretion protein, VC_A0114 family.)	453	595	WP_004547074.1	pentapeptide repeat-containing protein	21-283: cl02212 (3.2e-22, DUF2169, Uncharacterized protein conserved in bacteria (DUF2169).); 434-511: pfam13599 (9.0e-09, Pentapeptide_4, Pentapeptide repeats (9 copies).); 573-711: COG1357 (3.7e-08, YjbI, Uncharacterized protein YjbI, contains pentapeptide repeats [Function unknown].)	738	1831	WP_004525553.1	type IVB secretion system protein IcmH/DotU	1-552: PRK14693 (0.0e+00, PRK14693, hypothetical protein; Provisional)	552	2039	WP_004190563.1	type VI secretion system tip protein VgrG	4-519: TIGR03361 (0.0e+00, VI_Rhs_Vgr, type VI secretion system Vgr family protein.)	762
251	https://www.ncbi.nlm.nih.gov/nuccore/NZ_CP025265.1?report=graph&from=550747&to=551136	DUF4150	17	115	1	2.18e-41	Burkholderia pseudomallei MSHR1435	NZ_CP025265.1	550747	551136	+	WP_004190606.1	DUF4150 domain-containing protein	10-115: pfam13665 (5.3e-37, DUF4150, Domain of unknown function (DUF4150).)	129	WP_004525551.1	DUF3540 domain-containing protein	94-238: pfam12059 (5.0e-18, DUF3540, Protein of unknown function (DUF3540).)	238	42	WP_004202226.1	type VI secretion lipoprotein TssJ	35-153: pfam12790 (1.3e-15, T6SS-SciN, Type VI secretion lipoprotein, VasD, EvfM, TssJ, VC_A0113.)	197	5	WP_004525550.1	pentapeptide repeat-containing protein	152-316: COG1357 (3.0e-08, YjbI, Uncharacterized protein YjbI, contains pentapeptide repeats [Function unknown].); 36-103: pfam13599 (6.8e-07, Pentapeptide_4, Pentapeptide repeats (9 copies).)	356	761	WP_004525552.1	type VI secretion system baseplate subunit TssK	8-448: TIGR03353 (2.5e-145, VI_chp_4, type VI secretion protein, VC_A0114 family.)	453	595	WP_004525549.1	pentapeptide repeat-containing protein	21-283: cl02212 (5.7e-22, DUF2169, Uncharacterized protein conserved in bacteria (DUF2169).); 434-511: pfam13599 (9.0e-09, Pentapeptide_4, Pentapeptide repeats (9 copies).); 573-711: COG1357 (2.9e-08, YjbI, Uncharacterized protein YjbI, contains pentapeptide repeats [Function unknown].)	738	1831	WP_004525553.1	type IVB secretion system protein IcmH/DotU	1-552: PRK14693 (0.0e+00, PRK14693, hypothetical protein; Provisional)	552	2039	WP_004190563.1	type VI secretion system tip protein VgrG	4-519: TIGR03361 (0.0e+00, VI_Rhs_Vgr, type VI secretion system Vgr family protein.)	762
252	https://www.ncbi.nlm.nih.gov/nuccore/NZ_CP019043.1?report=graph&from=1644002&to=1644391	DUF4150	17	115	1	2.18e-41	Burkholderia pseudomallei 14M0960418	NZ_CP019043.1	1644002	1644391	+	WP_004190606.1	DUF4150 domain-containing protein	10-115: pfam13665 (5.3e-37, DUF4150, Domain of unknown function (DUF4150).)	129	WP_004530790.1	DUF3540 domain-containing protein	94-238: pfam12059 (2.2e-18, DUF3540, Protein of unknown function (DUF3540).)	238	42	WP_004530042.1	type VI secretion lipoprotein TssJ	35-153: pfam12790 (1.3e-15, T6SS-SciN, Type VI secretion lipoprotein, VasD, EvfM, TssJ, VC_A0113.)	197	5	WP_004525550.1	pentapeptide repeat-containing protein	152-316: COG1357 (3.0e-08, YjbI, Uncharacterized protein YjbI, contains pentapeptide repeats [Function unknown].); 36-103: pfam13599 (6.8e-07, Pentapeptide_4, Pentapeptide repeats (9 copies).)	356	761	WP_004525552.1	type VI secretion system baseplate subunit TssK	8-448: TIGR03353 (2.5e-145, VI_chp_4, type VI secretion protein, VC_A0114 family.)	453	595	WP_004537649.1	pentapeptide repeat-containing protein	21-283: cl02212 (3.6e-21, DUF2169, Uncharacterized protein conserved in bacteria (DUF2169).); 434-511: pfam13599 (9.0e-09, Pentapeptide_4, Pentapeptide repeats (9 copies).); 573-711: COG1357 (3.5e-08, YjbI, Uncharacterized protein YjbI, contains pentapeptide repeats [Function unknown].)	738	1831	WP_004525553.1	type IVB secretion system protein IcmH/DotU	1-552: PRK14693 (0.0e+00, PRK14693, hypothetical protein; Provisional)	552	2039	WP_004190563.1	type VI secretion system tip protein VgrG	4-519: TIGR03361 (0.0e+00, VI_Rhs_Vgr, type VI secretion system Vgr family protein.)	762
253	https://www.ncbi.nlm.nih.gov/nuccore/NZ_CP025307.1?report=graph&from=713550&to=713939	DUF4150	17	115	1	2.18e-41	Burkholderia pseudomallei D286	NZ_CP025307.1	713550	713939	+	WP_004190606.1	DUF4150 domain-containing protein	10-115: pfam13665 (5.3e-37, DUF4150, Domain of unknown function (DUF4150).)	129	WP_004530790.1	DUF3540 domain-containing protein	94-238: pfam12059 (2.2e-18, DUF3540, Protein of unknown function (DUF3540).)	238	42	WP_004530042.1	type VI secretion lipoprotein TssJ	35-153: pfam12790 (1.3e-15, T6SS-SciN, Type VI secretion lipoprotein, VasD, EvfM, TssJ, VC_A0113.)	197	5	WP_004525550.1	pentapeptide repeat-containing protein	152-316: COG1357 (3.0e-08, YjbI, Uncharacterized protein YjbI, contains pentapeptide repeats [Function unknown].); 36-103: pfam13599 (6.8e-07, Pentapeptide_4, Pentapeptide repeats (9 copies).)	356	761	WP_004525552.1	type VI secretion system baseplate subunit TssK	8-448: TIGR03353 (2.5e-145, VI_chp_4, type VI secretion protein, VC_A0114 family.)	453	595	WP_004537649.1	pentapeptide repeat-containing protein	21-283: cl02212 (3.6e-21, DUF2169, Uncharacterized protein conserved in bacteria (DUF2169).); 434-511: pfam13599 (9.0e-09, Pentapeptide_4, Pentapeptide repeats (9 copies).); 573-711: COG1357 (3.5e-08, YjbI, Uncharacterized protein YjbI, contains pentapeptide repeats [Function unknown].)	738	1831	WP_004525553.1	type IVB secretion system protein IcmH/DotU	1-552: PRK14693 (0.0e+00, PRK14693, hypothetical protein; Provisional)	552	2039	WP_004190563.1	type VI secretion system tip protein VgrG	4-519: TIGR03361 (0.0e+00, VI_Rhs_Vgr, type VI secretion system Vgr family protein.)	762
254	https://www.ncbi.nlm.nih.gov/nuccore/NZ_CP025303.1?report=graph&from=714752&to=715141	DUF4150	17	115	1	2.18e-41	Burkholderia pseudomallei PMC2000	NZ_CP025303.1	714752	715141	+	WP_004190606.1	DUF4150 domain-containing protein	10-115: pfam13665 (5.3e-37, DUF4150, Domain of unknown function (DUF4150).)	129	WP_004530790.1	DUF3540 domain-containing protein	94-238: pfam12059 (2.2e-18, DUF3540, Protein of unknown function (DUF3540).)	238	42	WP_004530042.1	type VI secretion lipoprotein TssJ	35-153: pfam12790 (1.3e-15, T6SS-SciN, Type VI secretion lipoprotein, VasD, EvfM, TssJ, VC_A0113.)	197	5	WP_004525550.1	pentapeptide repeat-containing protein	152-316: COG1357 (3.0e-08, YjbI, Uncharacterized protein YjbI, contains pentapeptide repeats [Function unknown].); 36-103: pfam13599 (6.8e-07, Pentapeptide_4, Pentapeptide repeats (9 copies).)	356	761	WP_004525552.1	type VI secretion system baseplate subunit TssK	8-448: TIGR03353 (2.5e-145, VI_chp_4, type VI secretion protein, VC_A0114 family.)	453	595	WP_004537649.1	pentapeptide repeat-containing protein	21-283: cl02212 (3.6e-21, DUF2169, Uncharacterized protein conserved in bacteria (DUF2169).); 434-511: pfam13599 (9.0e-09, Pentapeptide_4, Pentapeptide repeats (9 copies).); 573-711: COG1357 (3.5e-08, YjbI, Uncharacterized protein YjbI, contains pentapeptide repeats [Function unknown].)	738	1831	WP_004525553.1	type IVB secretion system protein IcmH/DotU	1-552: PRK14693 (0.0e+00, PRK14693, hypothetical protein; Provisional)	552	2039	WP_004190563.1	type VI secretion system tip protein VgrG	4-519: TIGR03361 (0.0e+00, VI_Rhs_Vgr, type VI secretion system Vgr family protein.)	762
255	https://www.ncbi.nlm.nih.gov/nuccore/NZ_CP023776.1?report=graph&from=945086&to=945475	DUF4150	17	115	1	2.18e-41	Burkholderia pseudomallei BPHN1	NZ_CP023776.1	945086	945475	+	WP_004190606.1	DUF4150 domain-containing protein	10-115: pfam13665 (5.3e-37, DUF4150, Domain of unknown function (DUF4150).)	129	WP_004530790.1	DUF3540 domain-containing protein	94-238: pfam12059 (2.2e-18, DUF3540, Protein of unknown function (DUF3540).)	238	42	WP_004202226.1	type VI secretion lipoprotein TssJ	35-153: pfam12790 (1.3e-15, T6SS-SciN, Type VI secretion lipoprotein, VasD, EvfM, TssJ, VC_A0113.)	197	5	WP_004525550.1	pentapeptide repeat-containing protein	152-316: COG1357 (3.0e-08, YjbI, Uncharacterized protein YjbI, contains pentapeptide repeats [Function unknown].); 36-103: pfam13599 (6.8e-07, Pentapeptide_4, Pentapeptide repeats (9 copies).)	356	761	WP_004525552.1	type VI secretion system baseplate subunit TssK	8-448: TIGR03353 (2.5e-145, VI_chp_4, type VI secretion protein, VC_A0114 family.)	453	595	WP_004547074.1	pentapeptide repeat-containing protein	21-283: cl02212 (3.2e-22, DUF2169, Uncharacterized protein conserved in bacteria (DUF2169).); 434-511: pfam13599 (9.0e-09, Pentapeptide_4, Pentapeptide repeats (9 copies).); 573-711: COG1357 (3.7e-08, YjbI, Uncharacterized protein YjbI, contains pentapeptide repeats [Function unknown].)	738	1831	WP_004525553.1	type IVB secretion system protein IcmH/DotU	1-552: PRK14693 (0.0e+00, PRK14693, hypothetical protein; Provisional)	552	2039	WP_120183821.1	type VI secretion system tip protein VgrG	4-519: TIGR03361 (0.0e+00, VI_Rhs_Vgr, type VI secretion system Vgr family protein.)	762
256	https://www.ncbi.nlm.nih.gov/nuccore/NZ_CP033701.1?report=graph&from=2944726&to=2945115	DUF4150	17	115	1	2.18e-41	Burkholderia pseudomallei FDAARGOS_594	NZ_CP033701.1	2944726	2945115	-	WP_004190606.1	DUF4150 domain-containing protein	10-115: pfam13665 (5.3e-37, DUF4150, Domain of unknown function (DUF4150).)	129	WP_004525551.1	DUF3540 domain-containing protein	94-238: pfam12059 (5.0e-18, DUF3540, Protein of unknown function (DUF3540).)	238	42	WP_004530042.1	type VI secretion lipoprotein TssJ	35-153: pfam12790 (1.3e-15, T6SS-SciN, Type VI secretion lipoprotein, VasD, EvfM, TssJ, VC_A0113.)	197	5	WP_004525550.1	pentapeptide repeat-containing protein	152-316: COG1357 (3.0e-08, YjbI, Uncharacterized protein YjbI, contains pentapeptide repeats [Function unknown].); 36-103: pfam13599 (6.8e-07, Pentapeptide_4, Pentapeptide repeats (9 copies).)	356	761	WP_004525552.1	type VI secretion system baseplate subunit TssK	8-448: TIGR03353 (2.5e-145, VI_chp_4, type VI secretion protein, VC_A0114 family.)	453	595	WP_004547074.1	pentapeptide repeat-containing protein	21-283: cl02212 (3.2e-22, DUF2169, Uncharacterized protein conserved in bacteria (DUF2169).); 434-511: pfam13599 (9.0e-09, Pentapeptide_4, Pentapeptide repeats (9 copies).); 573-711: COG1357 (3.7e-08, YjbI, Uncharacterized protein YjbI, contains pentapeptide repeats [Function unknown].)	738	1831	WP_004525553.1	type IVB secretion system protein IcmH/DotU	1-552: PRK14693 (0.0e+00, PRK14693, hypothetical protein; Provisional)	552	2039	WP_004190563.1	type VI secretion system tip protein VgrG	4-519: TIGR03361 (0.0e+00, VI_Rhs_Vgr, type VI secretion system Vgr family protein.)	762
257	https://www.ncbi.nlm.nih.gov/nuccore/NZ_CP033706.1?report=graph&from=1375408&to=1375797	DUF4150	17	115	1	2.18e-41	Burkholderia pseudomallei FDAARGOS_592	NZ_CP033706.1	1375408	1375797	-	WP_004190606.1	DUF4150 domain-containing protein	10-115: pfam13665 (5.3e-37, DUF4150, Domain of unknown function (DUF4150).)	129	WP_004525551.1	DUF3540 domain-containing protein	94-238: pfam12059 (5.0e-18, DUF3540, Protein of unknown function (DUF3540).)	238	42	WP_076803177.1	type VI secretion lipoprotein TssJ	35-153: pfam12790 (5.4e-16, T6SS-SciN, Type VI secretion lipoprotein, VasD, EvfM, TssJ, VC_A0113.)	197	5	WP_004525550.1	pentapeptide repeat-containing protein	152-316: COG1357 (3.0e-08, YjbI, Uncharacterized protein YjbI, contains pentapeptide repeats [Function unknown].); 36-103: pfam13599 (6.8e-07, Pentapeptide_4, Pentapeptide repeats (9 copies).)	356	761	WP_004525552.1	type VI secretion system baseplate subunit TssK	8-448: TIGR03353 (2.5e-145, VI_chp_4, type VI secretion protein, VC_A0114 family.)	453	595	WP_004530041.1	pentapeptide repeat-containing protein	21-283: cl02212 (2.6e-22, DUF2169, Uncharacterized protein conserved in bacteria (DUF2169).); 434-511: pfam13599 (9.0e-09, Pentapeptide_4, Pentapeptide repeats (9 copies).); 573-711: COG1357 (3.9e-08, YjbI, Uncharacterized protein YjbI, contains pentapeptide repeats [Function unknown].)	738	1831	WP_004525553.1	type IVB secretion system protein IcmH/DotU	1-552: PRK14693 (0.0e+00, PRK14693, hypothetical protein; Provisional)	552	2039	WP_004190563.1	type VI secretion system tip protein VgrG	4-519: TIGR03361 (0.0e+00, VI_Rhs_Vgr, type VI secretion system Vgr family protein.)	762
258	https://www.ncbi.nlm.nih.gov/nuccore/NZ_CP033704.1?report=graph&from=1959628&to=1960017	DUF4150	17	115	1	2.18e-41	Burkholderia pseudomallei FDAARGOS_593	NZ_CP033704.1	1959628	1960017	-	WP_004190606.1	DUF4150 domain-containing protein	10-115: pfam13665 (5.3e-37, DUF4150, Domain of unknown function (DUF4150).)	129	WP_004190800.1	DUF3540 domain-containing protein	94-238: pfam12059 (2.5e-18, DUF3540, Protein of unknown function (DUF3540).)	238	42	WP_004202226.1	type VI secretion lipoprotein TssJ	35-153: pfam12790 (1.3e-15, T6SS-SciN, Type VI secretion lipoprotein, VasD, EvfM, TssJ, VC_A0113.)	197	5	WP_004525550.1	pentapeptide repeat-containing protein	152-316: COG1357 (3.0e-08, YjbI, Uncharacterized protein YjbI, contains pentapeptide repeats [Function unknown].); 36-103: pfam13599 (6.8e-07, Pentapeptide_4, Pentapeptide repeats (9 copies).)	356	761	WP_004525552.1	type VI secretion system baseplate subunit TssK	8-448: TIGR03353 (2.5e-145, VI_chp_4, type VI secretion protein, VC_A0114 family.)	453	595	WP_076891531.1	pentapeptide repeat-containing protein	21-283: cl02212 (3.6e-22, DUF2169, Uncharacterized protein conserved in bacteria (DUF2169).); 434-511: pfam13599 (9.0e-09, Pentapeptide_4, Pentapeptide repeats (9 copies).); 573-711: COG1357 (3.5e-08, YjbI, Uncharacterized protein YjbI, contains pentapeptide repeats [Function unknown].)	738	1831	WP_004525553.1	type IVB secretion system protein IcmH/DotU	1-552: PRK14693 (0.0e+00, PRK14693, hypothetical protein; Provisional)	552	2039	WP_023358637.1	type VI secretion system tip protein VgrG	4-519: TIGR03361 (0.0e+00, VI_Rhs_Vgr, type VI secretion system Vgr family protein.)	762
259	https://www.ncbi.nlm.nih.gov/nuccore/NZ_CP036453.1?report=graph&from=691994&to=692383	DUF4150	17	115	1	2.18e-41	Burkholderia pseudomallei BPs111	NZ_CP036453.1	691994	692383	+	WP_004190606.1	DUF4150 domain-containing protein	10-115: pfam13665 (5.3e-37, DUF4150, Domain of unknown function (DUF4150).)	129	WP_004525551.1	DUF3540 domain-containing protein	94-238: pfam12059 (5.0e-18, DUF3540, Protein of unknown function (DUF3540).)	238	42	WP_004202226.1	type VI secretion lipoprotein TssJ	35-153: pfam12790 (1.3e-15, T6SS-SciN, Type VI secretion lipoprotein, VasD, EvfM, TssJ, VC_A0113.)	197	5	WP_004525550.1	pentapeptide repeat-containing protein	152-316: COG1357 (3.0e-08, YjbI, Uncharacterized protein YjbI, contains pentapeptide repeats [Function unknown].); 36-103: pfam13599 (6.8e-07, Pentapeptide_4, Pentapeptide repeats (9 copies).)	356	761	WP_004525552.1	type VI secretion system baseplate subunit TssK	8-448: TIGR03353 (2.5e-145, VI_chp_4, type VI secretion protein, VC_A0114 family.)	453	595	WP_004530041.1	pentapeptide repeat-containing protein	21-283: cl02212 (2.6e-22, DUF2169, Uncharacterized protein conserved in bacteria (DUF2169).); 434-511: pfam13599 (9.0e-09, Pentapeptide_4, Pentapeptide repeats (9 copies).); 573-711: COG1357 (3.9e-08, YjbI, Uncharacterized protein YjbI, contains pentapeptide repeats [Function unknown].)	738	1831	WP_004525553.1	type IVB secretion system protein IcmH/DotU	1-552: PRK14693 (0.0e+00, PRK14693, hypothetical protein; Provisional)	552	2039	WP_023358637.1	type VI secretion system tip protein VgrG	4-519: TIGR03361 (0.0e+00, VI_Rhs_Vgr, type VI secretion system Vgr family protein.)	762
260	https://www.ncbi.nlm.nih.gov/nuccore/NZ_CP036451.1?report=graph&from=682595&to=682984	DUF4150	17	115	1	2.18e-41	Burkholderia pseudomallei BPs110	NZ_CP036451.1	682595	682984	+	WP_004190606.1	DUF4150 domain-containing protein	10-115: pfam13665 (5.3e-37, DUF4150, Domain of unknown function (DUF4150).)	129	WP_004190800.1	DUF3540 domain-containing protein	94-238: pfam12059 (2.5e-18, DUF3540, Protein of unknown function (DUF3540).)	238	42	WP_004530042.1	type VI secretion lipoprotein TssJ	35-153: pfam12790 (1.3e-15, T6SS-SciN, Type VI secretion lipoprotein, VasD, EvfM, TssJ, VC_A0113.)	197	5	WP_004202229.1	pentapeptide repeat-containing protein	152-341: COG1357 (2.4e-08, YjbI, Uncharacterized protein YjbI, contains pentapeptide repeats [Function unknown].); 36-103: pfam13599 (6.8e-07, Pentapeptide_4, Pentapeptide repeats (9 copies).)	356	761	WP_004525552.1	type VI secretion system baseplate subunit TssK	8-448: TIGR03353 (2.5e-145, VI_chp_4, type VI secretion protein, VC_A0114 family.)	453	595	WP_004530041.1	pentapeptide repeat-containing protein	21-283: cl02212 (2.6e-22, DUF2169, Uncharacterized protein conserved in bacteria (DUF2169).); 434-511: pfam13599 (9.0e-09, Pentapeptide_4, Pentapeptide repeats (9 copies).); 573-711: COG1357 (3.9e-08, YjbI, Uncharacterized protein YjbI, contains pentapeptide repeats [Function unknown].)	738	1831	WP_004525553.1	type IVB secretion system protein IcmH/DotU	1-552: PRK14693 (0.0e+00, PRK14693, hypothetical protein; Provisional)	552	2039	WP_023358637.1	type VI secretion system tip protein VgrG	4-519: TIGR03361 (0.0e+00, VI_Rhs_Vgr, type VI secretion system Vgr family protein.)	762
261	https://www.ncbi.nlm.nih.gov/nuccore/NZ_CP037759.1?report=graph&from=690595&to=690984	DUF4150	17	115	1	2.18e-41	Burkholderia pseudomallei BPs116	NZ_CP037759.1	690595	690984	+	WP_004190606.1	DUF4150 domain-containing protein	10-115: pfam13665 (5.3e-37, DUF4150, Domain of unknown function (DUF4150).)	129	WP_004190800.1	DUF3540 domain-containing protein	94-238: pfam12059 (2.5e-18, DUF3540, Protein of unknown function (DUF3540).)	238	42	WP_004202226.1	type VI secretion lipoprotein TssJ	35-153: pfam12790 (1.3e-15, T6SS-SciN, Type VI secretion lipoprotein, VasD, EvfM, TssJ, VC_A0113.)	197	5	WP_004525550.1	pentapeptide repeat-containing protein	152-316: COG1357 (3.0e-08, YjbI, Uncharacterized protein YjbI, contains pentapeptide repeats [Function unknown].); 36-103: pfam13599 (6.8e-07, Pentapeptide_4, Pentapeptide repeats (9 copies).)	356	761	WP_004525552.1	type VI secretion system baseplate subunit TssK	8-448: TIGR03353 (2.5e-145, VI_chp_4, type VI secretion protein, VC_A0114 family.)	453	595	WP_038731551.1	pentapeptide repeat-containing protein	21-283: cl02212 (3.2e-22, DUF2169, Uncharacterized protein conserved in bacteria (DUF2169).); 434-511: pfam13599 (9.0e-09, Pentapeptide_4, Pentapeptide repeats (9 copies).); 573-711: COG1357 (3.7e-08, YjbI, Uncharacterized protein YjbI, contains pentapeptide repeats [Function unknown].)	738	1831	WP_004525553.1	type IVB secretion system protein IcmH/DotU	1-552: PRK14693 (0.0e+00, PRK14693, hypothetical protein; Provisional)	552	2039	WP_132056418.1	type VI secretion system tip protein VgrG	4-519: TIGR03361 (0.0e+00, VI_Rhs_Vgr, type VI secretion system Vgr family protein.)	762
262	https://www.ncbi.nlm.nih.gov/nuccore/NZ_CP037757.1?report=graph&from=698310&to=698699	DUF4150	17	115	1	2.18e-41	Burkholderia pseudomallei BPs115	NZ_CP037757.1	698310	698699	+	WP_004190606.1	DUF4150 domain-containing protein	10-115: pfam13665 (5.3e-37, DUF4150, Domain of unknown function (DUF4150).)	129	WP_132108152.1	DUF3540 domain-containing protein	94-238: pfam12059 (5.2e-18, DUF3540, Protein of unknown function (DUF3540).)	238	42	WP_004530042.1	type VI secretion lipoprotein TssJ	35-153: pfam12790 (1.3e-15, T6SS-SciN, Type VI secretion lipoprotein, VasD, EvfM, TssJ, VC_A0113.)	197	5	WP_004525550.1	pentapeptide repeat-containing protein	152-316: COG1357 (3.0e-08, YjbI, Uncharacterized protein YjbI, contains pentapeptide repeats [Function unknown].); 36-103: pfam13599 (6.8e-07, Pentapeptide_4, Pentapeptide repeats (9 copies).)	356	761	WP_004525552.1	type VI secretion system baseplate subunit TssK	8-448: TIGR03353 (2.5e-145, VI_chp_4, type VI secretion protein, VC_A0114 family.)	453	595	WP_004530041.1	pentapeptide repeat-containing protein	21-283: cl02212 (2.6e-22, DUF2169, Uncharacterized protein conserved in bacteria (DUF2169).); 434-511: pfam13599 (9.0e-09, Pentapeptide_4, Pentapeptide repeats (9 copies).); 573-711: COG1357 (3.9e-08, YjbI, Uncharacterized protein YjbI, contains pentapeptide repeats [Function unknown].)	738	1831	WP_004525553.1	type IVB secretion system protein IcmH/DotU	1-552: PRK14693 (0.0e+00, PRK14693, hypothetical protein; Provisional)	552	2039	WP_023358637.1	type VI secretion system tip protein VgrG	4-519: TIGR03361 (0.0e+00, VI_Rhs_Vgr, type VI secretion system Vgr family protein.)	762
263	https://www.ncbi.nlm.nih.gov/nuccore/NZ_CP037971.1?report=graph&from=692434&to=692823	DUF4150	17	115	1	2.18e-41	Burkholderia pseudomallei BPs133 Melioidosis patient	NZ_CP037971.1	692434	692823	+	WP_004190606.1	DUF4150 domain-containing protein	10-115: pfam13665 (5.3e-37, DUF4150, Domain of unknown function (DUF4150).)	129	WP_004525551.1	DUF3540 domain-containing protein	94-238: pfam12059 (5.0e-18, DUF3540, Protein of unknown function (DUF3540).)	238	42	WP_004202226.1	type VI secretion lipoprotein TssJ	35-153: pfam12790 (1.3e-15, T6SS-SciN, Type VI secretion lipoprotein, VasD, EvfM, TssJ, VC_A0113.)	197	5	WP_004525550.1	pentapeptide repeat-containing protein	152-316: COG1357 (3.0e-08, YjbI, Uncharacterized protein YjbI, contains pentapeptide repeats [Function unknown].); 36-103: pfam13599 (6.8e-07, Pentapeptide_4, Pentapeptide repeats (9 copies).)	356	761	WP_004525552.1	type VI secretion system baseplate subunit TssK	8-448: TIGR03353 (2.5e-145, VI_chp_4, type VI secretion protein, VC_A0114 family.)	453	595	WP_004200633.1	pentapeptide repeat-containing protein	21-283: cl02212 (2.9e-22, DUF2169, Uncharacterized protein conserved in bacteria (DUF2169).); 434-511: pfam13599 (9.0e-09, Pentapeptide_4, Pentapeptide repeats (9 copies).); 573-711: COG1357 (3.6e-08, YjbI, Uncharacterized protein YjbI, contains pentapeptide repeats [Function unknown].)	738	1831	WP_004525553.1	type IVB secretion system protein IcmH/DotU	1-552: PRK14693 (0.0e+00, PRK14693, hypothetical protein; Provisional)	552	2039	WP_004535223.1	type VI secretion system tip protein VgrG	4-519: TIGR03361 (0.0e+00, VI_Rhs_Vgr, type VI secretion system Vgr family protein.)	762
264	https://www.ncbi.nlm.nih.gov/nuccore/NZ_CP037975.1?report=graph&from=689071&to=689460	DUF4150	17	115	1	2.18e-41	Burkholderia pseudomallei BPs112 Melioidosis patient	NZ_CP037975.1	689071	689460	+	WP_004190606.1	DUF4150 domain-containing protein	10-115: pfam13665 (5.3e-37, DUF4150, Domain of unknown function (DUF4150).)	129	WP_004525551.1	DUF3540 domain-containing protein	94-238: pfam12059 (5.0e-18, DUF3540, Protein of unknown function (DUF3540).)	238	42	WP_004202226.1	type VI secretion lipoprotein TssJ	35-153: pfam12790 (1.3e-15, T6SS-SciN, Type VI secretion lipoprotein, VasD, EvfM, TssJ, VC_A0113.)	197	5	WP_004547094.1	pentapeptide repeat-containing protein	152-316: COG1357 (3.2e-08, YjbI, Uncharacterized protein YjbI, contains pentapeptide repeats [Function unknown].); 36-103: pfam13599 (6.2e-07, Pentapeptide_4, Pentapeptide repeats (9 copies).)	356	761	WP_004525552.1	type VI secretion system baseplate subunit TssK	8-448: TIGR03353 (2.5e-145, VI_chp_4, type VI secretion protein, VC_A0114 family.)	453	595	WP_004547074.1	pentapeptide repeat-containing protein	21-283: cl02212 (3.2e-22, DUF2169, Uncharacterized protein conserved in bacteria (DUF2169).); 434-511: pfam13599 (9.0e-09, Pentapeptide_4, Pentapeptide repeats (9 copies).); 573-711: COG1357 (3.7e-08, YjbI, Uncharacterized protein YjbI, contains pentapeptide repeats [Function unknown].)	738	1831	WP_004525553.1	type IVB secretion system protein IcmH/DotU	1-552: PRK14693 (0.0e+00, PRK14693, hypothetical protein; Provisional)	552	2039	WP_023358637.1	type VI secretion system tip protein VgrG	4-519: TIGR03361 (0.0e+00, VI_Rhs_Vgr, type VI secretion system Vgr family protein.)	762
265	https://www.ncbi.nlm.nih.gov/nuccore/NZ_CP037973.1?report=graph&from=692741&to=693130	DUF4150	17	115	1	2.18e-41	Burkholderia pseudomallei BPs114	NZ_CP037973.1	692741	693130	+	WP_004190606.1	DUF4150 domain-containing protein	10-115: pfam13665 (5.3e-37, DUF4150, Domain of unknown function (DUF4150).)	129	WP_004525551.1	DUF3540 domain-containing protein	94-238: pfam12059 (5.0e-18, DUF3540, Protein of unknown function (DUF3540).)	238	42	WP_004202226.1	type VI secretion lipoprotein TssJ	35-153: pfam12790 (1.3e-15, T6SS-SciN, Type VI secretion lipoprotein, VasD, EvfM, TssJ, VC_A0113.)	197	5	WP_004525550.1	pentapeptide repeat-containing protein	152-316: COG1357 (3.0e-08, YjbI, Uncharacterized protein YjbI, contains pentapeptide repeats [Function unknown].); 36-103: pfam13599 (6.8e-07, Pentapeptide_4, Pentapeptide repeats (9 copies).)	356	761	WP_004525552.1	type VI secretion system baseplate subunit TssK	8-448: TIGR03353 (2.5e-145, VI_chp_4, type VI secretion protein, VC_A0114 family.)	453	595	WP_004200633.1	pentapeptide repeat-containing protein	21-283: cl02212 (2.9e-22, DUF2169, Uncharacterized protein conserved in bacteria (DUF2169).); 434-511: pfam13599 (9.0e-09, Pentapeptide_4, Pentapeptide repeats (9 copies).); 573-711: COG1357 (3.6e-08, YjbI, Uncharacterized protein YjbI, contains pentapeptide repeats [Function unknown].)	738	1831	WP_004525553.1	type IVB secretion system protein IcmH/DotU	1-552: PRK14693 (0.0e+00, PRK14693, hypothetical protein; Provisional)	552	2039	WP_004535223.1	type VI secretion system tip protein VgrG	4-519: TIGR03361 (0.0e+00, VI_Rhs_Vgr, type VI secretion system Vgr family protein.)	762
266	https://www.ncbi.nlm.nih.gov/nuccore/NZ_CP037969.1?report=graph&from=692038&to=692427	DUF4150	17	115	1	2.18e-41	Burkholderia pseudomallei BPs123	NZ_CP037969.1	692038	692427	+	WP_004190606.1	DUF4150 domain-containing protein	10-115: pfam13665 (5.3e-37, DUF4150, Domain of unknown function (DUF4150).)	129	WP_132108152.1	DUF3540 domain-containing protein	94-238: pfam12059 (5.2e-18, DUF3540, Protein of unknown function (DUF3540).)	238	42	WP_004530042.1	type VI secretion lipoprotein TssJ	35-153: pfam12790 (1.3e-15, T6SS-SciN, Type VI secretion lipoprotein, VasD, EvfM, TssJ, VC_A0113.)	197	5	WP_004547094.1	pentapeptide repeat-containing protein	152-316: COG1357 (3.2e-08, YjbI, Uncharacterized protein YjbI, contains pentapeptide repeats [Function unknown].); 36-103: pfam13599 (6.2e-07, Pentapeptide_4, Pentapeptide repeats (9 copies).)	356	761	WP_004525552.1	type VI secretion system baseplate subunit TssK	8-448: TIGR03353 (2.5e-145, VI_chp_4, type VI secretion protein, VC_A0114 family.)	453	595	WP_004530041.1	pentapeptide repeat-containing protein	21-283: cl02212 (2.6e-22, DUF2169, Uncharacterized protein conserved in bacteria (DUF2169).); 434-511: pfam13599 (9.0e-09, Pentapeptide_4, Pentapeptide repeats (9 copies).); 573-711: COG1357 (3.9e-08, YjbI, Uncharacterized protein YjbI, contains pentapeptide repeats [Function unknown].)	738	1831	WP_004525553.1	type IVB secretion system protein IcmH/DotU	1-552: PRK14693 (0.0e+00, PRK14693, hypothetical protein; Provisional)	552	2039	WP_023358637.1	type VI secretion system tip protein VgrG	4-519: TIGR03361 (0.0e+00, VI_Rhs_Vgr, type VI secretion system Vgr family protein.)	762
267	https://www.ncbi.nlm.nih.gov/nuccore/NZ_CP038194.1?report=graph&from=692655&to=693044	DUF4150	17	115	1	2.18e-41	Burkholderia pseudomallei BPs122	NZ_CP038194.1	692655	693044	+	WP_004190606.1	DUF4150 domain-containing protein	10-115: pfam13665 (5.3e-37, DUF4150, Domain of unknown function (DUF4150).)	129	WP_004525551.1	DUF3540 domain-containing protein	94-238: pfam12059 (5.0e-18, DUF3540, Protein of unknown function (DUF3540).)	238	42	WP_004202226.1	type VI secretion lipoprotein TssJ	35-153: pfam12790 (1.3e-15, T6SS-SciN, Type VI secretion lipoprotein, VasD, EvfM, TssJ, VC_A0113.)	197	5	WP_004525550.1	pentapeptide repeat-containing protein	152-316: COG1357 (3.0e-08, YjbI, Uncharacterized protein YjbI, contains pentapeptide repeats [Function unknown].); 36-103: pfam13599 (6.8e-07, Pentapeptide_4, Pentapeptide repeats (9 copies).)	356	761	WP_004525552.1	type VI secretion system baseplate subunit TssK	8-448: TIGR03353 (2.5e-145, VI_chp_4, type VI secretion protein, VC_A0114 family.)	453	595	WP_004200633.1	pentapeptide repeat-containing protein	21-283: cl02212 (2.9e-22, DUF2169, Uncharacterized protein conserved in bacteria (DUF2169).); 434-511: pfam13599 (9.0e-09, Pentapeptide_4, Pentapeptide repeats (9 copies).); 573-711: COG1357 (3.6e-08, YjbI, Uncharacterized protein YjbI, contains pentapeptide repeats [Function unknown].)	738	1831	WP_004525553.1	type IVB secretion system protein IcmH/DotU	1-552: PRK14693 (0.0e+00, PRK14693, hypothetical protein; Provisional)	552	2039	WP_004535223.1	type VI secretion system tip protein VgrG	4-519: TIGR03361 (0.0e+00, VI_Rhs_Vgr, type VI secretion system Vgr family protein.)	762
268	https://www.ncbi.nlm.nih.gov/nuccore/NZ_CP038806.1?report=graph&from=286092&to=286481	DUF4150	17	115	1	2.18e-41	Burkholderia pseudomallei HNBP001	NZ_CP038806.1	286092	286481	-	WP_004190606.1	DUF4150 domain-containing protein	10-115: pfam13665 (5.3e-37, DUF4150, Domain of unknown function (DUF4150).)	129	WP_004525551.1	DUF3540 domain-containing protein	94-238: pfam12059 (5.0e-18, DUF3540, Protein of unknown function (DUF3540).)	238	42	WP_004530042.1	type VI secretion lipoprotein TssJ	35-153: pfam12790 (1.3e-15, T6SS-SciN, Type VI secretion lipoprotein, VasD, EvfM, TssJ, VC_A0113.)	197	5	WP_004525550.1	pentapeptide repeat-containing protein	152-316: COG1357 (3.0e-08, YjbI, Uncharacterized protein YjbI, contains pentapeptide repeats [Function unknown].); 36-103: pfam13599 (6.8e-07, Pentapeptide_4, Pentapeptide repeats (9 copies).)	356	761	WP_004525552.1	type VI secretion system baseplate subunit TssK	8-448: TIGR03353 (2.5e-145, VI_chp_4, type VI secretion protein, VC_A0114 family.)	453	595	WP_004530041.1	pentapeptide repeat-containing protein	21-283: cl02212 (2.6e-22, DUF2169, Uncharacterized protein conserved in bacteria (DUF2169).); 434-511: pfam13599 (9.0e-09, Pentapeptide_4, Pentapeptide repeats (9 copies).); 573-711: COG1357 (3.9e-08, YjbI, Uncharacterized protein YjbI, contains pentapeptide repeats [Function unknown].)	738	1831	WP_004525553.1	type IVB secretion system protein IcmH/DotU	1-552: PRK14693 (0.0e+00, PRK14693, hypothetical protein; Provisional)	552	2039	WP_004190563.1	type VI secretion system tip protein VgrG	4-519: TIGR03361 (0.0e+00, VI_Rhs_Vgr, type VI secretion system Vgr family protein.)	762
[truncated: 4,016 more rows]
[truncated: 66 more columns]

## Sheet: Description
Column	Description
#	Serial number
Link to NCBI Nucleotide	Link to NCBI Nucleotide graphics display
Domain	Domain name
Domain_Start	Domain start position (in protein)
Domain_End	Domain end position (in protein)
Domain_Count	Number of identified domains within protein
Evalue	Expect value (RPS-BLAST)
Genome_Name	Genome Name
Genomic_Accession	Genomic accession number
Start	Start position (in genomic accession)
End	End position (in genomic accession)
Strand	Strand direction
Protein_Accession	Protein accession number
Description	Description
CD	Conserved domains (CDD)
Length	Protein length
Up1_Protein	Upstream protein 1 - Protein accession number
Up1_Description	Upstream protein 1 - Description
Up1_CD	Upstream protein 1 - Conserved domains
Up1_Length	Upstream protein 1 - Protein length
Up1_Distance	Upstream protein 1 - distance from Protein accession
Down1_Protein	Downstream protein 1 - Protein accession number
Down1_Description	Downstream protein 1 - Description
Down1_CD	Downstream protein 1 - Conserved domains
Down1_Length	Downstream protein 1 - Protein length
[truncated: 1 more rows]
