# Supplementary material for: A conserved chaperone protein is required for the formation of a noncanonical type VI secretion system spike tip complex
Source: J Biol Chem. 2025 Jan 27;301(3):108242. doi: 10.1016/j.jbc.2025.108242 (PMC11883445; doi:10.1016/j.jbc.2025.108242)
Supplement: Supplementary_Dataset_S3 [file mmc8.xlsx]

## Sheet: Genomes
Assembly_Accession	BioProject	BioSample	Genome_Name	Assembly_Level	Number_of_DUF2169	Number_of_DUF4150	DUF2169 and DUF4150	DUF2169 Only	DUF4150 Only
GCF_001971645.1	PRJNA224116	SAMN06174288	Achromobacter insolitus DSM 23807	Complete Genome	1	1	1	0	0
GCF_000783435.2	PRJNA224116	SAMN02934544	Achromobacter insolitus FDAARGOS_88	Complete Genome	1	1	1	0	0
GCF_008245125.1	PRJNA224116	SAMN11158136	Achromobacter insolitus LCu2	Complete Genome	1	1	1	0	0
GCF_900637265.1	PRJNA224116	SAMEA4384063	Achromobacter insolitus NCTC13520	Complete Genome	1	1	1	0	0
GCF_003600685.1	PRJNA224116	SAMN09690389	Achromobacter sp. B7	Complete Genome	1	1	1	0	0
GCF_029495675.1	PRJNA224116	SAMN30727322	Achromobacter sp. SS2-2022	Complete Genome	2	2	1	0	0
GCF_002812705.1	PRJNA224116	SAMN08043154	Achromobacter spanius DSM 23806	Complete Genome	2	2	1	0	0
GCF_026692605.1	PRJNA224116	SAMN30996405	Achromobacter spanius LIG3	Complete Genome	2	2	1	0	0
GCF_029637605.1	PRJNA224116	SAMN33988812	Achromobacter spanius LIG8	Complete Genome	2	2	1	0	0
GCF_900636675.1	PRJNA224116	SAMEA3724092	Achromobacter spanius NCTC13519	Complete Genome	2	2	1	0	0
GCF_003994415.1	PRJNA224116	SAMN10643443	Achromobacter spanius UQ283	Complete Genome	1	1	1	0	0
GCF_000165835.1	PRJNA224116	SAMN02603404	Achromobacter xylosoxidans A8	Complete Genome	1	1	1	0	0
GCF_014490035.1	PRJNA224116	SAMN15929548	Achromobacter xylosoxidans GD03	Complete Genome	1	1	1	0	0
GCF_028473645.1	PRJNA224116	SAMN28084394	Acidovorax sp. GBBC 1281	Complete Genome	3	3	1	0	0
GCF_028473465.1	PRJNA224116	SAMN28084393	Acidovorax sp. GBBC 712	Complete Genome	4	2	1	0	0
GCF_028473605.1	PRJNA224116	SAMN28084390	Acidovorax sp. NCPPB 3576	Complete Genome	4	2	1	0	0
GCF_028473585.1	PRJNA224116	SAMN28084391	Acidovorax sp. NCPPB 3859	Complete Genome	4	2	1	0	0
GCF_002813045.1	PRJNA224116	SAMN06066181	Acinetobacter bereziniae XH901	Complete Genome	1	1	1	0	0
GCF_001307195.1	PRJNA224116	SAMN04110325	Acinetobacter equi 114	Complete Genome	1	1	1	0	0
GCF_011578285.1	PRJNA224116	SAMN14278072	Acinetobacter lanii 185	Complete Genome	1	1	1	0	0
GCF_011578045.1	PRJNA224116	SAMN14278074	Acinetobacter shaoyimingii 323-1	Complete Genome	1	1	1	0	0
GCF_902825285.1	PRJNA224116	SAMEA6619557	Acinetobacter sp. Marseille-Q1620	Complete Genome	1	1	1	0	0
GCF_030520125.1	PRJNA224116	SAMN36465260	Advenella alkanexedens TB2-1C1	Complete Genome	2	2	1	0	0
GCF_000219915.2	PRJNA224116	SAMN01940915	Advenella kashmirensis WT001	Complete Genome	2	2	1	0	0
GCF_000521505.1	PRJNA224116	SAMN02641504	Advenella mimigardefordensis DPN7	Complete Genome	5	4	1	0	0
GCF_002157225.2	PRJNA224116	SAMN06187574	Agarilytica rhodophyticola 017	Complete Genome	4	4	1	0	0
GCF_013318255.2	PRJNA224116	SAMN14165457	Agrobacterium fabacearum AF1/95	Complete Genome	1	1	1	0	0
GCF_003667945.1	PRJNA224116	SAMN10169605	Agrobacterium fabrum 12D13	Complete Genome	1	1	1	0	0
GCF_003667725.1	PRJNA224116	SAMN10169588	Agrobacterium fabrum 1D132	Complete Genome	1	1	1	0	0
GCF_029277625.1	PRJNA224116	SAMN33657598	Agrobacterium fabrum 1D1487	Complete Genome	1	1	1	0	0
GCF_029223905.1	PRJNA224116	SAMN33590443	Agrobacterium fabrum A8196	Complete Genome	1	1	1	0	0
GCF_030345655.1	PRJNA224116	SAMN14693017	Agrobacterium fabrum ARqua1	Complete Genome	1	1	1	0	0
GCF_016864515.1	PRJNA224116	SAMN12767026	Agrobacterium fabrum BG5	Complete Genome	1	1	1	0	0
GCF_016599595.1	PRJNA224116	SAMN17151036	Agrobacterium fabrum EHA105	Complete Genome	1	1	1	0	0
GCF_016599575.1	PRJNA224116	SAMN17151033	Agrobacterium fabrum GV2260	Complete Genome	1	1	1	0	0
GCF_016599615.1	PRJNA224116	SAMN17151042	Agrobacterium fabrum GV3101::pMP90	Complete Genome	1	1	1	0	0
GCF_022819325.1	PRJNA224116	SAMN20176743	Agrobacterium fabrum LBA645	Complete Genome	1	1	1	0	0
GCF_029338155.1	PRJNA224116	SAMN33731585	Agrobacterium fabrum NT1RE	Complete Genome	1	1	1	0	0
GCF_000092025.1	PRJNA224116	SAMN02603108	Agrobacterium fabrum str. C58	Complete Genome	1	1	1	0	0
GCF_019355895.1	PRJNA224116	SAMN18342104	Agrobacterium larrymoorei AF3.44	Complete Genome	2	2	1	0	0
GCF_005145045.1	PRJNA224116	SAMN11489445	Agrobacterium larrymoorei CFBP5473	Complete Genome	1	1	1	0	0
GCF_005144425.2	PRJNA224116	SAMN11489446	Agrobacterium larrymoorei CFBP5477	Complete Genome	2	2	1	0	0
GCF_005144435.2	PRJNA224116	SAMN11489447	Agrobacterium leguminum CFBP4996	Complete Genome	2	2	1	0	0
GCF_017584165.1	PRJNA224116	SAMN14165629	Agrobacterium rubi W2/73	Complete Genome	1	1	1	0	0
GCF_005144505.2	PRJNA224116	SAMN11489451	Agrobacterium salinitolerans CFBP5507	Complete Genome	1	1	1	0	0
GCF_019048945.1	PRJNA224116	SAMN19065221	Agrobacterium salinitolerans DG3-1	Complete Genome	1	1	1	0	0
GCF_002591665.3	PRJNA224116	SAMN07359232	Agrobacterium tumefaciens 186	Complete Genome	1	1	1	0	0
GCF_003666445.1	PRJNA224116	SAMN10169599	Agrobacterium tumefaciens 1D1460	Complete Genome	2	2	1	0	0
GCF_002943835.1	PRJNA224116	SAMN06761040	Agrobacterium tumefaciens 1D1609	Complete Genome	4	4	1	0	0
GCF_017726655.1	PRJNA224116	SAMN16786093	Agrobacterium tumefaciens 6N2	Complete Genome	1	1	1	0	0
GCF_013318275.2	PRJNA224116	SAMN14165556	Agrobacterium tumefaciens A74a	Complete Genome	1	1	1	0	0
GCF_025560685.1	PRJNA224116	SAMN12610077	Agrobacterium tumefaciens But002	Complete Genome	1	1	1	0	0
GCF_005221385.1	PRJNA224116	SAMN11489454	Agrobacterium tumefaciens CFBP6623	Complete Genome	2	2	1	0	0
GCF_005221425.1	PRJNA224116	SAMN11489455	Agrobacterium tumefaciens CFBP6624	Complete Genome	1	1	1	0	0
GCF_005221405.1	PRJNA224116	SAMN11489458	Agrobacterium tumefaciens CFBP7129	Complete Genome	2	2	1	0	0
GCF_013401495.1	PRJNA224116	SAMN15395970	Agrobacterium tumefaciens EML4	Complete Genome	2	2	1	0	0
GCF_025560585.1	PRJNA224116	SAMN12610080	Agrobacterium tumefaciens Gle001	Complete Genome	1	1	1	0	0
GCF_025560545.1	PRJNA224116	SAMN12610081	Agrobacterium tumefaciens Gle002	Complete Genome	1	1	1	0	0
GCF_022760295.1	PRJNA224116	SAMN26329833	Agrobacterium tumefaciens LN-1	Complete Genome	2	2	1	0	0
GCF_013317615.2	PRJNA224116	SAMN14165531	Agrobacterium tumefaciens O54/95	Complete Genome	1	1	1	0	0
GCF_025560445.1	PRJNA224116	SAMN12610086	Agrobacterium tumefaciens SJ001	Complete Genome	1	1	1	0	0
GCF_025560405.1	PRJNA224116	SAMN12610087	Agrobacterium tumefaciens SJ002	Complete Genome	1	1	1	0	0
GCF_025560345.1	PRJNA224116	SAMN12610088	Agrobacterium tumefaciens SJ003	Complete Genome	2	1	1	0	0
GCF_025560305.1	PRJNA224116	SAMN12610089	Agrobacterium tumefaciens Sta002	Complete Genome	1	1	1	0	0
GCF_025560285.1	PRJNA224116	SAMN12610090	Agrobacterium tumefaciens Sta003	Complete Genome	1	1	1	0	0
GCF_025560245.1	PRJNA224116	SAMN12610092	Agrobacterium tumefaciens Sta005	Complete Genome	2	2	1	0	0
GCF_025560225.1	PRJNA224116	SAMN12610093	Agrobacterium tumefaciens Sut001	Complete Genome	1	1	1	0	0
GCF_025560205.1	PRJNA224116	SAMN12610094	Agrobacterium tumefaciens Sut002	Complete Genome	1	1	1	0	0
GCF_025560165.1	PRJNA224116	SAMN12610095	Agrobacterium tumefaciens Teh001	Complete Genome	1	1	1	0	0
GCF_025560125.1	PRJNA224116	SAMN12610096	Agrobacterium tumefaciens Teh002	Complete Genome	1	1	1	0	0
GCF_025560085.1	PRJNA224116	SAMN12610097	Agrobacterium tumefaciens Tul001	Complete Genome	1	1	1	0	0
GCF_025560005.1	PRJNA224116	SAMN12610101	Agrobacterium tumefaciens Tul004	Complete Genome	1	1	1	0	0
GCF_021310975.1	PRJNA224116	SAMN15010038	Agrobacterium vaccinii B19.1.4	Complete Genome	1	1	1	0	0
GCF_021310995.1	PRJNA224116	SAMN15010037	Agrobacterium vaccinii B7.6	Complete Genome	2	2	1	0	0
GCF_021559735.1	PRJNA224116	SAMN05735334	Agrobacterium vitis CG412	Complete Genome	2	2	1	0	0
GCF_013427035.1	PRJNA224116	SAMD00233295	Agrobacterium vitis VAR03-1	Complete Genome	2	3	1	0	0
GCF_019343455.1	PRJNA224116	SAMN11775092	Alcaligenes ammonioxydans HO-1	Complete Genome	2	2	1	0	0
GCF_003938225.2	PRJNA224116	SAMN10249222	Alcaligenes aquatilis 393	Complete Genome	1	1	1	0	0
GCF_023373785.1	PRJNA224116	SAMN27032230	Alcaligenes aquatilis AS1	Complete Genome	1	1	1	0	0
GCF_003671915.1	PRJNA224116	SAMN09984971	Alcaligenes aquatilis QD168	Complete Genome	2	2	1	0	0
GCF_004319585.1	PRJNA224116	SAMN10964208	Alcaligenes faecalis AN70	Complete Genome	2	2	1	0	0
GCF_016807785.1	PRJNA224116	SAMN07602053	Alcaligenes faecalis c16	Complete Genome	1	1	1	0	0
GCF_023101245.1	PRJNA224116	SAMN27573543	Alcaligenes faecalis D334	Complete Genome	1	1	1	0	0
GCF_002443155.1	PRJNA224116	SAMN07701806	Alcaligenes faecalis DSM 30030	Complete Genome	1	1	1	0	0
GCF_024584725.1	PRJNA224116	SAMN28408653	Alcaligenes faecalis DY-8	Complete Genome	1	1	1	0	0
GCF_016128035.1	PRJNA224116	SAMN16357193	Alcaligenes faecalis FDAARGOS_1024	Complete Genome	1	1	1	0	0
GCF_003813085.1	PRJNA224116	SAMN10163167	Alcaligenes faecalis FDAARGOS_491	Complete Genome	1	1	1	0	0
GCF_029000325.1	PRJNA224116	SAMN33391659	Alcaligenes faecalis JF101	Complete Genome	1	1	1	0	0
GCF_023921285.1	PRJNA224116	SAMN18385673	Alcaligenes faecalis JLAF9	Complete Genome	1	1	1	0	0
GCF_002242175.1	PRJNA224116	SAMN07173706	Alcaligenes faecalis JQ135	Complete Genome	1	1	1	0	0
GCF_010092625.1	PRJNA224116	SAMN13899430	Alcaligenes faecalis MUB14	Complete Genome	1	1	1	0	0
GCF_027595045.1	PRJNA224116	SAMN28016765	Alcaligenes faecalis NY11312	Complete Genome	1	1	1	0	0
GCF_001641975.2	PRJNA224116	SAMN04505616	Alcaligenes faecalis P156	Complete Genome	1	1	1	0	0
GCF_016446305.1	PRJNA224116	SAMN13741839	Alcaligenes faecalis SCSIO B001	Complete Genome	1	1	1	0	0
GCF_022343965.1	PRJNA224116	SAMN25875940	Alcaligenes faecalis T17	Complete Genome	1	1	1	0	0
GCF_000967305.2	PRJNA224116	SAMN03379009	Alcaligenes faecalis ZD02	Complete Genome	1	1	1	0	0
GCF_029909775.1	PRJNA224116	SAMN34246844	Alcaligenes faecalis ZS_1	Complete Genome	2	2	1	0	0
GCF_023674485.1	PRJNA224116	SAMN28775419	Alcaligenes sp. DN25	Complete Genome	1	1	1	0	0
GCF_024266725.1	PRJNA224116	SAMN25982028	Alcaligenes sp. NLF5-7	Complete Genome	1	1	1	0	0
GCF_025960365.1	PRJNA224116	SAMN31433214	Alcaligenes sp. SMD-FA	Complete Genome	1	1	1	0	0
GCF_023983475.1	PRJNA224116	SAMN25611399	Aliivibrio fischeri ATCC 7744 = JCM 18803 = DSM 507	Complete Genome	1	2	1	0	0
GCF_000300005.1	PRJNA224116	SAMN02603961	Alloalcanivorax dieselolei B5	Complete Genome	1	1	1	0	0
GCF_002072815.1	PRJNA224116	SAMN03965495	Alloalcanivorax xenomutans P40	Complete Genome	1	1	1	0	0
GCF_000016285.1	PRJNA224116	SAMN02602976	Allorhizobium ampelinum S4 Kecskemet-Hungary; ATCC BAA-846	Complete Genome	4	5	1	0	0
GCF_001605015.1	PRJNA224116	SAMN04589126	Aminobacter aminovorans KCTC 2477	Complete Genome	1	1	1	0	0
GCF_014250155.1	PRJNA224116	SAMN15735005	Aminobacter sp. MDW-2	Complete Genome	1	1	1	0	0
GCF_003071665.1	PRJNA224116	SAMN07680478	Aminobacter sp. MSH1	Complete Genome	1	1	1	0	0
GCF_003063555.1	PRJNA224116	SAMN08952668	Aminobacter sp. MSH1	Complete Genome	1	1	1	0	0
GCF_025628925.2	PRJNA224116	SAMN30929808	Aminobacter sp. NyZ550	Complete Genome	1	1	1	0	0
GCF_014843375.1	PRJNA224116	SAMN16231216	Aminobacter sp. SR38	Complete Genome	1	1	1	0	0
GCF_030294925.1	PRJNA224116	SAMD00065688	Aminobacter sp. SS-2016 Y103A	Complete Genome	1	1	1	0	0
GCF_002892535.1	PRJNA224116	SAMN07987661	Aquella oligotrophica DSM 100970	Complete Genome	2	1	1	0	0
GCF_001027285.1	PRJNA224116	SAMN03704078	Archangium gephyra DSM 2261	Complete Genome	6	6	1	0	0
GCF_016859125.1	PRJNA224116	SAMN17765430	Archangium violaceum SDU34	Complete Genome	22	28	1	0	0
GCF_007752135.1	PRJNA224116	SAMN10953988	Aureliella helgolandensis Q31a	Complete Genome	1	1	1	0	0
GCF_000061505.1	PRJNA224116	SAMEA3138261	Azoarcus olearius BH72	Complete Genome	1	1	1	0	0
GCF_001682385.1	PRJNA224116	SAMN03468107	Azoarcus olearius DQS-4	Complete Genome	1	1	1	0	0
GCF_006496635.1	PRJNA224116	SAMN07512653	Azoarcus sp. DD4	Complete Genome	1	1	1	0	0
GCF_001305595.1	PRJNA224116	SAMN03993951	Azospirillum thiophilum BV-S	Complete Genome	1	1	1	0	0
GCF_030506185.1	PRJNA224116	SAMN26203234	Azotobacter vinelandii AEIV	Complete Genome	1	1	1	0	0
GCF_000380335.1	PRJNA224116	SAMN01889086	Azotobacter vinelandii CA	Complete Genome	1	1	1	0	0
GCF_000380365.1	PRJNA224116	SAMN01889173	Azotobacter vinelandii CA6	Complete Genome	1	1	1	0	0
GCF_000021045.1	PRJNA224116	SAMN02604349	Azotobacter vinelandii DJ DJ; ATCC BAA-1303	Complete Genome	1	1	1	0	0
GCF_002237535.1	PRJNA224116	SAMN07372106	Bacterioplanes sanyensis NV9	Complete Genome	1	1	1	0	0
GCF_025449335.1	PRJNA224116	SAMN30889103	Bartonella sp. HY328	Complete Genome	2	2	1	0	0
GCF_025449275.1	PRJNA224116	SAMN30889161	Bartonella sp. HY329	Complete Genome	2	2	1	0	0
GCF_025449315.1	PRJNA224116	SAMN30903760	Bartonella sp. HY406	Complete Genome	2	2	1	0	0
GCF_026743145.1	PRJNA224116	SAMN30903747	Bartonella sp. HY761	Complete Genome	2	2	1	0	0
GCF_012295615.1	PRJNA224116	SAMN14559901	Bermanella marisrubri RED65	Complete Genome	1	1	1	0	0
GCF_001676745.1	PRJNA224116	SAMN05257179	Bordetella bronchialis AU17976	Complete Genome	3	3	1	0	0
GCF_001676705.1	PRJNA224116	SAMN05257177	Bordetella bronchialis AU3182	Complete Genome	3	3	1	0	0
GCF_000318015.1	PRJNA224116	SAMEA2272388	Bordetella bronchiseptica 253	Complete Genome	1	1	1	0	0
GCF_002859225.1	PRJNA224116	SAMN06124593	Bordetella bronchiseptica A310	Complete Genome	1	1	1	0	0
GCF_004006815.1	PRJNA224116	SAMN07774519	Bordetella bronchiseptica A345	Complete Genome	1	1	1	0	0
GCF_004006735.1	PRJNA224116	SAMN07774520	Bordetella bronchiseptica D448	Complete Genome	1	1	1	0	0
GCF_003186685.1	PRJNA224116	SAMN06688238	Bordetella bronchiseptica D755	Complete Genome	1	1	1	0	0
GCF_003184485.1	PRJNA224116	SAMN06756668	Bordetella bronchiseptica D973	Complete Genome	1	1	1	0	0
GCF_004006935.1	PRJNA224116	SAMN07774521	Bordetella bronchiseptica D987	Complete Genome	1	1	1	0	0
GCF_003186205.1	PRJNA224116	SAMN06688239	Bordetella bronchiseptica E001	Complete Genome	1	1	1	0	0
GCF_003186185.1	PRJNA224116	SAMN06688240	Bordetella bronchiseptica E010	Complete Genome	1	1	1	0	0
GCF_004634565.1	PRJNA224116	SAMN06350660	Bordetella bronchiseptica E016	Complete Genome	1	1	1	0	0
GCF_001559055.1	PRJNA224116	SAMN03996258	Bordetella bronchiseptica FDAARGOS_176	Complete Genome	1	1	1	0	0
GCF_003186595.1	PRJNA224116	SAMN06688244	Bordetella bronchiseptica I943	Complete Genome	1	1	1	0	0
GCF_003443855.2	PRJNA224116	SAMN07513334	Bordetella bronchiseptica KM22	Complete Genome	1	1	1	0	0
GCF_011305335.1	PRJNA224116	SAMN14218506	Bordetella bronchiseptica KVNON-570	Complete Genome	1	1	1	0	0
GCF_000317955.1	PRJNA224116	SAMEA2272800	Bordetella bronchiseptica MO149	Complete Genome	1	1	1	0	0
GCF_900636925.1	PRJNA224116	SAMEA3893452	Bordetella bronchiseptica NCTC10543	Complete Genome	1	1	1	0	0
GCF_900637995.1	PRJNA224116	SAMEA101167918	Bordetella bronchiseptica NCTC8344	Complete Genome	1	1	1	0	0
GCF_000195675.1	PRJNA224116	SAMEA1705943	Bordetella bronchiseptica RB50	Complete Genome	1	1	1	0	0
GCF_000829175.1	PRJNA224116	SAMD00000333	Bordetella bronchiseptica S798	Complete Genome	1	1	1	0	0
GCF_001676725.1	PRJNA224116	SAMN05257178	Bordetella flabilis AU10664	Complete Genome	3	3	1	0	0
GCF_002119665.1	PRJNA224116	SAMN06767129	Bordetella genomosp. 13 AU7206	Complete Genome	2	2	1	0	0
GCF_002119705.1	PRJNA224116	SAMN06767144	Bordetella genomosp. 6 AU22978	Complete Genome	1	1	1	0	0
GCF_002119745.1	PRJNA224116	SAMN06767135	Bordetella genomosp. 9 AU14267	Complete Genome	2	2	1	0	0
GCF_002119725.1	PRJNA224116	SAMN06767139	Bordetella genomosp. 9 AU17164	Complete Genome	2	2	1	0	0
GCF_000195695.1	PRJNA224116	SAMEA1705915	Bordetella parapertussis 12822	Complete Genome	1	1	1	0	0
GCF_004008295.1	PRJNA224116	SAMN08016806	Bordetella parapertussis A005	Complete Genome	1	1	1	0	0
GCF_003186265.1	PRJNA224116	SAMN06688234	Bordetella parapertussis A747	Complete Genome	1	1	1	0	0
GCF_004008155.1	PRJNA224116	SAMN08105888	Bordetella parapertussis B144	Complete Genome	1	1	1	0	0
GCF_004008355.1	PRJNA224116	SAMN08105889	Bordetella parapertussis B149	Complete Genome	1	1	1	0	0
GCF_004008215.1	PRJNA224116	SAMN08105890	Bordetella parapertussis B160	Complete Genome	1	1	1	0	0
GCF_004008035.1	PRJNA224116	SAMN08016807	Bordetella parapertussis B271	Complete Genome	1	1	1	0	0
GCF_003186765.1	PRJNA224116	SAMN06688235	Bordetella parapertussis B337	Complete Genome	1	1	1	0	0
GCF_017357185.1	PRJNA224116	SAMN18200433	Bordetella parapertussis CIDM-BPP2	Complete Genome	1	1	1	0	0
GCF_003186225.1	PRJNA224116	SAMN06688237	Bordetella parapertussis D577	Complete Genome	1	1	1	0	0
GCF_003186305.1	PRJNA224116	SAMN06688241	Bordetella parapertussis E738	Complete Genome	1	1	1	0	0
GCF_004634525.1	PRJNA224116	SAMN06350663	Bordetella parapertussis E762	Complete Genome	1	1	1	0	0
GCF_004634505.1	PRJNA224116	SAMN06350664	Bordetella parapertussis E843	Complete Genome	1	1	1	0	0
GCF_004007035.1	PRJNA224116	SAMN07774522	Bordetella parapertussis F585	Complete Genome	1	1	1	0	0
GCF_002859965.1	PRJNA224116	SAMN06124602	Bordetella parapertussis H889	Complete Genome	1	1	1	0	0
GCF_001704255.1	PRJNA224116	SAMN05333721	Bordetella parapertussis H904	Complete Genome	1	1	1	0	0
GCF_009626755.1	PRJNA224116	SAMN12525382	Bordetella parapertussis I301	Complete Genome	1	1	1	0	0
GCF_003186285.1	PRJNA224116	SAMN06688243	Bordetella parapertussis I440	Complete Genome	1	1	1	0	0
GCF_016804265.1	PRJNA224116	SAMN12525401	Bordetella parapertussis J216	Complete Genome	1	1	1	0	0
GCF_012974225.1	PRJNA224116	SAMN12525436	Bordetella parapertussis J677	Complete Genome	1	1	1	0	0
GCF_012974185.1	PRJNA224116	SAMN12525441	Bordetella parapertussis J778	Complete Genome	1	1	1	0	0
GCF_900475845.1	PRJNA224116	SAMEA3905385	Bordetella parapertussis NCTC10520	Complete Genome	1	1	1	0	0
GCF_901482575.1	PRJNA224116	SAMEA3893450	Bordetella parapertussis NCTC10522	Complete Genome	1	1	1	0	0
GCF_900636935.1	PRJNA224116	SAMEA3893451	Bordetella parapertussis NCTC10524	Complete Genome	1	1	1	0	0
GCF_000067205.1	PRJNA224116	SAMEA3138272	Bordetella petrii DSM 12804	Complete Genome	3	3	1	0	0
GCF_001704295.1	PRJNA224116	SAMN03940794	Bordetella sp. H567	Complete Genome	2	2	1	0	0
GCF_003952665.1	PRJNA224116	SAMN05947122	Bosea sp. Tri-49	Complete Genome	2	2	1	0	0
GCF_030144325.1	PRJNA224116	SAMN34729248	Bosea vestrisii A18/4-2	Complete Genome	1	1	1	0	0
GCF_017565685.3	PRJNA224116	SAMN18312895	Bradyrhizobium barranii subsp. apii 38S5	Complete Genome	1	1	1	0	0
GCF_013373785.3	PRJNA224116	SAMN15300336	Bradyrhizobium septentrionale 162S2, /ecotype=symbiovar septentrionalis	Complete Genome	2	1	1	0	0
GCF_011516645.4	PRJNA224116	SAMN14360499	Bradyrhizobium septentrionale 1S1	Complete Genome	1	1	1	0	0
GCF_000203915.1	PRJNA224116	SAMN02598309	Burkholderia ambifaria AMMD	Complete Genome	1	1	1	0	0
GCF_000959545.1	PRJNA224116	SAMN03140296	Burkholderia ambifaria AMMD	Complete Genome	1	1	1	0	0
GCF_020843985.1	PRJNA224116	SAMN22635685	Burkholderia ambifaria B21-004	Complete Genome	1	1	1	0	0
GCF_020843925.1	PRJNA224116	SAMN22635687	Burkholderia ambifaria B21-006	Complete Genome	1	1	1	0	0
GCF_020843905.1	PRJNA224116	SAMN22635689	Burkholderia ambifaria B21-008	Complete Genome	1	1	1	0	0
GCF_016127755.1	PRJNA224116	SAMN16357196	Burkholderia ambifaria FDAARGOS_1027	Complete Genome	1	1	1	0	0
GCF_001606115.1	PRJNA224116	SAMN04570263	Burkholderia cenocepacia 842	Complete Genome	1	1	1	0	0
GCF_001606135.1	PRJNA224116	SAMN04574071	Burkholderia cenocepacia 895	Complete Genome	1	1	1	0	0
GCF_000755725.1	PRJNA224116	SAMN02796386	Burkholderia cenocepacia DDS 22E-1	Complete Genome	1	1	1	0	0
GCF_000236215.2	PRJNA224116	SAMEA3138403	Burkholderia cenocepacia H111	Complete Genome	1	1	1	0	0
GCF_000009485.1	PRJNA224116	SAMEA1705928	Burkholderia cenocepacia J2315	Complete Genome	2	2	1	0	0
GCF_014357995.1	PRJNA224116	SAMN14693155	Burkholderia cenocepacia K56-2	Complete Genome	1	1	1	0	0
GCF_001718895.1	PRJNA224116	SAMN03449602	Burkholderia cenocepacia MSMB384WGS	Complete Genome	1	1	1	0	0
GCF_025643575.1	PRJNA224116	SAMN29271625	Burkholderia cenocepacia NML110041	Complete Genome	1	1	1	0	0
GCF_018223765.1	PRJNA224116	SAMN18839524	Burkholderia cenocepacia toggle2	Complete Genome	1	1	1	0	0
GCF_018228625.1	PRJNA224116	SAMN18839525	Burkholderia cenocepacia toggle3	Complete Genome	1	1	1	0	0
GCF_018223805.1	PRJNA224116	SAMN18839526	Burkholderia cenocepacia toggle4	Complete Genome	1	1	1	0	0
GCF_001999885.1	PRJNA224116	SAMN05001912	Burkholderia cenocepacia VC12308	Complete Genome	2	1	1	0	0
GCF_003966315.1	PRJNA224116	SAMN10081159	Burkholderia cenocepacia YG-3	Complete Genome	1	1	1	0	0
GCF_023374715.1	PRJNA224116	SAMN20348580	Burkholderia cepacia 2011Ycf427V	Complete Genome	1	1	1	0	0
GCF_023374675.1	PRJNA224116	SAMN20348582	Burkholderia cepacia 2011Ycf793I	Complete Genome	1	1	1	0	0
GCF_023374475.1	PRJNA224116	SAMN20348603	Burkholderia cepacia 2017Y70952565VI	Complete Genome	1	1	1	0	0
GCF_023053515.1	PRJNA224116	SAMN27545478	Burkholderia cepacia BRDJ	Complete Genome	2	2	1	0	0
GCF_021484945.1	PRJNA224116	SAMN24665687	Burkholderia cepacia CMCC(B)23005	Complete Genome	1	1	1	0	0
GCF_001718835.1	PRJNA224116	SAMN03449447	Burkholderia cepacia MSMB1184WGS	Complete Genome	2	2	1	0	0
GCF_029590335.1	PRJNA224116	SAMN33824436	Burkholderia contaminans 5080	Complete Genome	1	1	1	0	0
GCF_022533485.1	PRJNA224116	SAMN26027413	Burkholderia contaminans B17-01563-1	Complete Genome	1	1	1	0	0
GCF_024661975.1	PRJNA224116	SAMN30170215	Burkholderia contaminans DM32	Complete Genome	2	1	1	0	0
GCF_029633645.1	PRJNA224116	SAMN24289056	Burkholderia contaminans FFH2055	Complete Genome	2	2	1	0	0
GCF_029633805.1	PRJNA224116	SAMN24289057	Burkholderia contaminans FFI45	Complete Genome	2	2	1	0	0
GCF_003704285.1	PRJNA224116	SAMN03449226	Burkholderia contaminans FL-1-2-30-S1-D0	Complete Genome	1	1	1	0	0
GCF_029633825.1	PRJNA224116	SAMN24289055	Burkholderia contaminans LMG 23361	Complete Genome	2	2	1	0	0
GCF_001029145.1	PRJNA224116	SAMN03135394	Burkholderia contaminans MS14	Complete Genome	1	1	1	0	0
GCF_019915365.1	PRJNA224116	SAMN20982457	Burkholderia contaminans SCAID TST1-2021 (11/270)	Complete Genome	1	1	1	0	0
GCF_009191525.1	PRJNA224116	SAMN08741666	Burkholderia contaminans SK875	Complete Genome	1	1	1	0	0
GCF_018223785.1	PRJNA224116	SAMN18839523	Burkholderia contaminans toggle1	Complete Genome	2	2	1	0	0
GCF_009755625.1	PRJNA224116	SAMN13483398	Burkholderia contaminans XL73	Complete Genome	1	1	1	0	0
GCF_007724625.1	PRJNA224116	SAMN12347524	Burkholderia contaminans ZCC	Complete Genome	1	1	1	0	0
GCF_009931375.1	PRJNA224116	SAMN10913710	Burkholderia glumae 257sh-1	Complete Genome	2	2	1	0	0
GCF_013307165.1	PRJNA224116	SAMN07411560	Burkholderia glumae 336gr-1	Complete Genome	1	1	1	0	0
GCF_013307145.1	PRJNA224116	SAMN06710899	Burkholderia glumae 411gr-6	Complete Genome	2	2	1	0	0
GCF_017858835.1	PRJNA224116	SAMN06710871	Burkholderia glumae 957856-41-c	Complete Genome	1	1	1	0	0
GCF_009857095.1	PRJNA224116	SAMN13567886	Burkholderia glumae AU6208	Complete Genome	2	2	1	0	0
GCF_030505635.1	PRJNA224116	SAMN35558275	Burkholderia glumae BD_21g	Complete Genome	2	2	1	0	0
GCF_000022645.2	PRJNA224116	SAMN02603166	Burkholderia glumae BGR1	Complete Genome	2	2	1	0	0
GCF_024760585.1	PRJNA224116	SAMN10390412	Burkholderia glumae BGR13S	Complete Genome	1	1	1	0	0
GCF_024760605.1	PRJNA224116	SAMN10390411	Burkholderia glumae BGR15S	Complete Genome	2	2	1	0	0
GCF_024664015.1	PRJNA224116	SAMN29352447	Burkholderia glumae BGR19S	Complete Genome	1	1	1	0	0
GCF_024760625.1	PRJNA224116	SAMN10390410	Burkholderia glumae BGR21S	Complete Genome	1	1	1	0	0
GCF_024664055.1	PRJNA224116	SAMN29352448	Burkholderia glumae BGR22S	Complete Genome	2	2	1	0	0
GCF_024664075.1	PRJNA224116	SAMN29352449	Burkholderia glumae BGR28S	Complete Genome	1	1	1	0	0
GCF_024662435.1	PRJNA224116	SAMN29352428	Burkholderia glumae BGR33S	Complete Genome	1	1	1	0	0
GCF_024664095.1	PRJNA224116	SAMN29352450	Burkholderia glumae BGR35S	Complete Genome	2	2	1	0	0
GCF_024662455.1	PRJNA224116	SAMN29352429	Burkholderia glumae BGR39S	Complete Genome	2	2	1	0	0
GCF_024664215.1	PRJNA224116	SAMN29352454	Burkholderia glumae BGR48S	Complete Genome	1	1	1	0	0
GCF_024662615.1	PRJNA224116	SAMN29352430	Burkholderia glumae BGR49S	Complete Genome	2	2	1	0	0
GCF_024662735.1	PRJNA224116	SAMN29352431	Burkholderia glumae BGR57S	Complete Genome	2	2	1	0	0
GCF_024662895.1	PRJNA224116	SAMN29352432	Burkholderia glumae BGR59S	Complete Genome	2	2	1	0	0
GCF_024664155.1	PRJNA224116	SAMN29352433	Burkholderia glumae BGR68S	Complete Genome	2	2	1	0	0
GCF_024664175.1	PRJNA224116	SAMN29352434	Burkholderia glumae BGR73S	Complete Genome	2	2	1	0	0
GCF_024664135.1	PRJNA224116	SAMN29352451	Burkholderia glumae BGR76S	Complete Genome	2	2	1	0	0
GCF_024664115.1	PRJNA224116	SAMN29352453	Burkholderia glumae BGR79S	Complete Genome	1	1	1	0	0
GCF_024760645.1	PRJNA224116	SAMN10390413	Burkholderia glumae BGR80S	Complete Genome	1	1	1	0	0
GCF_024664275.1	PRJNA224116	SAMN29352458	Burkholderia glumae BGR81S	Complete Genome	1	1	1	0	0
GCF_024662475.1	PRJNA224116	SAMN29352435	Burkholderia glumae BGR82S	Complete Genome	2	2	1	0	0
GCF_024662395.1	PRJNA224116	SAMN29352436	Burkholderia glumae BGR85S	Complete Genome	2	2	1	0	0
GCF_024663135.1	PRJNA224116	SAMN29352437	Burkholderia glumae BGR86S	Complete Genome	2	2	1	0	0
GCF_024663895.1	PRJNA224116	SAMN29352443	Burkholderia glumae EW10RS	Complete Genome	2	2	1	0	0
GCF_016598875.1	PRJNA224116	SAMN13450451	Burkholderia glumae FDAARGOS_921	Complete Genome	1	1	1	0	0
GCF_016026055.1	PRJNA224116	SAMN13450479	Burkholderia glumae FDAARGOS_949	Complete Genome	1	1	1	0	0
GCF_024022955.1	PRJNA224116	SAMN29038836	Burkholderia glumae GR20004	Complete Genome	1	1	1	0	0
GCF_009578005.1	PRJNA224116	SAMN13005961	Burkholderia glumae GX	Complete Genome	2	2	1	0	0
GCF_012974245.1	PRJNA224116	SAMN14694445	Burkholderia glumae HN1	Complete Genome	2	2	1	0	0
GCF_013122645.1	PRJNA224116	SAMN13005960	Burkholderia glumae HN2	Complete Genome	1	1	1	0	0
GCF_000960995.1	PRJNA224116	SAMN03012983	Burkholderia glumae LMG 2196 = ATCC 33617	Complete Genome	1	1	1	0	0
GCF_024663615.1	PRJNA224116	SAMN29352441	Burkholderia glumae PERW1RS	Complete Genome	2	2	1	0	0
GCF_024663995.1	PRJNA224116	SAMN29352445	Burkholderia glumae POW17RS	Complete Genome	2	2	1	0	0
GCF_024663775.1	PRJNA224116	SAMN29352442	Burkholderia glumae PW30RS	Complete Genome	2	2	1	0	0
GCF_024664235.1	PRJNA224116	SAMN29352455	Burkholderia glumae R2	Complete Genome	1	1	1	0	0
GCF_024663015.1	PRJNA224116	SAMN29352438	Burkholderia glumae R5	Complete Genome	2	2	1	0	0
GCF_024662415.1	PRJNA224116	SAMN29352456	Burkholderia glumae R93	Complete Genome	1	1	1	0	0
GCF_024664035.1	PRJNA224116	SAMN29352446	Burkholderia glumae SEW1RS	Complete Genome	2	2	1	0	0
GCF_024664255.1	PRJNA224116	SAMN29352457	Burkholderia glumae SL-2395S	Complete Genome	3	3	1	0	0
GCF_024663255.1	PRJNA224116	SAMN29352439	Burkholderia glumae SL-947S	Complete Genome	2	2	1	0	0
GCF_024663975.1	PRJNA224116	SAMN29352444	Burkholderia glumae SW2RS	Complete Genome	2	2	1	0	0
GCF_024663375.1	PRJNA224116	SAMN29352440	Burkholderia glumae TW34RS	Complete Genome	2	2	1	0	0
GCF_026651975.1	PRJNA224116	SAMN10386233	Burkholderia glumae YH38	Complete Genome	2	2	1	0	0
GCF_026651995.1	PRJNA224116	SAMN10390398	Burkholderia glumae YH43	Complete Genome	2	2	1	0	0
GCF_026652015.1	PRJNA224116	SAMN10390399	Burkholderia glumae YH67	Complete Genome	2	2	1	0	0
GCF_024664195.1	PRJNA224116	SAMN29352452	Burkholderia glumae YH8	Complete Genome	2	2	1	0	0
GCF_016027455.1	PRJNA224116	SAMN13450429	Burkholderia humptydooensis FDAARGOS_899	Complete Genome	2	3	1	0	0
GCF_000959405.1	PRJNA224116	SAMN03079578	Burkholderia mallei 11	Complete Genome	3	3	1	0	0
GCF_000756025.1	PRJNA224116	SAMN02849482	Burkholderia mallei 2000031063	Complete Genome	3	3	1	0	0
GCF_000959625.1	PRJNA224116	SAMN03222861	Burkholderia mallei 2002721276	Complete Genome	3	3	1	0	0
GCF_000959165.1	PRJNA224116	SAMN03010440	Burkholderia mallei 2002734299 SR092700C	Complete Genome	3	3	1	0	0
GCF_000959485.1	PRJNA224116	SAMN03120828	Burkholderia mallei 2002734306	Complete Genome	2	2	1	0	0
GCF_000755865.1	PRJNA224116	SAMN02821273	Burkholderia mallei 23344	Complete Genome	3	3	1	0	0
GCF_939576165.1	PRJNA224116	SAMEA14091970	Burkholderia mallei 34	Complete Genome	2	2	1	0	0
GCF_000755845.1	PRJNA224116	SAMN02837932	Burkholderia mallei 6	Complete Genome	3	3	1	0	0
GCF_000011705.1	PRJNA224116	SAMN02603987	Burkholderia mallei ATCC 23344	Complete Genome	3	3	1	0	0
GCF_001729545.1	PRJNA224116	SAMN05607081	Burkholderia mallei Bahrain1	Complete Genome	3	3	1	0	0
GCF_000755885.1	PRJNA224116	SAMN02839409	Burkholderia mallei BMQ	Complete Genome	3	3	1	0	0
GCF_002346045.1	PRJNA224116	SAMN03174435	Burkholderia mallei FMH	Complete Genome	3	3	1	0	0
GCF_000755785.1	PRJNA224116	SAMN02945023	Burkholderia mallei FMH 23344	Complete Genome	3	3	1	0	0
GCF_000959465.1	PRJNA224116	SAMN03107083	Burkholderia mallei India86-567-2	Complete Genome	3	3	1	0	0
GCF_002346205.1	PRJNA224116	SAMN03174429	Burkholderia mallei JHU	Complete Genome	3	3	1	0	0
GCF_000015605.1	PRJNA224116	SAMN02604032	Burkholderia mallei NCTC 10229	Complete Genome	3	3	1	0	0
GCF_000015625.1	PRJNA224116	SAMN02604033	Burkholderia mallei NCTC 10247	Complete Genome	3	3	1	0	0
GCF_000762285.1	PRJNA224116	SAMN02798191	Burkholderia mallei NCTC 10247	Complete Genome	3	3	1	0	0
GCF_000015465.1	PRJNA224116	SAMN02604034	Burkholderia mallei SAVP1	Complete Genome	3	3	1	0	0
GCF_002345985.1	PRJNA224116	SAMN03121648	Burkholderia mallei Turkey1	Complete Genome	2	2	1	0	0
GCF_002346005.1	PRJNA224116	SAMN03121657	Burkholderia mallei Turkey10	Complete Genome	2	2	1	0	0
GCF_002346025.1	PRJNA224116	SAMN03121649	Burkholderia mallei Turkey2	Complete Genome	2	2	1	0	0
GCF_002346065.1	PRJNA224116	SAMN03121650	Burkholderia mallei Turkey3	Complete Genome	2	2	1	0	0
GCF_002346085.1	PRJNA224116	SAMN03121651	Burkholderia mallei Turkey4	Complete Genome	2	2	1	0	0
GCF_002346105.1	PRJNA224116	SAMN03121652	Burkholderia mallei Turkey5	Complete Genome	2	2	1	0	0
GCF_002346125.1	PRJNA224116	SAMN03121653	Burkholderia mallei Turkey6	Complete Genome	2	2	1	0	0
GCF_002346145.1	PRJNA224116	SAMN03121654	Burkholderia mallei Turkey7	Complete Genome	2	2	1	0	0
GCF_002346165.1	PRJNA224116	SAMN03121655	Burkholderia mallei Turkey8	Complete Genome	2	2	1	0	0
GCF_002346185.1	PRJNA224116	SAMN03121656	Burkholderia mallei Turkey9	Complete Genome	2	2	1	0	0
GCF_001523745.2	PRJNA224116	SAMN03449221	Burkholderia mayonis BDU6	Complete Genome	2	2	1	0	0
GCF_001522635.2	PRJNA224116	SAMN03449222	Burkholderia mayonis BDU8	Complete Genome	4	4	1	0	0
GCF_023373645.1	PRJNA224116	SAMN20348566	Burkholderia multivorans 2006Ycf877	Complete Genome	1	1	1	0	0
GCF_023373625.1	PRJNA224116	SAMN20348567	Burkholderia multivorans 2007Ycf278	Complete Genome	1	1	1	0	0
GCF_023374775.1	PRJNA224116	SAMN20348576	Burkholderia multivorans 2010Ycf503	Complete Genome	1	1	1	0	0
GCF_023374735.1	PRJNA224116	SAMN20348578	Burkholderia multivorans 2010Ycf635	Complete Genome	1	1	1	0	0
GCF_023374695.1	PRJNA224116	SAMN20348581	Burkholderia multivorans 2011Ycf521III	Complete Genome	1	1	1	0	0
GCF_023374495.1	PRJNA224116	SAMN20348601	Burkholderia multivorans 2016Y70910410I	Complete Genome	1	1	1	0	0
GCF_001718755.1	PRJNA224116	SAMN03449401	Burkholderia multivorans AU1185	Complete Genome	1	1	1	0	0
GCF_008693525.1	PRJNA224116	SAMN11056337	Burkholderia multivorans FDAARGOS_622	Complete Genome	2	2	1	0	0
GCF_008693485.1	PRJNA224116	SAMN11056338	Burkholderia multivorans FDAARGOS_623	Complete Genome	2	2	1	0	0
GCF_000959365.1	PRJNA224116	SAMN03075637	Burkholderia oklahomensis C6786	Complete Genome	3	3	1	0	0
GCF_001522135.2	PRJNA224116	SAMN03449125	Burkholderia oklahomensis C6786	Complete Genome	3	3	1	0	0
GCF_000755985.1	PRJNA224116	SAMN02847801	Burkholderia oklahomensis EO147	Complete Genome	3	3	1	0	0
GCF_001522105.2	PRJNA224116	SAMN03449124	Burkholderia oklahomensis EO147	Complete Genome	3	3	1	0	0
GCF_016027435.1	PRJNA224116	SAMN13450430	Burkholderia oklahomensis FDAARGOS_900	Complete Genome	3	3	1	0	0
GCF_001411805.1	PRJNA224116	SAMN04210536	Burkholderia plantarii ATCC 43733	Complete Genome	1	1	1	0	0
GCF_030644525.1	PRJNA224116	SAMN13228962	Burkholderia plantarii KACC 18964	Complete Genome	1	1	1	0	0
GCF_000835205.1	PRJNA224116	SAMN03081274	Burkholderia plantarii PG1	Complete Genome	1	1	1	0	0
GCF_000260515.1	PRJNA224116	SAMN02604257	Burkholderia pseudomallei 1026b	Complete Genome	3	3	1	0	0
GCF_000959125.1	PRJNA224116	SAMN03097397	Burkholderia pseudomallei 1026b	Complete Genome	3	3	1	0	0
GCF_000756145.1	PRJNA224116	SAMN02864954	Burkholderia pseudomallei 1106a	Complete Genome	3	3	1	0	0
GCF_000015925.1	PRJNA224116	SAMN02604046	Burkholderia pseudomallei 1106a	Complete Genome	3	3	1	0	0
GCF_002860065.1	PRJNA224116	SAMN05762138	Burkholderia pseudomallei 14M0960418	Complete Genome	3	3	1	0	0
GCF_000012785.1	PRJNA224116	SAMN02604036	Burkholderia pseudomallei 1710b	Complete Genome	3	3	1	0	0
GCF_002111325.1	PRJNA224116	SAMN06007555	Burkholderia pseudomallei 2002721123	Complete Genome	3	3	1	0	0
GCF_002111345.1	PRJNA224116	SAMN06007556	Burkholderia pseudomallei 2002721171	Complete Genome	2	3	1	0	0
GCF_002111085.1	PRJNA224116	SAMN06007557	Burkholderia pseudomallei 2002721184	Complete Genome	3	3	1	0	0
GCF_002111105.1	PRJNA224116	SAMN06007559	Burkholderia pseudomallei 2002734728	Complete Genome	3	3	1	0	0
GCF_002110945.1	PRJNA224116	SAMN06007561	Burkholderia pseudomallei 2008724734	Complete Genome	3	3	1	0	0
GCF_002111365.1	PRJNA224116	SAMN06007562	Burkholderia pseudomallei 2008724758	Complete Genome	3	3	1	0	0
GCF_002111125.1	PRJNA224116	SAMN06007563	Burkholderia pseudomallei 2008724860	Complete Genome	3	3	1	0	0
GCF_002111145.1	PRJNA224116	SAMN06007564	Burkholderia pseudomallei 2010007509	Complete Genome	3	3	1	0	0
GCF_002111165.1	PRJNA224116	SAMN06007565	Burkholderia pseudomallei 2011756189	Complete Genome	3	3	1	0	0
GCF_002110965.1	PRJNA224116	SAMN06007566	Burkholderia pseudomallei 2011756295	Complete Genome	3	3	1	0	0
GCF_002111205.1	PRJNA224116	SAMN06007569	Burkholderia pseudomallei 2013746777	Complete Genome	3	3	1	0	0
GCF_002111225.1	PRJNA224116	SAMN06007570	Burkholderia pseudomallei 2013746811	Complete Genome	3	3	1	0	0
GCF_002111245.1	PRJNA224116	SAMN06007571	Burkholderia pseudomallei 2013746877	Complete Genome	3	3	1	0	0
GCF_002111005.1	PRJNA224116	SAMN06007572	Burkholderia pseudomallei 2013746878	Complete Genome	3	3	1	0	0
GCF_002111025.1	PRJNA224116	SAMN06007573	Burkholderia pseudomallei 2013833055	Complete Genome	3	3	1	0	0
GCF_002111265.1	PRJNA224116	SAMN06007574	Burkholderia pseudomallei 2013833057	Complete Genome	3	3	1	0	0
GCF_002111045.1	PRJNA224116	SAMN06007576	Burkholderia pseudomallei 3000015237	Complete Genome	4	4	1	0	0
GCF_002111385.1	PRJNA224116	SAMN06007577	Burkholderia pseudomallei 3000015486	Complete Genome	4	4	1	0	0
GCF_002111285.1	PRJNA224116	SAMN06007578	Burkholderia pseudomallei 3000047530	Complete Genome	5	5	1	0	0
GCF_002111305.1	PRJNA224116	SAMN06007579	Burkholderia pseudomallei 3000465972	Complete Genome	3	3	1	0	0
GCF_000959145.1	PRJNA224116	SAMN03010441	Burkholderia pseudomallei 406e 406E	Complete Genome	3	3	1	0	0
GCF_000756185.1	PRJNA224116	SAMN02866333	Burkholderia pseudomallei 576	Complete Genome	4	4	1	0	0
GCF_000015905.1	PRJNA224116	SAMN02604035	Burkholderia pseudomallei 668	Complete Genome	3	3	1	0	0
GCF_000959265.1	PRJNA224116	SAMN03075630	Burkholderia pseudomallei 7894	Complete Genome	3	3	1	0	0
GCF_001277975.1	PRJNA224116	SAMN04011951	Burkholderia pseudomallei 982	Complete Genome	3	3	1	0	0
GCF_000770535.1	PRJNA224116	SAMN02951655	Burkholderia pseudomallei A79A	Complete Genome	3	3	1	0	0
GCF_018228605.1	PRJNA224116	SAMN18825618	Burkholderia pseudomallei AW17-22	Complete Genome	3	3	1	0	0
GCF_018228565.1	PRJNA224116	SAMN18825619	Burkholderia pseudomallei AW17-23	Complete Genome	3	3	1	0	0
GCF_018228585.1	PRJNA224116	SAMN18825620	Burkholderia pseudomallei AW44	Complete Genome	3	3	1	0	0
GCF_018228545.1	PRJNA224116	SAMN18825617	Burkholderia pseudomallei AW9	Complete Genome	3	3	1	0	0
GCF_009749345.1	PRJNA224116	SAMN13440810	Burkholderia pseudomallei B03	Complete Genome	3	3	1	0	0
GCF_000770455.1	PRJNA224116	SAMN02951654	Burkholderia pseudomallei B03	Complete Genome	3	3	1	0	0
GCF_018228385.1	PRJNA224116	SAMN18825621	Burkholderia pseudomallei BD5	Complete Genome	3	3	1	0	0
GCF_000755765.1	PRJNA224116	SAMN02945025	Burkholderia pseudomallei BDP	Complete Genome	3	3	1	0	0
GCF_003445415.1	PRJNA224116	SAMN02864945	Burkholderia pseudomallei BEK	Complete Genome	3	3	1	0	0
GCF_000756085.1	PRJNA224116	SAMN02866376	Burkholderia pseudomallei BGR	Complete Genome	3	3	1	0	0
GCF_001318245.1	PRJNA224116	SAMN03451120	Burkholderia pseudomallei Bp1651	Complete Genome	2	3	1	0	0
GCF_000294635.1	PRJNA224116	SAMN02603176	Burkholderia pseudomallei BPC006	Complete Genome	3	3	1	0	0
GCF_003606245.1	PRJNA224116	SAMN07638450	Burkholderia pseudomallei BPHN1	Complete Genome	3	3	1	0	0
GCF_004323015.1	PRJNA224116	SAMN10948535	Burkholderia pseudomallei BPs110	Complete Genome	3	3	1	0	0
GCF_004323035.1	PRJNA224116	SAMN10948547	Burkholderia pseudomallei BPs111	Complete Genome	3	3	1	0	0
GCF_004367705.1	PRJNA224116	SAMN11125344	Burkholderia pseudomallei BPs112 Melioidosis patient	Complete Genome	3	3	1	0	0
GCF_004367665.1	PRJNA224116	SAMN11124809	Burkholderia pseudomallei BPs114	Complete Genome	3	3	1	0	0
GCF_004348055.1	PRJNA224116	SAMN10961208	Burkholderia pseudomallei BPs115	Complete Genome	3	3	1	0	0
GCF_004348075.1	PRJNA224116	SAMN10961418	Burkholderia pseudomallei BPs116	Complete Genome	3	3	1	0	0
GCF_004526325.1	PRJNA224116	SAMN11180678	Burkholderia pseudomallei BPs122	Complete Genome	3	3	1	0	0
GCF_004367685.1	PRJNA224116	SAMN11109762	Burkholderia pseudomallei BPs123	Complete Genome	3	3	1	0	0
GCF_004367725.1	PRJNA224116	SAMN11110186	Burkholderia pseudomallei BPs133 Melioidosis patient	Complete Genome	3	3	1	0	0
GCF_000755825.1	PRJNA224116	SAMN02945026	Burkholderia pseudomallei BSR	Complete Genome	3	3	1	0	0
GCF_001887555.1	PRJNA224116	SAMN05571215	Burkholderia pseudomallei Burk178-Type1	Complete Genome	3	3	1	0	0
GCF_001887575.1	PRJNA224116	SAMN05571216	Burkholderia pseudomallei Burk178-Type2	Complete Genome	3	3	1	0	0
GCF_000953095.1	PRJNA224116	SAMEA807056	Burkholderia pseudomallei C1	Complete Genome	3	3	1	0	0
GCF_003547035.1	PRJNA224116	SAMN08120362	Burkholderia pseudomallei D286	Complete Genome	2	3	1	0	0
GCF_003798265.1	PRJNA224116	SAMN10228572	Burkholderia pseudomallei FDAARGOS_592	Complete Genome	3	3	1	0	0
GCF_003798245.1	PRJNA224116	SAMN10228573	Burkholderia pseudomallei FDAARGOS_593	Complete Genome	3	3	1	0	0
GCF_003798365.1	PRJNA224116	SAMN10228574	Burkholderia pseudomallei FDAARGOS_594	Complete Genome	3	3	1	0	0
GCF_030297195.1	PRJNA224116	SAMD00592124	Burkholderia pseudomallei GTC3P0019	Complete Genome	3	3	1	0	0
GCF_030297215.1	PRJNA224116	SAMD00592125	Burkholderia pseudomallei GTC3P0050	Complete Genome	3	3	1	0	0
GCF_030297235.1	PRJNA224116	SAMD00592126	Burkholderia pseudomallei GTC3P0054	Complete Genome	3	3	1	0	0
GCF_030297255.1	PRJNA224116	SAMD00592127	Burkholderia pseudomallei GTC3P0254T	Complete Genome	3	3	1	0	0
GCF_000755925.1	PRJNA224116	SAMN02902608	Burkholderia pseudomallei HBPUB10134a	Complete Genome	3	3	1	0	0
GCF_000755905.1	PRJNA224116	SAMN02902612	Burkholderia pseudomallei HBPUB10303a	Complete Genome	3	3	1	0	0
GCF_004842085.1	PRJNA224116	SAMN09373889	Burkholderia pseudomallei HNBP001	Complete Genome	3	3	1	0	0
GCF_000770515.1	PRJNA224116	SAMN02951646	Burkholderia pseudomallei K42	Complete Genome	3	3	1	0	0
GCF_000011545.1	PRJNA224116	SAMEA1705938	Burkholderia pseudomallei K96243	Complete Genome	3	3	1	0	0
GCF_000959285.1	PRJNA224116	SAMN03075610	Burkholderia pseudomallei K96243	Complete Genome	3	3	1	0	0
GCF_030297275.1	PRJNA224116	SAMD00592128	Burkholderia pseudomallei Kanagawa	Complete Genome	3	3	1	0	0
GCF_030297315.1	PRJNA224116	SAMD00592130	Burkholderia pseudomallei KM376	Complete Genome	3	3	1	0	0
GCF_030297335.1	PRJNA224116	SAMD00592131	Burkholderia pseudomallei KM390	Complete Genome	3	3	1	0	0
GCF_030297355.1	PRJNA224116	SAMD00592132	Burkholderia pseudomallei KM391	Complete Genome	3	3	1	0	0
GCF_001695715.1	PRJNA224116	SAMN04966266	Burkholderia pseudomallei M1	Complete Genome	3	4	1	0	0
GCF_000756125.1	PRJNA224116	SAMN02866341	Burkholderia pseudomallei Mahidol-1106a	Complete Genome	3	3	1	0	0
GCF_001695735.1	PRJNA224116	SAMN04966273	Burkholderia pseudomallei MS	Complete Genome	3	4	1	0	0
GCF_026315045.1	PRJNA224116	SAMN06473431	Burkholderia pseudomallei MSHR1046	Complete Genome	2	3	1	0	0
GCF_002843645.1	PRJNA224116	SAMN06473485	Burkholderia pseudomallei MSHR1435	Complete Genome	3	3	1	0	0
GCF_000521645.1	PRJNA224116	SAMN02641522	Burkholderia pseudomallei MSHR146	Complete Genome	3	3	1	0	0
GCF_000756165.1	PRJNA224116	SAMN02866334	Burkholderia pseudomallei MSHR1655	Complete Genome	3	3	1	0	0
GCF_026315025.1	PRJNA224116	SAMN06473477	Burkholderia pseudomallei MSHR1713	Complete Genome	2	3	1	0	0
GCF_000959225.1	PRJNA224116	SAMN03074056	Burkholderia pseudomallei MSHR2543	Complete Genome	3	3	1	0	0
GCF_000439695.1	PRJNA224116	SAMN02603568	Burkholderia pseudomallei MSHR305	Complete Genome	3	3	1	0	0
GCF_001975145.1	PRJNA224116	SAMN04226303	Burkholderia pseudomallei MSHR3763	Complete Genome	3	3	1	0	0
GCF_001975125.1	PRJNA224116	SAMN04226311	Burkholderia pseudomallei MSHR4083	Complete Genome	3	3	1	0	0
GCF_000959205.1	PRJNA224116	SAMN02768252	Burkholderia pseudomallei MSHR491	Complete Genome	3	3	1	0	0
GCF_028201395.1	PRJNA224116	SAMN32784011	Burkholderia pseudomallei MSHR5087	Complete Genome	3	3	1	0	0
GCF_001980585.2	PRJNA224116	SAMN04208781	Burkholderia pseudomallei MSHR5089	Complete Genome	3	3	1	0	0
GCF_000520895.1	PRJNA224116	SAMN02641523	Burkholderia pseudomallei MSHR511	Complete Genome	3	3	1	0	0
GCF_000583835.1	PRJNA224116	SAMN03081457	Burkholderia pseudomallei MSHR520	Complete Genome	3	3	1	0	0
GCF_000755965.1	PRJNA224116	SAMN02902465	Burkholderia pseudomallei MSHR5848	Complete Genome	3	3	1	0	0
GCF_000756065.1	PRJNA224116	SAMN02866394	Burkholderia pseudomallei MSHR5855	Complete Genome	3	3	1	0	0
GCF_000755945.1	PRJNA224116	SAMN02902606	Burkholderia pseudomallei MSHR5858	Complete Genome	3	3	1	0	0
GCF_001975105.1	PRJNA224116	SAMN05607051	Burkholderia pseudomallei MSHR5864	Complete Genome	3	3	1	0	0
GCF_000770395.1	PRJNA224116	SAMN02990927	Burkholderia pseudomallei MSHR62	Complete Genome	3	3	1	0	0
GCF_000959305.1	PRJNA224116	SAMN03075633	Burkholderia pseudomallei MSHR668	Complete Genome	3	3	1	0	0
GCF_001975085.1	PRJNA224116	SAMN05607056	Burkholderia pseudomallei MSHR6755	Complete Genome	3	3	1	0	0
GCF_026315005.1	PRJNA224116	SAMN06473509	Burkholderia pseudomallei MSHR7744	Complete Genome	3	3	1	0	0
GCF_001975065.1	PRJNA224116	SAMN05607057	Burkholderia pseudomallei MSHR7929	Complete Genome	3	3	1	0	0
GCF_000959185.1	PRJNA224116	SAMN03068727	Burkholderia pseudomallei MSHR840	Complete Genome	3	3	1	0	0
GCF_018228525.1	PRJNA224116	SAMN18825622	Burkholderia pseudomallei N2	Complete Genome	3	3	1	0	0
GCF_000511915.1	PRJNA224116	SAMN02641524	Burkholderia pseudomallei NAU20B-16	Complete Genome	2	3	1	0	0
GCF_000764575.1	PRJNA224116	SAMN03097381	Burkholderia pseudomallei NAU35A-3	Complete Genome	3	3	1	0	0
GCF_000511895.1	PRJNA224116	SAMN02641521	Burkholderia pseudomallei NCTC 13178	Complete Genome	3	3	1	0	0
GCF_000494855.1	PRJNA224116	SAMN02603566	Burkholderia pseudomallei NCTC 13179	Complete Genome	3	3	1	0	0
GCF_000757035.2	PRJNA224116	SAMN02849712	Burkholderia pseudomallei Pasteur 52237	Complete Genome	3	3	1	0	0
GCF_000959345.1	PRJNA224116	SAMN03023795	Burkholderia pseudomallei PB08298010	Complete Genome	3	3	1	0	0
GCF_000757015.2	PRJNA224116	SAMN02849693	Burkholderia pseudomallei PHLS 112	Complete Genome	3	3	1	0	0
GCF_003547055.1	PRJNA224116	SAMN08120384	Burkholderia pseudomallei PMC2000	Complete Genome	3	3	1	0	0
GCF_003547015.1	PRJNA224116	SAMN08120385	Burkholderia pseudomallei R15	Complete Genome	2	3	1	0	0
GCF_030297295.1	PRJNA224116	SAMD00592129	Burkholderia pseudomallei Tokushima	Complete Genome	3	3	1	0	0
GCF_000770495.1	PRJNA224116	SAMN02951644	Burkholderia pseudomallei TSV 48	Complete Genome	3	3	1	0	0
GCF_000770565.1	PRJNA224116	SAMN02951647	Burkholderia pseudomallei TSV202	Complete Genome	3	3	1	0	0
GCF_902141795.1	PRJNA224116	SAMEA5606429	Burkholderia pseudomallei UKMD286	Complete Genome	2	3	1	0	0
GCF_902141835.1	PRJNA224116	SAMEA5606428	Burkholderia pseudomallei UKMPMC2000	Complete Genome	3	3	1	0	0
GCF_902141815.1	PRJNA224116	SAMEA5606427	Burkholderia pseudomallei UKMR15	Complete Genome	2	3	1	0	0
GCF_016864355.1	PRJNA224116	SAMN17766538	Burkholderia pseudomallei VB29710	Complete Genome	3	3	1	0	0
GCF_001885195.1	PRJNA224116	SAMN05930279	Burkholderia pseudomallei VB976100	Complete Genome	3	3	1	0	0
GCF_017378155.1	PRJNA224116	SAMN18236381	Burkholderia pseudomallei VBM21822	Complete Genome	3	3	1	0	0
GCF_017378195.1	PRJNA224116	SAMN18236418	Burkholderia pseudomallei VBM21885	Complete Genome	3	3	1	0	0
GCF_017378235.1	PRJNA224116	SAMN18236557	Burkholderia pseudomallei VBM23831	Complete Genome	3	3	1	0	0
GCF_018771365.1	PRJNA224116	SAMN19473366	Burkholderia pseudomallei VBP21822	Complete Genome	3	3	1	0	0
GCF_017378355.1	PRJNA224116	SAMN18237298	Burkholderia pseudomallei VBP21885	Complete Genome	3	3	1	0	0
GCF_017378435.1	PRJNA224116	SAMN18237804	Burkholderia pseudomallei VBP23831	Complete Genome	3	3	1	0	0
GCF_017378315.2	PRJNA224116	SAMN18236779	Burkholderia pseudomallei VBP364	Complete Genome	3	3	1	0	0
GCF_017378275.1	PRJNA224116	SAMN18236780	Burkholderia pseudomallei VBP399	Complete Genome	3	3	1	0	0
GCF_000954175.1	PRJNA224116	SAMN03372474	Burkholderia pseudomallei vgh07 human	Complete Genome	3	3	1	0	0
GCF_001277875.1	PRJNA224116	SAMN04009759	Burkholderia pseudomallei vgh16R	Complete Genome	3	3	1	0	0
GCF_001277895.1	PRJNA224116	SAMN04009760	Burkholderia pseudomallei vgh16W	Complete Genome	3	3	1	0	0
GCF_018228345.1	PRJNA224116	SAMN18825623	Burkholderia pseudomallei WC19	Complete Genome	3	3	1	0	0
GCF_008728375.1	PRJNA224116	SAMN11191480	Burkholderia pseudomallei Yap1	Complete Genome	3	3	1	0	0
GCF_008728355.1	PRJNA224116	SAMN11191481	Burkholderia pseudomallei Yap2a	Complete Genome	3	3	1	0	0
GCF_008728335.1	PRJNA224116	SAMN11191485	Burkholderia pseudomallei Yap3a	Complete Genome	3	3	1	0	0
GCF_008728315.1	PRJNA224116	SAMN11191490	Burkholderia pseudomallei Yap4	Complete Genome	3	3	1	0	0
GCF_008728295.1	PRJNA224116	SAMN11191491	Burkholderia pseudomallei Yap5	Complete Genome	3	3	1	0	0
GCF_008728255.1	PRJNA224116	SAMN11191493	Burkholderia pseudomallei Yap6	Complete Genome	3	3	1	0	0
GCF_008728275.1	PRJNA224116	SAMN11191492	Burkholderia pseudomallei Yap7	Complete Genome	3	3	1	0	0
GCF_001028665.1	PRJNA224116	SAMN03651233	Burkholderia pyrrocinia DSM 10685	Complete Genome	1	1	1	0	0
GCF_024732225.1	PRJNA224116	SAMN25128003	Burkholderia pyrrocinia LWK2	Complete Genome	1	1	1	0	0
GCF_001524445.2	PRJNA224116	SAMN03449267	Burkholderia savannae MSMB0266	Complete Genome	3	3	1	0	0
GCF_001524625.2	PRJNA224116	SAMN03449280	Burkholderia savannae MSMB0852	Complete Genome	2	2	1	0	0
GCF_000959325.1	PRJNA224116	SAMN03023794	Burkholderia sp. 2002721687	Complete Genome	3	3	1	0	0
GCF_001513745.1	PRJNA224116	SAMN04196784	Burkholderia sp. Bp5365 MSMB43	Complete Genome	3	3	1	0	0
GCF_001718875.1	PRJNA224116	SAMN04196785	Burkholderia sp. Bp7605 MSMB0175	Complete Genome	1	1	1	0	0
GCF_028657905.1	PRJNA224116	SAMN31673526	Burkholderia sp. FERM BP-3421	Complete Genome	6	6	1	0	0
GCF_003233675.1	PRJNA224116	SAMN09373284	Burkholderia sp. JP2-270	Complete Genome	1	1	1	0	0
GCF_029910195.1	PRJNA224116	SAMN31525249	Burkholderia sp. JSH-S8	Complete Genome	1	2	1	0	0
GCF_001532025.2	PRJNA224116	SAMN03449615	Burkholderia sp. MSMB617WGS	Complete Genome	2	2	1	0	0
GCF_001522585.2	PRJNA224116	SAMN03449153	Burkholderia sp. NRF60-BP8	Complete Genome	1	1	1	0	0
GCF_025560745.1	PRJNA224116	SAMN24424145	Burkholderia sp. S-53	Complete Genome	1	1	1	0	0
GCF_009938265.1	PRJNA224116	SAMD00199168	Burkholderia sp. THE68	Complete Genome	1	1	1	0	0
GCF_001718335.1	PRJNA224116	SAMN03449137	Burkholderia territorii RF8-non-BP5	Complete Genome	1	1	1	0	0
GCF_001718615.1	PRJNA224116	SAMN04196786	Burkholderia thailandensis 2002721121	Complete Genome	1	2	1	0	0
GCF_001718635.1	PRJNA224116	SAMN04196788	Burkholderia thailandensis 2002721643	Complete Genome	2	2	1	0	0
GCF_000959425.1	PRJNA224116	SAMN03085865	Burkholderia thailandensis 2002721643	Complete Genome	2	2	1	0	0
GCF_000567925.1	PRJNA224116	SAMN03081449	Burkholderia thailandensis 2002721723	Complete Genome	2	2	1	0	0
GCF_000808035.2	PRJNA224116	SAMN02904338	Burkholderia thailandensis 2003015869	Complete Genome	2	2	1	0	0
GCF_001718295.1	PRJNA224116	SAMN03449126	Burkholderia thailandensis 2003015869	Complete Genome	2	2	1	0	0
GCF_000959605.1	PRJNA224116	SAMN02697330	Burkholderia thailandensis 34	Complete Genome	2	2	1	0	0
GCF_016774495.1	PRJNA224116	SAMN17319786	Burkholderia thailandensis AW34-19p	Complete Genome	2	2	1	0	0
GCF_011578485.1	PRJNA224116	SAMN14351735	Burkholderia thailandensis BPM	Complete Genome	2	2	1	0	0
GCF_000765375.1	PRJNA224116	SAMN03097424	Burkholderia thailandensis E254	Complete Genome	2	2	1	0	0
GCF_003568605.1	PRJNA224116	SAMN02866398	Burkholderia thailandensis E264	Complete Genome	2	2	1	0	0
GCF_000012365.1	PRJNA224116	SAMN02604021	Burkholderia thailandensis E264 E264; ATCC 700388	Complete Genome	2	2	1	0	0
GCF_000567945.1	PRJNA224116	SAMN03081450	Burkholderia thailandensis E444	Complete Genome	2	2	1	0	0
GCF_003020025.1	PRJNA224116	SAMN05004746	Burkholderia thailandensis FDAARGOS_237	Complete Genome	2	2	1	0	0
GCF_003020185.1	PRJNA224116	SAMN05004747	Burkholderia thailandensis FDAARGOS_238	Complete Genome	2	2	1	0	0
GCF_003614815.1	PRJNA224116	SAMN05004750	Burkholderia thailandensis FDAARGOS_241	Complete Genome	2	2	1	0	0
GCF_003614835.1	PRJNA224116	SAMN05004751	Burkholderia thailandensis FDAARGOS_242	Complete Genome	2	2	1	0	0
GCF_002386205.1	PRJNA224116	SAMN07312470	Burkholderia thailandensis FDAARGOS_426	Complete Genome	3	3	1	0	0
GCF_000567905.1	PRJNA224116	SAMN03081448	Burkholderia thailandensis H0587	Complete Genome	2	2	1	0	0
GCF_000385525.1	PRJNA224116	SAMN02603567	Burkholderia thailandensis MSMB121	Complete Genome	3	3	1	0	0
GCF_001718595.1	PRJNA224116	SAMN03449259	Burkholderia thailandensis MSMB59	Complete Genome	2	2	1	0	0
GCF_000764595.1	PRJNA224116	SAMN03097425	Burkholderia thailandensis MSMB59	Complete Genome	2	2	1	0	0
GCF_000706745.1	PRJNA224116	SAMN02850988	Burkholderia thailandensis USAMRU Malaysia #20	Complete Genome	1	2	1	0	0
GCF_001718855.1	PRJNA224116	SAMN03449449	Burkholderia ubonensis MSMB1189WGS	Complete Genome	2	2	1	0	0
GCF_001718975.1	PRJNA224116	SAMN03449682	Burkholderia ubonensis MSMB1471WGS	Complete Genome	2	2	1	0	0
GCF_001718655.1	PRJNA224116	SAMN03449265	Burkholderia ubonensis MSMB2035	Complete Genome	2	2	1	0	0
GCF_000959245.1	PRJNA224116	SAMN03072629	Burkholderia ubonensis MSMB22	Complete Genome	2	2	1	0	0
GCF_001718355.1	PRJNA224116	SAMN03449140	Burkholderia ubonensis RF23-BP41	Complete Genome	2	2	1	0	0
GCF_002097715.1	PRJNA224116	SAMN06690200	Burkholderia ubonensis subsp. mesacidophila ATCC 31433	Complete Genome	2	2	1	0	0
GCF_001718775.1	PRJNA224116	SAMN03449402	Burkholderia vietnamiensis AU1233	Complete Genome	2	1	1	0	0
GCF_020099355.1	PRJNA224116	SAMN21218844	Burkholderia vietnamiensis FDAARGOS_1488	Complete Genome	1	1	1	0	0
GCF_003019945.1	PRJNA224116	SAMN05004748	Burkholderia vietnamiensis FDAARGOS_239	Complete Genome	1	1	1	0	0
GCF_000959445.1	PRJNA224116	SAMN03107475	Burkholderia vietnamiensis LMG 10929	Complete Genome	1	1	1	0	0
GCF_030078435.1	PRJNA224116	SAMN33830059	Burkholderia vietnamiensis LMG16232	Complete Genome	1	1	1	0	0
GCF_022637515.1	PRJNA224116	SAMN26520706	Buttiauxella ferragutiae H4-C11	Complete Genome	2	2	1	0	0
GCF_003675305.1	PRJNA224116	SAMN10216266	Buttiauxella sp. 3AFRM03	Complete Genome	2	2	1	0	0
GCF_022879615.1	PRJNA224116	SAMN21547026	Caballeronia grimmiae Lep1A1	Complete Genome	2	2	1	0	0
GCF_000402035.1	PRJNA224116	SAMD00012854	Caballeronia insecticola RPE64	Complete Genome	1	1	1	0	0
GCF_017220215.1	PRJNA224116	SAMN18042977	Caballeronia sp. M1242	Complete Genome	1	1	1	0	0
GCF_018408855.1	PRJNA224116	SAMD00242017	Caballeronia sp. NK8	Complete Genome	3	3	1	0	0
GCF_023170545.1	PRJNA224116	SAMN21547030	Caballeronia sp. Sq4a	Complete Genome	1	2	1	0	0
GCF_022879815.1	PRJNA224116	SAMN21547024	Caballeronia zhejiangensis A33_M4_a	Complete Genome	1	1	1	0	0
GCF_001017435.1	PRJNA224116	SAMN03568762	Caldimonas brevitalea DSM 7029	Complete Genome	3	3	1	0	0
GCF_026057715.1	PRJNA224116	SAMN31484381	Caldimonas thermodepolymerans DSM 15264	Complete Genome	1	1	1	0	0
GCF_015476235.1	PRJNA224116	SAMN16675030	Caldimonas thermodepolymerans DSM 15344	Complete Genome	1	1	1	0	0
GCF_026057535.1	PRJNA224116	SAMN31484382	Caldimonas thermodepolymerans LMG 21645	Complete Genome	1	1	1	0	0
GCF_009498235.1	PRJNA224116	SAMN12811188	Candidatus Methylospira mobilis Shm1	Complete Genome	3	4	1	0	0
GCF_009746125.1	PRJNA224116	SAMN12116251	Casimicrobium huifangae SJ-1	Complete Genome	1	1	1	0	0
GCF_002407265.1	PRJNA224116	SAMN07267288	Celeribacter ethanolicus TSPH2	Complete Genome	1	1	1	0	0
GCF_008806975.1	PRJNA224116	SAMN09841514	Cellvibrio sp. KY-GH-1	Complete Genome	1	1	1	0	0
GCF_002162135.1	PRJNA224116	SAMN06842957	Cellvibrio sp. PSBB006	Complete Genome	2	3	1	0	0
GCF_002007605.1	PRJNA224116	SAMN06291465	Cellvibrio sp. PSBB023	Complete Genome	1	1	1	0	0
GCF_003324715.1	PRJNA224116	SAMN09479592	Cereibacter sphaeroides 2.4.1	Complete Genome	1	1	1	0	0
GCF_012647365.1	PRJNA224116	SAMN14591487	Cereibacter sphaeroides CH10	Complete Genome	1	1	1	0	0
GCF_000021005.1	PRJNA224116	SAMN02603252	Cereibacter sphaeroides KD131 KD131; KCTC 12085	Complete Genome	1	1	1	0	0
GCF_001685625.1	PRJNA224116	SAMN04590023	Cereibacter sphaeroides MBTLJ-13	Complete Genome	1	1	1	0	0
GCF_002706325.1	PRJNA224116	SAMN04590025	Cereibacter sphaeroides MBTLJ-20	Complete Genome	1	1	1	0	0
GCF_001576595.1	PRJNA224116	SAMN04032843	Cereibacter sphaeroides MBTLJ-8	Complete Genome	1	1	1	0	0
GCF_000520015.2	PRJNA224116	SAMN02569064	Chania multitudinisentens RB-25	Complete Genome	2	2	1	0	0
GCF_007431345.1	PRJNA224116	SAMN12259023	Chitinimonas arctica R3-44	Complete Genome	5	3	1	0	0
GCF_014353015.1	PRJNA224116	SAMN15893681	Chitinimonas koreensis R2A43-10	Complete Genome	1	1	1	0	0
GCF_025642115.1	PRJNA224116	SAMN30966890	Chitiniphilus sp. CD1	Complete Genome	2	2	1	0	0
GCF_008033135.1	PRJNA224116	SAMN12169316	Chitinolyticbacter meiyuanensis SYBC-H1	Complete Genome	2	2	1	0	0
GCF_001189295.1	PRJNA224116	SAMN03651481	Chondromyces crocatus Cm c5	Complete Genome	46	11	1	0	0
GCF_014788985.1	PRJNA224116	SAMN16223692	Chromobacterium haemolyticum Bb2	Complete Genome	1	1	1	0	0
GCF_009936155.1	PRJNA224116	SAMD00149624	Chromobacterium haemolyticum CH06-BL	Complete Genome	1	1	1	0	0
GCF_020544465.1	PRJNA224116	SAMN17038028	Chromobacterium rhizoryzae 32279	Complete Genome	1	1	1	0	0
GCF_003443515.1	PRJNA224116	SAMN09925372	Chromobacterium rhizoryzae JP2-74	Complete Genome	1	1	1	0	0
GCF_002848345.1	PRJNA224116	SAMN08139260	Chromobacterium sp. ATCC 53434	Complete Genome	1	1	1	0	0
GCF_021496765.1	PRJNA224116	SAMN14860732	Chromobacterium sp. Beijing	Complete Genome	1	1	1	0	0
GCF_015291765.1	PRJNA224116	SAMN09761082	Chromobacterium sp. Rain0013	Complete Genome	1	1	1	0	0
GCF_001559075.2	PRJNA224116	SAMN03996265	Citrobacter amalonaticus FDAARGOS_122	Complete Genome	1	1	1	0	0
GCF_020099335.1	PRJNA224116	SAMN21218845	Citrobacter amalonaticus FDAARGOS_1489	Complete Genome	1	1	1	0	0
GCF_001558935.2	PRJNA224116	SAMN03996309	Citrobacter amalonaticus FDAARGOS_165	Complete Genome	1	1	1	0	0
GCF_018323885.1	PRJNA224116	SAMD00294600	Citrobacter amalonaticus JCM 1661	Complete Genome	1	1	1	0	0
GCF_904425445.1	PRJNA224116	SAMEA7313125	Citrobacter freundii PSV	Complete Genome	1	2	1	0	0
GCF_013883595.1	PRJNA224116	SAMN15148221	Citrobacter freundii RHB24-C03	Complete Genome	1	1	1	0	0
GCF_013882995.1	PRJNA224116	SAMN15148223	Citrobacter freundii RHB24-C05	Complete Genome	1	1	1	0	0
GCF_013785525.1	PRJNA224116	SAMN15148603	Citrobacter freundii RHBSTW-00408	Complete Genome	1	2	1	0	0
GCF_013724985.1	PRJNA224116	SAMN15148754	Citrobacter freundii RHBSTW-00968	Complete Genome	1	2	1	0	0
GCF_021496985.1	PRJNA224116	SAMN15062844	Citrobacter portucalensis BY9F36	Complete Genome	1	1	1	0	0
GCF_023650815.1	PRJNA224116	SAMN23798780	Citrobacter portucalensis GD21SC92T	Complete Genome	2	2	1	0	0
GCF_029719225.1	PRJNA224116	SAMN15488622	Citrobacter portucalensis RHB38-SO-C05	Complete Genome	1	1	1	0	0
GCF_000027085.1	PRJNA224116	SAMEA2272524	Citrobacter rodentium ICC168	Complete Genome	1	3	1	0	0
GCF_021278985.1	PRJNA224116	SAMN21155799	Citrobacter rodentium NBRC 105723 = DSM 16636	Complete Genome	1	3	1	0	0
GCF_015167655.1	PRJNA224116	SAMN16456053	Citrobacter sp. BDA59-3	Complete Genome	1	1	1	0	0
GCF_013786345.1	PRJNA224116	SAMN15148552	Citrobacter sp. RHBSTW-00229	Complete Genome	1	1	1	0	0
GCF_013615435.1	PRJNA224116	SAMN15148751	Citrobacter sp. RHBSTW-00944	Complete Genome	1	1	1	0	0
GCF_029338175.1	PRJNA224116	SAMN33731975	Citrobacter sp. S171	Complete Genome	1	1	1	0	0
GCF_002025225.1	PRJNA224116	SAMN06444903	Citrobacter werkmanii BF-6	Complete Genome	2	2	1	0	0
GCF_019186805.1	PRJNA224116	SAMN17081982	Comamonas fluminis CJ34	Complete Genome	1	1	1	0	0
GCF_002305895.1	PRJNA224116	SAMN06167052	Corallococcus macrosporus DSM 14697	Complete Genome	8	13	1	0	0
GCF_000219105.1	PRJNA224116	SAMN02603152	Corallococcus macrosporus HW-1	Complete Genome	7	8	1	0	0
GCF_001277255.1	PRJNA224116	SAMN03938712	Cronobacter condimenti 1330 LMG 26250	Complete Genome	2	2	1	0	0
GCF_029227755.1	PRJNA224116	SAMN29674978	Cronobacter dublinensis CFSA A14	Complete Genome	1	1	1	0	0
GCF_029227785.1	PRJNA224116	SAMN29675450	Cronobacter dublinensis CFSA A84	Complete Genome	1	1	1	0	0
GCF_001277235.1	PRJNA224116	SAMN03938717	Cronobacter dublinensis subsp. dublinensis LMG 23823	Complete Genome	2	2	1	0	0
GCF_000504545.1	PRJNA224116	SAMN02641531	Cronobacter malonaticus CMCC45402	Complete Genome	1	1	1	0	0
GCF_001277215.2	PRJNA224116	SAMN03938716	Cronobacter malonaticus LMG 23826	Complete Genome	1	1	1	0	0
GCF_001277195.1	PRJNA224116	SAMN03938713	Cronobacter muytjensii ATCC 51329	Complete Genome	2	2	1	0	0
GCF_013425995.1	PRJNA224116	SAMN15493123	Cronobacter sakazakii 5563_17	Complete Genome	1	1	1	0	0
GCF_022648965.1	PRJNA224116	SAMN26420280	Cronobacter sakazakii 70402496	Complete Genome	1	1	1	0	0
GCF_000982825.1	PRJNA224116	SAMN03371468	Cronobacter sakazakii ATCC 29544	Complete Genome	1	1	1	0	0
GCF_000017665.1	PRJNA224116	SAMN02603913	Cronobacter sakazakii ATCC BAA-894	Complete Genome	1	1	1	0	0
GCF_018884125.1	PRJNA224116	SAMN14112903	Cronobacter sakazakii C105731	Complete Genome	1	1	1	0	0
GCF_018884105.1	PRJNA224116	SAMN14112906	Cronobacter sakazakii C79	Complete Genome	1	1	1	0	0
GCF_025345525.1	PRJNA224116	SAMN20586791	Cronobacter sakazakii Crono-589	Complete Genome	2	2	1	0	0
GCF_025345545.1	PRJNA224116	SAMN20587836	Cronobacter sakazakii Crono-684	Complete Genome	1	1	1	0	0
GCF_003516125.1	PRJNA224116	SAMN07540307	Cronobacter sakazakii CS-931	Complete Genome	1	1	1	0	0
GCF_000263215.1	PRJNA224116	SAMN02603850	Cronobacter sakazakii ES15	Complete Genome	1	1	1	0	0
GCF_023805435.1	PRJNA224116	SAMN28951057	Cronobacter sakazakii JXES-28	Complete Genome	1	1	1	0	0
GCF_002071765.2	PRJNA224116	SAMN06124518	Cronobacter sakazakii MOD1-H322	Complete Genome	1	1	1	0	0
GCF_001277275.1	PRJNA224116	SAMN03938714	Cronobacter sakazakii NCTC 8155	Complete Genome	1	1	1	0	0
GCF_000339015.1	PRJNA224116	SAMN02604116	Cronobacter sakazakii SP291 Sp291	Complete Genome	1	1	1	0	0
GCF_025200595.1	PRJNA224116	SAMN30466962	Cronobacter sakazakii USDA-ARS-USMARC-54664	Complete Genome	1	1	1	0	0
GCF_008932145.1	PRJNA224116	SAMN05828177	Cronobacter sp. JZ38	Complete Genome	1	1	1	0	0
GCF_001277175.1	PRJNA224116	SAMN03938715	Cronobacter universalis NCTC 9529	Complete Genome	1	1	1	0	0
GCF_002305875.1	PRJNA224116	SAMN06167122	Cystobacter fuscus DSM 52655	Complete Genome	5	3	1	0	0
GCF_013423845.1	PRJNA224116	SAMN15512205	Delftia acidovorans B804	Complete Genome	1	1	1	0	0
GCF_026970895.1	PRJNA224116	SAMN32161858	Delftia acidovorans BIM B-1761	Complete Genome	1	1	1	0	0
GCF_016027775.1	PRJNA224116	SAMN13450421	Delftia acidovorans FDAARGOS_891	Complete Genome	1	1	1	0	0
GCF_016027075.1	PRJNA224116	SAMN13450439	Delftia acidovorans FDAARGOS_909	Complete Genome	2	3	1	0	0
GCF_016026535.1	PRJNA224116	SAMN13450469	Delftia acidovorans FDAARGOS_939	Complete Genome	1	1	1	0	0
GCF_016127415.1	PRJNA224116	SAMN16357166	Delftia acidovorans FDAARGOS_997	Complete Genome	1	1	1	0	0
GCF_000018665.1	PRJNA224116	SAMN00623041	Delftia acidovorans SPH-1	Complete Genome	1	1	1	0	0
GCF_022846195.1	PRJNA224116	SAMD00407106	Delftia lacustris HQS1	Complete Genome	1	1	1	0	0
GCF_000214395.1	PRJNA224116	SAMN00713625	Delftia sp. Cs1-4	Complete Genome	1	1	1	0	0
GCF_903815225.1	PRJNA224116	SAMEA6863325	Delftia tsuruhatensis BB1455	Complete Genome	1	1	1	0	0
GCF_001753225.1	PRJNA224116	SAMN05828192	Delftia tsuruhatensis CM13	Complete Genome	1	1	1	0	0
GCF_029590315.1	PRJNA224116	SAMN33473866	Delftia tsuruhatensis Ery-6A	Complete Genome	1	1	1	0	0
GCF_029814915.1	PRJNA224116	SAMN30525383	Delftia tsuruhatensis GD03927	Complete Genome	1	1	1	0	0
GCF_029215875.1	PRJNA224116	SAMN33417407	Delftia tsuruhatensis ULwDis3	Complete Genome	2	2	1	0	0
GCF_000341395.1	PRJNA224116	SAMN02602964	Desulfocapsa sulfexigens DSM 10523	Complete Genome	1	1	1	0	0
GCF_000212675.2	PRJNA224116	SAMN00713616	Desulfocurvibacter africanus subsp. africanus str. Walvis Bay	Complete Genome	1	1	1	0	0
GCF_017377395.1	PRJNA224116	SAMN15947215	Desulfonema magnum 4be13	Complete Genome	1	1	1	0	0
GCF_010646885.2	PRJNA224116	SAMN13015367	Desulfopila sp. IMCC35008	Complete Genome	1	1	1	0	0
GCF_009688945.1	PRJNA224116	SAMD00190778	Desulfosarcina alkanivorans PL12	Complete Genome	1	1	1	0	0
GCF_009688965.1	PRJNA224116	SAMD00190779	Desulfosarcina widdelii PP31	Complete Genome	1	1	1	0	0
GCF_001278055.1	PRJNA224116	SAMN03287929	Desulfuromonas soudanensis WTL	Complete Genome	1	1	1	0	0
GCF_009731355.2	PRJNA224116	SAMD00189165	Desulfuromonas sp. AOP6	Complete Genome	1	1	1	0	0
GCF_019704135.1	PRJNA224116	SAMD00272079	Desulfuromonas versatilis NIT-T3	Complete Genome	1	1	1	0	0
GCF_014489535.1	PRJNA224116	SAMN15892346	Diaphorobacter aerolatus KACC 16536	Complete Genome	3	1	1	0	0
GCF_011305995.1	PRJNA224116	SAMN14260603	Diaphorobacter sp. HDW4A	Complete Genome	2	2	1	0	0
GCF_003072645.1	PRJNA224116	SAMN08931231	Dongshaea marina DM2	Complete Genome	2	2	1	0	0
GCF_027924605.1	PRJNA224116	SAMD00557612	Dyella sp. GSA-30	Complete Genome	1	1	1	0	0
GCF_030419005.1	PRJNA224116	SAMN30932845	Eleftheria terrae P9846-PB	Complete Genome	1	1	1	0	0
GCF_002288525.1	PRJNA224116	SAMN07445560	Ensifer sojae CCBAU 05684	Complete Genome	3	2	1	0	0
GCF_900322725.1	PRJNA224116	SAMEA104700141	Enterobacter cloacae complex sp. C45	Complete Genome	2	2	1	0	0
GCF_015708675.1	PRJNA224116	SAMN16131364	Enterobacter mori HSW1412	Complete Genome	1	1	1	0	0
GCF_000410515.1	PRJNA224116	SAMN02603907	Enterobacter sp. R4-368	Complete Genome	1	1	1	0	0
GCF_018141005.1	PRJNA224116	SAMN13316206	Erwinia sp. E602	Complete Genome	1	1	1	0	0
GCF_009738185.1	PRJNA224116	SAMN13441016	Erwinia sp. J780	Complete Genome	1	2	1	0	0
GCF_000026185.1	PRJNA224116	SAMEA2272215	Erwinia tasmaniensis Et1/99	Complete Genome	1	1	1	0	0
GCF_028622295.1	PRJNA224116	SAMN33094111	Escherichia albertii BIA_5	Complete Genome	1	1	1	0	0
GCF_004564035.1	PRJNA224116	SAMN10740161	Escherichia coli 04-00955	Complete Genome	1	1	1	0	0
GCF_012149945.1	PRJNA224116	SAMD00198301	Escherichia coli 09-02E	Complete Genome	2	2	1	0	0
GCF_002310635.1	PRJNA224116	SAMN07618120	Escherichia coli 1105	Complete Genome	1	1	1	0	0
GCF_905332355.1	PRJNA224116	SAMEA8065684	Escherichia coli 127	Complete Genome	1	1	1	0	0
GCF_026723745.1	PRJNA224116	SAMN31927828	Escherichia coli 16843	Complete Genome	1	1	1	0	0
GCF_003204955.1	PRJNA224116	SAMN05468123	Escherichia coli 2016C-3878	Complete Genome	2	1	1	0	0
GCF_002310575.1	PRJNA224116	SAMN07618128	Escherichia coli 317	Complete Genome	1	1	1	0	0
GCF_024917535.1	PRJNA224116	SAMN28174072	Escherichia coli 4750	Complete Genome	2	2	1	0	0
GCF_029855145.1	PRJNA224116	SAMN32977680	Escherichia coli 5132	Complete Genome	2	2	1	0	0
GCF_000013305.1	PRJNA224116	SAMN02604181	Escherichia coli 536	Complete Genome	1	1	1	0	0
GCF_030035565.1	PRJNA224116	SAMN34130386	Escherichia coli 82.0311	Complete Genome	2	2	1	0	0
GCF_030035545.1	PRJNA224116	SAMN34130471	Escherichia coli 82.0312	Complete Genome	2	2	1	0	0
GCF_030035525.1	PRJNA224116	SAMN34130472	Escherichia coli 85.0412	Complete Genome	1	1	1	0	0
GCF_003019095.1	PRJNA224116	SAMN08579587	Escherichia coli 95-3322	Complete Genome	1	1	1	0	0
GCF_029536695.1	PRJNA224116	SAMN33748624	Escherichia coli A0 34/86	Complete Genome	1	1	1	0	0
GCF_022493635.1	PRJNA224116	SAMN04100036	Escherichia coli A13	Complete Genome	1	1	1	0	0
GCF_022493575.1	PRJNA224116	SAMN04100039	Escherichia coli A16	Complete Genome	2	3	1	0	0
GCF_022493435.1	PRJNA224116	SAMN04100047	Escherichia coli A24	Complete Genome	1	1	1	0	0
GCF_022493395.1	PRJNA224116	SAMN04100049	Escherichia coli A26	Complete Genome	1	1	1	0	0
GCF_022493835.1	PRJNA224116	SAMN04100024	Escherichia coli A3	Complete Genome	1	1	1	0	0
GCF_022493315.1	PRJNA224116	SAMN04100053	Escherichia coli A30	Complete Genome	1	1	1	0	0
GCF_022493275.1	PRJNA224116	SAMN04100056	Escherichia coli A33	Complete Genome	1	1	1	0	0
GCF_022493815.1	PRJNA224116	SAMN04100025	Escherichia coli A4	Complete Genome	1	1	1	0	0
GCF_022493115.1	PRJNA224116	SAMN04100064	Escherichia coli A41	Complete Genome	1	1	1	0	0
GCF_022493775.1	PRJNA224116	SAMN04100027	Escherichia coli A6	Complete Genome	1	1	1	0	0
GCF_022493735.1	PRJNA224116	SAMN04100031	Escherichia coli A8	Complete Genome	1	1	1	0	0
GCF_030169195.1	PRJNA224116	SAMN30667240	Escherichia coli AHM8C160RI	Complete Genome	2	3	1	0	0
GCF_030169335.1	PRJNA224116	SAMN30667242	Escherichia coli AHM8C212RI	Complete Genome	2	3	1	0	0
GCF_003325975.1	PRJNA224116	SAMN09640158	Escherichia coli AMSHJX01	Complete Genome	1	1	1	0	0
GCF_028752675.1	PRJNA224116	SAMN23170097	Escherichia coli APEC 16-1068	Complete Genome	1	1	1	0	0
GCF_000813165.1	PRJNA224116	SAMN03274236	Escherichia coli APEC IMT5155	Complete Genome	1	1	1	0	0
GCF_000014845.1	PRJNA224116	SAMN02603424	Escherichia coli APEC O1	Complete Genome	1	1	1	0	0
GCF_001021615.1	PRJNA224116	SAMN03761813	Escherichia coli APEC O18	Complete Genome	1	1	1	0	0
GCF_008152105.1	PRJNA224116	SAMN12272266	Escherichia coli AR Bank #0349	Complete Genome	2	1	1	0	0
GCF_002796585.1	PRJNA224116	SAMN04014858	Escherichia coli AR_0017	Complete Genome	1	1	1	0	0
GCF_028488865.1	PRJNA224116	SAMN28100825	Escherichia coli AR13438	Complete Genome	2	1	1	0	0
GCF_018798845.1	PRJNA224116	SAMN19493560	Escherichia coli AVS0096	Complete Genome	2	2	1	0	0
GCF_029536615.1	PRJNA224116	SAMN33748627	Escherichia coli B1172	Complete Genome	1	1	1	0	0
GCF_007833295.1	PRJNA224116	SAMN12389518	Escherichia coli BCE049	Complete Genome	2	2	1	0	0
GCF_902705295.2	PRJNA224116	SAMEA6109568	Escherichia coli BEN2908 1 day old chicken	Complete Genome	1	1	1	0	0
GCF_902703415.1	PRJNA224116	SAMEA6109570	Escherichia coli BEN5202 laying hen 51 weeks old	Complete Genome	1	1	1	0	0
GCF_002763515.2	PRJNA224116	SAMN07210972	Escherichia coli BH100 substr. MG2014	Complete Genome	1	1	1	0	0
GCF_002859105.1	PRJNA224116	SAMN08117235	Escherichia coli BH100 substr. MG2017	Complete Genome	1	1	1	0	0
GCF_002887715.1	PRJNA224116	SAMN08118424	Escherichia coli BH100L substr. MG2017	Complete Genome	1	1	1	0	0
GCF_002900305.1	PRJNA224116	SAMN08272629	Escherichia coli BH100N substr. MG2017	Complete Genome	1	1	1	0	0
GCF_002951675.1	PRJNA224116	SAMN06219546	Escherichia coli Combat2C1	Complete Genome	1	1	1	0	0
GCF_002787645.1	PRJNA224116	SAMN07944240	Escherichia coli CREC-544	Complete Genome	2	1	1	0	0
GCF_001900395.1	PRJNA224116	SAMN03252426	Escherichia coli D8	Complete Genome	1	1	1	0	0
GCF_016864175.1	PRJNA224116	SAMN13017016	Escherichia coli DE17	Complete Genome	1	1	1	0	0
GCF_027945035.1	PRJNA224116	SAMN31988394	Escherichia coli DETEC-E1005	Complete Genome	2	2	1	0	0
GCF_027945015.1	PRJNA224116	SAMN31988400	Escherichia coli DETEC-E1070	Complete Genome	2	2	1	0	0
GCF_027944775.1	PRJNA224116	SAMN31988477	Escherichia coli DETEC-P793	Complete Genome	2	2	1	0	0
GCF_027944715.1	PRJNA224116	SAMN31988482	Escherichia coli DETEC-P836	Complete Genome	2	2	1	0	0
GCF_027944595.1	PRJNA224116	SAMN31988518	Escherichia coli DETEC-S589	Complete Genome	1	1	1	0	0
GCF_024396575.1	PRJNA224116	SAMN26026495	Escherichia coli DS566	Complete Genome	2	2	1	0	0
GCF_024396555.1	PRJNA224116	SAMN26026496	Escherichia coli DS566-1	Complete Genome	2	2	1	0	0
GCF_024396535.1	PRJNA224116	SAMN26026497	Escherichia coli DS566-2	Complete Genome	2	2	1	0	0
GCF_003697165.2	PRJNA224116	SAMN10252913	Escherichia coli DSM 30083 = JCM 1649 = ATCC 11775	Complete Genome	1	1	1	0	0
GCF_025369875.1	PRJNA224116	SAMN30789304	Escherichia coli E1	Complete Genome	1	1	1	0	0
GCF_025369715.1	PRJNA224116	SAMN30789313	Escherichia coli E10	Complete Genome	1	1	1	0	0
GCF_029625095.1	PRJNA224116	SAMN33924086	Escherichia coli E20	Complete Genome	2	1	1	0	0
GCF_029625455.1	PRJNA224116	SAMN33924088	Escherichia coli E50	Complete Genome	2	1	1	0	0
GCF_029625155.1	PRJNA224116	SAMN33924089	Escherichia coli E57	Complete Genome	2	1	1	0	0
GCF_029625195.1	PRJNA224116	SAMN33924090	Escherichia coli E67	Complete Genome	2	1	1	0	0
GCF_025244805.1	PRJNA224116	SAMN30702412	Escherichia coli Ec15103	Complete Genome	2	2	1	0	0
GCF_003991155.1	PRJNA224116	SAMN09717320	Escherichia coli EC17GD31	Complete Genome	2	1	1	0	0
GCF_024125695.1	PRJNA224116	SAMN29354608	Escherichia coli EC21GDE043	Complete Genome	1	1	1	0	0
GCF_022919035.1	PRJNA224116	SAMN27258881	Escherichia coli EC5654	Complete Genome	1	1	1	0	0
GCF_022559245.1	PRJNA224116	SAMN15904652	Escherichia coli EC8	Complete Genome	2	2	1	0	0
GCF_022982975.1	PRJNA224116	SAMN27395225	Escherichia coli EC9682	Complete Genome	1	1	1	0	0
GCF_001675145.1	PRJNA224116	SAMN03455931	Escherichia coli ECONIH2	Complete Genome	1	1	1	0	0
GCF_013372305.1	PRJNA224116	SAMN15075998	Escherichia coli EcPF40	Complete Genome	2	2	1	0	0
GCF_003346835.1	PRJNA224116	SAMN09710898	Escherichia coli Es_ST80_L1_NDM_10_2017	Complete Genome	1	1	1	0	0
GCF_008370755.1	PRJNA224116	SAMN12275742	Escherichia coli ESBL 15	Complete Genome	1	1	1	0	0
GCF_030013005.1	PRJNA224116	SAMN32549676	Escherichia coli ETEC6335	Complete Genome	2	3	1	0	0
GCF_002844685.1	PRJNA224116	SAMN08148591	Escherichia coli ExPEC XM	Complete Genome	1	1	1	0	0
GCF_018734065.1	PRJNA224116	SAMN19237597	Escherichia coli F11	Complete Genome	1	1	1	0	0
GCF_027945095.1	PRJNA224116	SAMN32691645	Escherichia coli FAH	Complete Genome	2	2	1	0	0
GCF_016889025.1	PRJNA224116	SAMN16357393	Escherichia coli FDAARGOS_1251	Complete Genome	1	1	1	0	0
GCF_016889725.1	PRJNA224116	SAMN16357394	Escherichia coli FDAARGOS_1252	Complete Genome	2	2	1	0	0
GCF_016889865.1	PRJNA224116	SAMN16357395	Escherichia coli FDAARGOS_1253	Complete Genome	1	1	1	0	0
GCF_016889105.1	PRJNA224116	SAMN16357396	Escherichia coli FDAARGOS_1254	Complete Genome	1	1	1	0	0
GCF_016889085.1	PRJNA224116	SAMN16357398	Escherichia coli FDAARGOS_1256	Complete Genome	1	1	1	0	0
GCF_016889185.1	PRJNA224116	SAMN16357399	Escherichia coli FDAARGOS_1257	Complete Genome	1	1	1	0	0
GCF_016889325.1	PRJNA224116	SAMN16357400	Escherichia coli FDAARGOS_1258	Complete Genome	1	1	1	0	0
GCF_016889905.1	PRJNA224116	SAMN16357401	Escherichia coli FDAARGOS_1259	Complete Genome	1	1	1	0	0
GCF_016888925.1	PRJNA224116	SAMN16357402	Escherichia coli FDAARGOS_1260	Complete Genome	1	1	1	0	0
GCF_016888965.1	PRJNA224116	SAMN16357403	Escherichia coli FDAARGOS_1261	Complete Genome	1	1	1	0	0
GCF_016889625.1	PRJNA224116	SAMN16357404	Escherichia coli FDAARGOS_1262	Complete Genome	1	1	1	0	0
GCF_016889685.1	PRJNA224116	SAMN16357409	Escherichia coli FDAARGOS_1267	Complete Genome	1	1	1	0	0
GCF_016904615.1	PRJNA224116	SAMN16357425	Escherichia coli FDAARGOS_1283	Complete Genome	1	1	1	0	0
GCF_016904655.1	PRJNA224116	SAMN16357426	Escherichia coli FDAARGOS_1284	Complete Genome	2	2	1	0	0
GCF_016904475.1	PRJNA224116	SAMN16357434	Escherichia coli FDAARGOS_1292	Complete Genome	1	1	1	0	0
GCF_016903335.1	PRJNA224116	SAMN16357437	Escherichia coli FDAARGOS_1295	Complete Genome	1	1	1	0	0
GCF_016904195.1	PRJNA224116	SAMN16357438	Escherichia coli FDAARGOS_1296	Complete Genome	1	1	1	0	0
GCF_016904535.1	PRJNA224116	SAMN16357439	Escherichia coli FDAARGOS_1297	Complete Genome	1	1	1	0	0
GCF_016904455.1	PRJNA224116	SAMN16357440	Escherichia coli FDAARGOS_1298	Complete Genome	1	1	1	0	0
GCF_016903835.1	PRJNA224116	SAMN16357441	Escherichia coli FDAARGOS_1299	Complete Genome	1	1	1	0	0
GCF_016903915.1	PRJNA224116	SAMN16357442	Escherichia coli FDAARGOS_1300	Complete Genome	1	1	1	0	0
GCF_016904435.1	PRJNA224116	SAMN16357443	Escherichia coli FDAARGOS_1301	Complete Genome	1	1	1	0	0
GCF_016903435.1	PRJNA224116	SAMN16357444	Escherichia coli FDAARGOS_1302	Complete Genome	1	1	1	0	0
GCF_016904075.1	PRJNA224116	SAMN16357445	Escherichia coli FDAARGOS_1303	Complete Genome	1	1	1	0	0
GCF_016903615.1	PRJNA224116	SAMN16357446	Escherichia coli FDAARGOS_1304	Complete Genome	1	1	1	0	0
GCF_016903995.1	PRJNA224116	SAMN16357479	Escherichia coli FDAARGOS_1337	Complete Genome	2	1	1	0	0
GCF_016904175.1	PRJNA224116	SAMN16357514	Escherichia coli FDAARGOS_1372	Complete Genome	1	1	1	0	0
GCF_003812625.1	PRJNA224116	SAMN10163231	Escherichia coli FDAARGOS_536	Complete Genome	1	1	1	0	0
GCF_029962405.1	PRJNA224116	SAMN18536563	Escherichia coli FP4	Complete Genome	1	1	1	0	0
GCF_030625705.1	PRJNA224116	SAMN29883560	Escherichia coli FY26	Complete Genome	1	1	1	0	0
GCF_026651085.1	PRJNA224116	SAMN27361453	Escherichia coli GN02050	Complete Genome	1	1	1	0	0
GCF_026651165.1	PRJNA224116	SAMN27361458	Escherichia coli GN02350	Complete Genome	1	1	1	0	0
GCF_010706435.1	PRJNA224116	SAMN13976059	Escherichia coli GW-AmxH19	Complete Genome	1	1	1	0	0
GCF_029536635.1	PRJNA224116	SAMN33748625	Escherichia coli H22	Complete Genome	1	1	1	0	0
GCF_013004045.1	PRJNA224116	SAMN14785846	Escherichia coli HB37	Complete Genome	1	1	1	0	0
GCF_025159115.1	PRJNA224116	SAMN30636257	Escherichia coli HB42	Complete Genome	2	1	1	0	0
GCF_028201655.1	PRJNA224116	SAMN32755849	Escherichia coli HH45	Complete Genome	1	1	1	0	0
GCF_028201635.1	PRJNA224116	SAMN32755850	Escherichia coli HH97	Complete Genome	1	1	1	0	0
GCF_002953435.1	PRJNA224116	SAMN08409128	Escherichia coli HS13-1	Complete Genome	1	1	1	0	0
GCF_000025745.1	PRJNA224116	SAMN02603334	Escherichia coli IHE3034	Complete Genome	1	1	1	0	0
GCF_018343835.1	PRJNA224116	SAMN16810911	Escherichia coli JA0072	Complete Genome	1	1	1	0	0
GCF_017900995.1	PRJNA224116	SAMN16810912	Escherichia coli JA0257	Complete Genome	1	1	1	0	0
GCF_017900955.1	PRJNA224116	SAMN16810913	Escherichia coli JA0265	Complete Genome	1	1	1	0	0
GCF_017900975.1	PRJNA224116	SAMN16810914	Escherichia coli JA0266	Complete Genome	1	1	1	0	0
GCF_001683435.1	PRJNA224116	SAMN05291917	Escherichia coli K-15KW01	Complete Genome	1	1	1	0	0
GCF_013394575.1	PRJNA224116	SAMN14823672	Escherichia coli K56-43-un	Complete Genome	1	1	1	0	0
GCF_014930915.1	PRJNA224116	SAMN16393114	Escherichia coli KC-Dl-1	Complete Genome	1	1	1	0	0
GCF_022494745.1	PRJNA224116	SAMN25236405	Escherichia coli KKo003	Complete Genome	2	2	1	0	0
GCF_000284495.1	PRJNA224116	SAMEA3138414	Escherichia coli LF82	Complete Genome	2	2	1	0	0
GCF_021398935.1	PRJNA224116	SAMN21159024	Escherichia coli LF82	Complete Genome	2	2	1	0	0
GCF_013390265.1	PRJNA224116	SAMN14840032	Escherichia coli M1/5	Complete Genome	2	2	1	0	0
GCF_016757655.1	PRJNA224116	SAMN17348805	Escherichia coli M-17	Complete Genome	1	1	1	0	0
GCF_003344465.1	PRJNA224116	SAMN09462202	Escherichia coli MCJCHV-1	Complete Genome	2	2	1	0	0
GCF_904863105.1	PRJNA224116	SAMEA3357523	Escherichia coli MINF_1D	Complete Genome	1	1	1	0	0
GCF_002357895.1	PRJNA224116	SAMD00056131	Escherichia coli MRY15-117	Complete Genome	2	1	1	0	0
GCF_002357875.1	PRJNA224116	SAMD00056132	Escherichia coli MRY15-131	Complete Genome	2	1	1	0	0
GCF_016767775.1	PRJNA224116	SAMN14503865	Escherichia coli MS1170	Complete Genome	1	1	1	0	0
GCF_026506395.1	PRJNA224116	SAMN28550358	Escherichia coli MS1494	Complete Genome	1	1	1	0	0
GCF_030515575.1	PRJNA224116	SAMN20934288	Escherichia coli MS15052	Complete Genome	1	1	1	0	0
GCF_030515555.1	PRJNA224116	SAMN20934289	Escherichia coli MS15236	Complete Genome	1	1	1	0	0
GCF_026506315.1	PRJNA224116	SAMN28550362	Escherichia coli MS1737	Complete Genome	1	1	1	0	0
GCF_030515535.1	PRJNA224116	SAMN20934290	Escherichia coli MS20645	Complete Genome	2	2	1	0	0
GCF_030515495.1	PRJNA224116	SAMN20934292	Escherichia coli MS20653	Complete Genome	1	1	1	0	0
GCF_030515475.1	PRJNA224116	SAMN20934293	Escherichia coli MS20654	Complete Genome	1	1	1	0	0
GCF_030515455.1	PRJNA224116	SAMN20934294	Escherichia coli MS20655	Complete Genome	1	1	1	0	0
GCF_030515435.1	PRJNA224116	SAMN20934295	Escherichia coli MS20657	Complete Genome	1	1	1	0	0
GCF_030515405.1	PRJNA224116	SAMN20934296	Escherichia coli MS20658	Complete Genome	1	1	1	0	0
GCF_030515355.1	PRJNA224116	SAMN20934298	Escherichia coli MS20673	Complete Genome	1	1	1	0	0
GCF_030515255.1	PRJNA224116	SAMN20934299	Escherichia coli MS20674	Complete Genome	2	2	1	0	0
GCF_030515215.1	PRJNA224116	SAMN20934301	Escherichia coli MS20677	Complete Genome	2	2	1	0	0
GCF_030515195.1	PRJNA224116	SAMN20934302	Escherichia coli MS21199	Complete Genome	2	2	1	0	0
GCF_030515175.1	PRJNA224116	SAMN20934303	Escherichia coli MS21324	Complete Genome	1	1	1	0	0
GCF_003020885.1	PRJNA224116	SAMN08469740	Escherichia coli MS7163	Complete Genome	1	1	1	0	0
GCF_002846135.1	PRJNA224116	SAMN08148171	Escherichia coli MS8345	Complete Genome	1	1	1	0	0
GCF_904864635.1	PRJNA224116	SAMEA3357497	Escherichia coli MSB2_1A	Complete Genome	2	2	1	0	0
GCF_017901015.1	PRJNA224116	SAMN16810910	Escherichia coli NC101	Complete Genome	1	1	1	0	0
GCF_029542525.1	PRJNA224116	SAMN13623895	Escherichia coli NC101	Complete Genome	1	1	1	0	0
GCF_900635165.1	PRJNA224116	SAMEA3376930	Escherichia coli NCTC11151	Complete Genome	1	1	1	0	0
GCF_900636145.1	PRJNA224116	SAMEA3443772	Escherichia coli NCTC9087	Complete Genome	2	1	1	0	0
GCF_001660585.1	PRJNA224116	SAMN05194365	Escherichia coli NGF1	Complete Genome	1	1	1	0	0
GCF_002024865.1	PRJNA224116	SAMN06314223	Escherichia coli NU14	Complete Genome	1	1	1	0	0
GCF_030347155.1	PRJNA224116	SAMN35028027	Escherichia coli O1:K1:H7 APEC E16002	Complete Genome	1	1	1	0	0
GCF_030347135.1	PRJNA224116	SAMN35028028	Escherichia coli O1:K1:H7 APEC E18006	Complete Genome	1	1	1	0	0
GCF_014770655.1	PRJNA224116	SAMN16183875	Escherichia coli O15:H12 2273-PO3	Complete Genome	2	1	1	0	0
GCF_021398955.1	PRJNA224116	SAMN21159021	Escherichia coli O16:H6 CU37RT-2	Complete Genome	1	1	1	0	0
GCF_001021595.1	PRJNA224116	SAMN02666437	Escherichia coli O18	Complete Genome	1	1	1	0	0
GCF_008124085.1	PRJNA224116	SAMN12603272	Escherichia coli O2:H6 PG20180057	Complete Genome	1	1	1	0	0
GCF_030347175.1	PRJNA224116	SAMN35028026	Escherichia coli O2:K1:H4 APEC E12053	Complete Genome	1	1	1	0	0
GCF_030347095.1	PRJNA224116	SAMN35028030	Escherichia coli O2:K1:H4 APEC E19019	Complete Genome	1	1	1	0	0
GCF_030347075.1	PRJNA224116	SAMN35028031	Escherichia coli O2:K1:H5 APEC E19035	Complete Genome	1	1	1	0	0
GCF_030347115.1	PRJNA224116	SAMN35028029	Escherichia coli O2:K1:H7 APEC E18055	Complete Genome	1	1	1	0	0
GCF_021398465.1	PRJNA224116	SAMN21159019	Escherichia coli O4:H5 CU532-9	Complete Genome	1	1	1	0	0
GCF_000183345.1	PRJNA224116	SAMN02603727	Escherichia coli O83:H1 str. NRG 857C	Complete Genome	3	2	1	0	0
GCF_017639005.1	PRJNA224116	SAMN17214846	Escherichia coli P19_598	Complete Genome	2	1	1	0	0
GCF_029962445.1	PRJNA224116	SAMN18536560	Escherichia coli P4	Complete Genome	1	1	1	0	0
GCF_002285755.1	PRJNA224116	SAMN06920354	Escherichia coli PA45B	Complete Genome	1	1	1	0	0
GCF_011045235.1	PRJNA224116	SAMN13978645	Escherichia coli PapM-32-1	Complete Genome	1	3	1	0	0
GCF_011045215.1	PRJNA224116	SAMN13978668	Escherichia coli PapRG-04-4	Complete Genome	1	1	1	0	0
GCF_024585905.1	PRJNA224116	SAMN18877293	Escherichia coli PK12	Complete Genome	2	1	1	0	0
GCF_023272815.1	PRJNA224116	SAMN27593803	Escherichia coli PS10-3	Complete Genome	2	3	1	0	0
GCF_007833255.1	PRJNA224116	SAMN12389475	Escherichia coli PU-1	Complete Genome	1	1	1	0	0
GCF_022846215.1	PRJNA224116	SAMD00411241	Escherichia coli Rb-3	Complete Genome	1	1	1	0	0
GCF_016776305.1	PRJNA224116	SAMN17373172	Escherichia coli RIVM_C017887	Complete Genome	1	1	1	0	0
GCF_016776125.1	PRJNA224116	SAMN17373185	Escherichia coli RIVM_C028497	Complete Genome	1	1	1	0	0
GCF_016776285.1	PRJNA224116	SAMN17373191	Escherichia coli RIVM_C028620	Complete Genome	1	1	1	0	0
GCF_016776225.1	PRJNA224116	SAMN17373192	Escherichia coli RIVM_C028724	Complete Genome	1	1	1	0	0
GCF_016775925.1	PRJNA224116	SAMN17373198	Escherichia coli RIVM_C029324	Complete Genome	1	1	1	0	0
GCF_000026285.1	PRJNA224116	SAMEA3138231	Escherichia coli S88	Complete Genome	1	1	1	0	0
GCF_024584825.1	PRJNA224116	SAMN04917424	Escherichia coli SA31-1	Complete Genome	1	1	1	0	0
GCF_902810335.1	PRJNA224116	SAMEA6595217	Escherichia coli SC418	Complete Genome	1	1	1	0	0
GCF_019915505.1	PRJNA224116	SAMN20982449	Escherichia coli SCAID URN1-2021 (19/278)	Complete Genome	2	2	1	0	0
GCF_012934475.1	PRJNA224116	SAMN14609773	Escherichia coli SCU-108	Complete Genome	1	1	1	0	0
GCF_012934555.1	PRJNA224116	SAMN14609778	Escherichia coli SCU-116	Complete Genome	1	1	1	0	0
GCF_012934595.1	PRJNA224116	SAMN14609782	Escherichia coli SCU-122	Complete Genome	1	1	1	0	0
GCF_012934615.1	PRJNA224116	SAMN14609783	Escherichia coli SCU-123	Complete Genome	1	1	1	0	0
GCF_012934655.2	PRJNA224116	SAMN14609785	Escherichia coli SCU-125	Complete Genome	1	1	1	0	0
GCF_013315675.1	PRJNA224116	SAMN14943547	Escherichia coli SCU-176	Complete Genome	2	2	1	0	0
GCF_013085905.2	PRJNA224116	SAMN14609789	Escherichia coli SCU-204	Complete Genome	2	2	1	0	0
GCF_013084945.1	PRJNA224116	SAMN14609791	Escherichia coli SCU-306	Complete Genome	1	1	1	0	0
GCF_012934765.1	PRJNA224116	SAMN14609795	Escherichia coli SCU-387	Complete Genome	2	2	1	0	0
GCF_012934785.1	PRJNA224116	SAMN14609800	Escherichia coli SCU-484	Complete Genome	1	1	1	0	0
GCF_001280325.1	PRJNA224116	SAMN04026225	Escherichia coli SF-088	Complete Genome	1	1	1	0	0
GCF_001280385.1	PRJNA224116	SAMN04026226	Escherichia coli SF-166	Complete Genome	1	1	1	0	0
GCF_001280405.1	PRJNA224116	SAMN04026227	Escherichia coli SF-173	Complete Genome	1	1	1	0	0
GCF_001280345.1	PRJNA224116	SAMN04026228	Escherichia coli SF-468	Complete Genome	1	1	1	0	0
GCF_008632595.1	PRJNA224116	SAMN12757101	Escherichia coli ST95-32	Complete Genome	1	1	1	0	0
GCF_002863845.1	PRJNA224116	SAMN07302603	Escherichia coli STEC299	Complete Genome	1	1	1	0	0
GCF_023205415.1	PRJNA224116	SAMN13925525	Escherichia coli STEFF_1	Complete Genome	2	1	1	0	0
GCF_022494075.1	PRJNA224116	SAMN13925558	Escherichia coli STLEFF_29	Complete Genome	2	1	1	0	0
GCF_022494315.1	PRJNA224116	SAMN13925570	Escherichia coli STLIN_13	Complete Genome	2	1	1	0	0
GCF_022353905.1	PRJNA224116	SAMN13925592	Escherichia coli SWHEFF_69	Complete Genome	2	1	1	0	0
GCF_030344975.1	PRJNA224116	SAMN35706290	Escherichia coli T309.Ta3	Complete Genome	1	1	1	0	0
GCF_030389595.1	PRJNA224116	SAMN35769085	Escherichia coli TUM13066	Complete Genome	1	1	1	0	0
GCF_030389295.1	PRJNA224116	SAMN35654468	Escherichia coli TUM13773	Complete Genome	1	1	1	0	0
GCF_000148605.1	PRJNA224116	SAMN00017915	Escherichia coli UM146	Complete Genome	1	1	1	0	0
GCF_017356665.1	PRJNA224116	SAMN16443699	Escherichia coli UPEC129	Complete Genome	1	1	1	0	0
GCF_007833875.1	PRJNA224116	SAMN11664985	Escherichia coli UPEC132	Complete Genome	1	1	1	0	0
GCF_019443605.1	PRJNA224116	SAMN14277528	Escherichia coli UPEC-455U/190220	Complete Genome	2	2	1	0	0
GCF_019443685.1	PRJNA224116	SAMN14277526	Escherichia coli UPEC-774U/190308	Complete Genome	2	2	1	0	0
GCF_014858525.1	PRJNA224116	SAMN16237063	Escherichia coli UTI89	Complete Genome	1	1	1	0	0
GCF_000013265.1	PRJNA224116	SAMN00000110	Escherichia coli UTI89	Complete Genome	1	1	1	0	0
GCF_014930875.1	PRJNA224116	SAMN16339622	Escherichia coli UTI89	Complete Genome	1	1	1	0	0
GCF_015644765.1	PRJNA224116	SAMN16339607	Escherichia coli UTI89	Complete Genome	1	1	1	0	0
GCF_030384705.1	PRJNA224116	SAMN35722723	Escherichia coli VG38-53E1	Complete Genome	1	1	1	0	0
GCF_022760215.1	PRJNA224116	SAMN26856952	Escherichia coli W224N	Complete Genome	1	1	1	0	0
GCF_014168775.1	PRJNA224116	SAMD00194405	Escherichia coli WP3-W18-CRE-03	Complete Genome	2	2	1	0	0
GCF_019802685.1	PRJNA224116	SAMN20855217	Escherichia coli WW2	Complete Genome	2	1	1	0	0
GCF_026248865.1	PRJNA224116	SAMN31720575	Escherichia coli XYEH3783	Complete Genome	2	2	1	0	0
GCF_029962425.1	PRJNA224116	SAMN18536561	Escherichia coli YP3	Complete Genome	1	1	1	0	0
GCF_023658365.1	PRJNA224116	SAMN28703745	Escherichia coli Z0117EC0036	Complete Genome	1	1	1	0	0
GCF_023658305.1	PRJNA224116	SAMN28703748	Escherichia coli Z0117EC0054	Complete Genome	1	1	1	0	0
GCF_023657955.1	PRJNA224116	SAMN28703755	Escherichia coli Z0117EC0117	Complete Genome	1	1	1	0	0
GCF_003076395.1	PRJNA224116	SAMN06649969	Escherichia coli ZJ3920	Complete Genome	1	1	1	0	0
GCF_008064875.1	PRJNA224116	SAMN01916852	Escherichia fergusonii ATCC 35473	Complete Genome	2	2	1	0	0
GCF_016469335.1	PRJNA224116	SAMN15228905	Flocculibacter collagenilyticus SM1988	Complete Genome	1	2	1	0	0
GCF_001895265.1	PRJNA224116	SAMN05464625	Francisella uliginis TX07-7310	Complete Genome	1	1	1	0	0
GCF_000242255.2	PRJNA224116	SAMN02261415	Frateuria aurantia DSM 6220	Complete Genome	1	1	1	0	0
GCF_001983935.1	PRJNA224116	SAMN05726332	Fuerstiella marisgermanici NH11	Complete Genome	4	2	1	0	0
GCF_003367375.1	PRJNA224116	SAMN09742667	Gallaecimonas mangrovi HK-28	Complete Genome	1	1	1	0	0
GCF_000522985.1	PRJNA224116	SAMN02641636	Gemmatirosa kalamazoonensis KBS708	Complete Genome	1	1	1	0	0
GCF_000827125.1	PRJNA224116	SAMN03096814	Geoalkalibacter subterraneus Red1	Complete Genome	1	1	1	0	0
GCF_000012925.1	PRJNA224116	SAMN02598399	Geobacter metallireducens GS-15	Complete Genome	1	1	1	0	0
GCF_000817955.1	PRJNA224116	SAMN03096815	Geobacter pickeringii G13	Complete Genome	1	1	1	0	0
GCF_000210155.1	PRJNA224116	SAMN02604215	Geobacter sulfurreducens KN400	Complete Genome	1	2	1	0	0
GCF_000007985.2	PRJNA224116	SAMN02603989	Geobacter sulfurreducens PCA	Complete Genome	1	2	1	0	0
GCF_019904315.1	PRJNA224116	SAMN20006857	Geobacter sulfurreducens PCA_v2	Complete Genome	1	2	1	0	0
GCF_024205665.1	PRJNA224116	SAMN18616527	Geobacter sulfurreducens PL	Complete Genome	1	2	1	0	0
GCF_030297095.1	PRJNA224116	SAMD00598628	Geobacter sulfurreducens subsp. ethanolicus OSK2A	Complete Genome	1	2	1	0	0
GCF_003574175.1	PRJNA224116	SAMD00066477	Geobacter sulfurreducens YM18	Complete Genome	1	2	1	0	0
GCF_018511305.1	PRJNA224116	SAMN19112950	Geobacter sulfurreducens YM35	Complete Genome	1	2	1	0	0
GCF_002215215.1	PRJNA224116	SAMN06112367	Granulosicoccus antarcticus IMCC3135	Complete Genome	1	1	1	0	0
GCF_000940805.1	PRJNA224116	SAMN03379849	Gynuella sunshinyii YC6258	Complete Genome	2	2	1	0	0
GCF_003253795.1	PRJNA224116	SAMN07206916	Hafnia alvei CBA7135	Complete Genome	1	1	1	0	0
GCF_000597785.2	PRJNA224116	SAMN02951885	Hafnia alvei FB1	Complete Genome	3	2	1	0	0
GCF_902387815.1	PRJNA224116	SAMEA5852013	Hafnia alvei MGYG-HGUT-02508	Complete Genome	1	1	1	0	0
GCF_020150375.1	PRJNA224116	SAMN21366585	Hafnia paralvei AVS0177	Complete Genome	1	1	1	0	0
GCF_001559255.2	PRJNA224116	SAMN03996303	Hafnia paralvei FDAARGOS_158	Complete Genome	1	1	1	0	0
GCF_949789945.1	PRJNA224116	SAMEA112774572	Hafnia paralvei MIP2461	Complete Genome	1	1	1	0	0
GCF_000012985.1	PRJNA224116	SAMN02603483	Hahella chejuensis KCTC 2396	Complete Genome	3	3	1	0	0
GCF_004014695.1	PRJNA224116	SAMN10666572	Hahella sp. KA22	Complete Genome	2	2	1	0	0
GCF_004135205.1	PRJNA224116	SAMN10790512	Hahella sp. KA22	Complete Genome	2	2	1	0	0
GCF_026104355.1	PRJNA224116	SAMN31497625	Halomonas sp. BDJS001	Complete Genome	5	2	1	0	0
GCF_006542315.2	PRJNA224116	SAMN11411493	Halomonas titanicae ANRCS81	Complete Genome	2	2	1	0	0
GCF_013347205.1	PRJNA224116	SAMN12612894	Halomonas titanicae GPM3	Complete Genome	2	1	1	0	0
GCF_014697095.1	PRJNA224116	SAMN15472119	Halomonas titanicae SOB56	Complete Genome	1	1	1	0	0
GCF_002356555.2	PRJNA224116	SAMD00046889	Halorhodospira halochloris DSM 1059	Complete Genome	1	1	1	0	0
GCF_000015585.1	PRJNA224116	SAMN00623046	Halorhodospira halophila SL1	Complete Genome	1	1	1	0	0
GCF_004367745.1	PRJNA224116	SAMN11124440	Herbaspirillum huttiense NFYY 53159	Complete Genome	2	2	1	0	0
GCF_024930265.1	PRJNA224116	SAMN30530037	Herbaspirillum huttiense ZXN111	Complete Genome	3	1	1	0	0
GCF_002025725.1	PRJNA224116	SAMN06130964	Herbaspirillum robiniae AA6	Complete Genome	1	1	1	0	0
GCF_003719195.1	PRJNA224116	SAMN03251813	Herbaspirillum rubrisubalbicans DSM 11543	Complete Genome	1	1	1	0	0
GCF_001483945.1	PRJNA224116	SAMN04334956	Herbaspirillum rubrisubalbicans M1	Complete Genome	3	3	1	0	0
GCF_000300435.2	PRJNA224116	SAMN02469493	Herbaspirillum rubrisubalbicans Os34	Complete Genome	2	2	1	0	0
GCF_000013565.1	PRJNA224116	SAMN02598279	Jannaschia sp. CCS1	Complete Genome	1	1	1	0	0
GCF_003667705.1	PRJNA224116	SAMN10228371	Janthinobacterium agaricidamnosum BHSEK	Complete Genome	1	1	1	0	0
GCF_013372065.1	PRJNA224116	SAMN14299307	Janthinobacterium lividum EIF2	Complete Genome	1	1	1	0	0
GCF_029690045.1	PRJNA224116	SAMN34073736	Janthinobacterium rivuli DEMB2	Complete Genome	1	1	1	0	0
GCF_001758625.2	PRJNA224116	SAMN04320687	Janthinobacterium sp. HH102	Complete Genome	1	1	1	0	0
GCF_002002885.1	PRJNA224116	SAMN06261476	Janthinobacterium sp. LM6	Complete Genome	1	1	1	0	0
GCF_019443505.1	PRJNA224116	SAMN20309292	Janthinobacterium sp. PAMC25594	Complete Genome	1	1	1	0	0
GCF_002327145.1	PRJNA224116	SAMN07638148	Janthinobacterium svalbardensis PAMC 27463	Complete Genome	1	1	1	0	0
GCF_006517255.1	PRJNA224116	SAMN12084176	Janthinobacterium tructae SNU WT1	Complete Genome	2	2	1	0	0
GCF_005671395.1	PRJNA224116	SAMN11650091	Jejubacter calystegiae KSNA2	Complete Genome	1	1	1	0	0
GCF_004295645.1	PRJNA224116	SAMN10613010	Jinshanibacter zhutongyuii CF-458	Complete Genome	2	2	1	0	0
GCF_027570015.1	PRJNA224116	SAMN30885900	Kalamiella piersonii GABEKP28	Complete Genome	1	1	1	0	0
GCF_027920325.1	PRJNA224116	SAMN32512754	Kalamiella piersonii URMC-2103A041	Complete Genome	1	1	1	0	0
GCF_002863865.1	PRJNA224116	SAMN06011404	Ketobacter alkanivorans GI5	Complete Genome	1	1	1	0	0
GCF_015624425.1	PRJNA224116	SAMN14262758	Kinneretia sp. DAIF2	Complete Genome	2	2	1	0	0
GCF_011604725.1	PRJNA224116	SAMN14372988	Klebsiella aerogenes 035	Complete Genome	1	1	1	0	0
GCF_011067245.1	PRJNA224116	SAMN14249374	Klebsiella aerogenes 18-2341	Complete Genome	1	1	1	0	0
GCF_905333855.2	PRJNA224116	SAMEA8158452	Klebsiella aerogenes 57	Complete Genome	1	1	1	0	0
GCF_024917575.1	PRJNA224116	SAMN28173987	Klebsiella aerogenes 722	Complete Genome	1	1	1	0	0
GCF_002796425.1	PRJNA224116	SAMN04014848	Klebsiella aerogenes AR_0007	Complete Genome	1	1	1	0	0
GCF_002796525.1	PRJNA224116	SAMN04014850	Klebsiella aerogenes AR_0009	Complete Genome	1	1	1	0	0
GCF_002796405.1	PRJNA224116	SAMN04014859	Klebsiella aerogenes AR_0018	Complete Genome	1	1	1	0	0
GCF_002948835.2	PRJNA224116	SAMN04014903	Klebsiella aerogenes AR_0062	Complete Genome	1	1	1	0	0
GCF_010509815.1	PRJNA224116	SAMN12881488	Klebsiella aerogenes AUH-KAM-9	Complete Genome	1	1	1	0	0
GCF_008931665.1	PRJNA224116	SAMN12289361	Klebsiella aerogenes C9	Complete Genome	1	1	1	0	0
GCF_001021995.1	PRJNA224116	SAMN03733745	Klebsiella aerogenes CAV1320	Complete Genome	1	1	1	0	0
GCF_000334515.1	PRJNA224116	SAMEA3138432	Klebsiella aerogenes EA1509E	Complete Genome	1	1	1	0	0
GCF_016939495.1	PRJNA224116	SAMN16933261	Klebsiella aerogenes EA46506	Complete Genome	1	1	1	0	0
GCF_019047925.1	PRJNA224116	SAMN16357583	Klebsiella aerogenes FDAARGOS 1441	Complete Genome	1	1	1	0	0
GCF_019048125.1	PRJNA224116	SAMN16357584	Klebsiella aerogenes FDAARGOS 1442	Complete Genome	1	1	1	0	0
GCF_001593585.2	PRJNA224116	SAMN03996283	Klebsiella aerogenes FDAARGOS_139	Complete Genome	1	1	1	0	0
GCF_001559215.2	PRJNA224116	SAMN03996296	Klebsiella aerogenes FDAARGOS_152	Complete Genome	1	1	1	0	0
GCF_003546885.1	PRJNA224116	SAMN06173340	Klebsiella aerogenes FDAARGOS_327	Complete Genome	1	1	1	0	0
GCF_002591115.1	PRJNA224116	SAMN07312407	Klebsiella aerogenes FDAARGOS_363	Complete Genome	1	1	1	0	0
GCF_003812185.1	PRJNA224116	SAMN10163207	Klebsiella aerogenes FDAARGOS_513	Complete Genome	1	1	1	0	0
GCF_008693885.1	PRJNA224116	SAMN11056356	Klebsiella aerogenes FDAARGOS_641	Complete Genome	1	1	1	0	0
GCF_001571545.2	PRJNA224116	SAMN03448049	Klebsiella aerogenes G7	Complete Genome	1	1	1	0	0
GCF_009909445.1	PRJNA224116	SAMN13829509	Klebsiella aerogenes HNHF1	Complete Genome	1	1	1	0	0
GCF_013403435.2	PRJNA224116	SAMN15344675	Klebsiella aerogenes IIIF7SW-P1	Complete Genome	1	1	1	0	0
GCF_007632255.1	PRJNA224116	SAMN12330869	Klebsiella aerogenes Ka37751	Complete Genome	1	1	1	0	0
GCF_019931695.1	PRJNA224116	SAMN20964956	Klebsiella aerogenes KAE3SP	Complete Genome	1	1	1	0	0
GCF_000215745.1	PRJNA224116	SAMN02603581	Klebsiella aerogenes KCTC 2190	Complete Genome	1	1	1	0	0
GCF_006874725.1	PRJNA224116	SAMN10788268	Klebsiella aerogenes LU2	Complete Genome	1	1	1	0	0
GCF_904863085.1	PRJNA224116	SAMEA3357515	Klebsiella aerogenes MINF_10B-sc-2280448	Complete Genome	1	1	1	0	0
GCF_900637945.1	PRJNA224116	SAMEA80457418	Klebsiella aerogenes NCTC9735	Complete Genome	1	1	1	0	0
GCF_019048885.1	PRJNA224116	SAMN19778273	Klebsiella aerogenes NTT31XS	Complete Genome	1	1	1	0	0
GCF_022759605.1	PRJNA224116	SAMN26813932	Klebsiella aerogenes NY1464	Complete Genome	1	1	1	0	0
GCF_022759585.1	PRJNA224116	SAMN26813722	Klebsiella aerogenes NY1688	Complete Genome	1	1	1	0	0
GCF_029717585.1	PRJNA224116	SAMN15488518	Klebsiella aerogenes RHB08-SO-C04	Complete Genome	1	1	1	0	0
GCF_029717425.1	PRJNA224116	SAMN15488532	Klebsiella aerogenes RHB11-E1-C08	Complete Genome	1	1	1	0	0
GCF_013727635.1	PRJNA224116	SAMN15148733	Klebsiella aerogenes RHBSTW-00898	Complete Genome	1	1	1	0	0
GCF_029027985.1	PRJNA224116	SAMN33464185	Klebsiella aerogenes RX7.1	Complete Genome	1	1	1	0	0
GCF_022700775.1	PRJNA224116	SAMN16552197	Klebsiella aerogenes S148-1	Complete Genome	1	1	1	0	0
GCF_027595505.1	PRJNA224116	SAMN16387622	Klebsiella aerogenes S2_CRE2	Complete Genome	1	1	1	0	0
GCF_027595705.1	PRJNA224116	SAMN16387652	Klebsiella aerogenes S33_CRE34	Complete Genome	1	1	1	0	0
GCF_024661995.1	PRJNA224116	SAMN29482475	Klebsiella aerogenes TS2020	Complete Genome	1	1	1	0	0
GCF_014169215.1	PRJNA224116	SAMD00194509	Klebsiella aerogenes WP5-W18-CRE-01	Complete Genome	1	1	1	0	0
GCF_009732835.1	PRJNA224116	SAMN12877717	Klebsiella aerogenes Y1	Complete Genome	1	1	1	0	0
GCF_009732815.1	PRJNA224116	SAMN12877718	Klebsiella aerogenes Y3	Complete Genome	1	1	1	0	0
GCF_009732795.1	PRJNA224116	SAMN12877719	Klebsiella aerogenes Y6	Complete Genome	1	1	1	0	0
GCF_018388785.1	PRJNA224116	SAMN18951231	Klebsiella sp. A52	Complete Genome	1	1	1	0	0
GCF_023195735.1	PRJNA224116	SAMN27625780	Kluyvera ascorbata SK	Complete Genome	2	2	1	0	0
GCF_009363135.1	PRJNA224116	SAMN13053191	Kosakonia arachidis KACC 18508	Complete Genome	1	1	1	0	0
GCF_004089895.1	PRJNA224116	SAMN10739544	Kosakonia cowanii FBS 223	Complete Genome	1	1	1	0	0
GCF_001975225.1	PRJNA224116	SAMN06219867	Kosakonia cowanii JCM 10956 = DSM 18146 888-76	Complete Genome	1	1	1	0	0
GCF_030674855.1	PRJNA224116	SAMN33277634	Kosakonia cowanii LgD2	Complete Genome	1	1	1	0	0
GCF_025758125.1	PRJNA224116	SAMN31142863	Kosakonia cowanii LT-1	Complete Genome	1	1	1	0	0
GCF_021172805.1	PRJNA224116	SAMN17393359	Kosakonia cowanii Pa82	Complete Genome	1	1	1	0	0
GCF_020544365.1	PRJNA224116	SAMN16873003	Kosakonia oryzae IAC-BECa90	Complete Genome	2	1	1	0	0
GCF_027886705.1	PRJNA224116	SAMN32412007	Kosakonia oryzendophytica FY-07	Complete Genome	1	1	1	0	0
GCF_015167415.1	PRJNA224116	SAMN16456054	Kosakonia pseudosacchari BDA62-3	Complete Genome	1	1	1	0	0
GCF_027912575.1	PRJNA224116	SAMN32660026	Kosakonia pseudosacchari RX.G5M8	Complete Genome	1	1	1	0	0
GCF_000280495.2	PRJNA224116	SAMN02470245	Kosakonia radicincitans DSM 16656	Complete Genome	1	1	1	0	0
GCF_001887675.1	PRJNA224116	SAMN04584361	Kosakonia radicincitans GXGL-4A	Complete Genome	2	1	1	0	0
GCF_001683395.1	PRJNA224116	SAMN05349011	Kosakonia sacchari BO-1	Complete Genome	1	1	1	0	0
GCF_009914275.1	PRJNA224116	SAMN11843839	Kosakonia sacchari DSM 107661	Complete Genome	1	1	1	0	0
GCF_000300455.3	PRJNA224116	SAMN02472168	Kosakonia sacchari SP1	Complete Genome	1	1	1	0	0
GCF_003864115.1	PRJNA224116	SAMN10474190	Kosakonia sp. CCTCC M2018092	Complete Genome	1	1	1	0	0
GCF_025642095.1	PRJNA224116	SAMN30958817	Kosakonia sp. ML.JS2a	Complete Genome	1	1	1	0	0
GCF_014490785.1	PRJNA224116	SAMN14560643	Kosakonia sp. SMBL-WEM22	Complete Genome	1	1	1	0	0
GCF_002237595.1	PRJNA224116	SAMN07372103	Labrenzia sp. VG12	Complete Genome	5	4	1	0	0
GCF_008330945.1	PRJNA224116	SAMN12641115	Labrys sp. KNU-23	Complete Genome	1	1	1	0	0
GCF_900635815.1	PRJNA224116	SAMEA3111975	Legionella cherrii NCTC11976	Complete Genome	1	1	1	0	0
GCF_014109825.1	PRJNA224116	SAMN15458482	Legionella sp. PC997	Complete Genome	1	1	1	0	0
GCF_900186965.1	PRJNA224116	SAMEA4412668	Legionella spiritensis NCTC11990	Complete Genome	1	1	1	0	0
GCF_900637495.1	PRJNA224116	SAMEA44548168	Legionella spiritensis NCTC12082	Complete Genome	1	1	1	0	0
GCF_003051885.1	PRJNA224116	SAMN08822631	Lelliottia sp. WB101	Complete Genome	1	1	1	0	0
GCF_000284315.1	PRJNA224116	SAMD00061058	Leptospirillum ferrooxidans C2-3	Complete Genome	1	1	1	0	0
GCF_000019785.1	PRJNA224116	SAMN02598429	Leptothrix cholodnii SP-6	Complete Genome	1	1	1	0	0
GCF_004295665.1	PRJNA224116	SAMN10662180	Litorilituus sediminis JCM 17549	Complete Genome	1	1	1	0	0
GCF_001618865.1	PRJNA224116	SAMN04546182	Luteitalea pratensis DSM 100886 HEG_-6_39	Complete Genome	1	1	1	0	0
GCF_018732085.1	PRJNA224116	SAMN19374475	Lysobacter capsici NF87_2	Complete Genome	1	1	1	0	0
GCF_005954665.1	PRJNA224116	SAMN11774060	Lysobacter enzymogenes YC36	Complete Genome	1	1	1	0	0
GCF_000023445.1	PRJNA224116	SAMN00001870	Maridesulfovibrio salexigens DSM 2638	Complete Genome	1	1	1	0	0
GCF_026153455.1	PRJNA224116	SAMN31615008	Marinimicrobium sp. C6131	Complete Genome	1	1	1	0	0
GCF_014623465.1	PRJNA224116	SAMN15963190	Marinomonas arctica BSI20414	Complete Genome	1	1	1	0	0
GCF_000192865.1	PRJNA224116	SAMN00713593	Marinomonas mediterranea MMB-1	Complete Genome	1	1	1	0	0
GCF_028472825.1	PRJNA224116	SAMN13840486	Marinomonas mediterranea MMB-1	Complete Genome	1	1	1	0	0
GCF_028472805.1	PRJNA224116	SAMN13840487	Marinomonas mediterranea MMB-2 (IVIA-Po-186)	Complete Genome	1	1	1	0	0
GCF_028472785.1	PRJNA224116	SAMN13840488	Marinomonas mediterranea MMB-3 (CPR1)	Complete Genome	1	1	1	0	0
GCF_024397855.1	PRJNA224116	SAMN18739890	Marinomonas rhizomae MB12-11	Complete Genome	1	2	1	0	0
GCF_013459415.1	PRJNA224116	SAMN15041781	Martelella sp. NC18	Complete Genome	2	2	1	0	0
GCF_013459645.1	PRJNA224116	SAMN15042369	Martelella sp. NC20	Complete Genome	2	2	1	0	0
GCF_015689335.1	PRJNA224116	SAMN16742693	Massilia antarctica P9640	Complete Genome	5	4	1	0	0
GCF_002752675.1	PRJNA224116	SAMN07786919	Massilia violaceinigra B2	Complete Genome	5	3	1	0	0
GCF_022811105.1	PRJNA224116	SAMN16483106	Massilia violaceinigra sipir	Complete Genome	4	3	1	0	0
GCF_002305855.1	PRJNA224116	SAMN06850203	Melittangium boletus DSM 14713	Complete Genome	2	3	1	0	0
GCF_001686985.1	PRJNA224116	SAMN04853078	Mesorhizobium amorphae CCNWGS0123	Complete Genome	1	1	1	0	0
GCF_000185905.1	PRJNA224116	SAMN00713576	Mesorhizobium ciceri biovar biserrulae WSM1271	Complete Genome	1	1	1	0	0
GCF_001618845.1	PRJNA224116	SAMN04604739	Mesorhizobium ciceri biovar biserrulae WSM1284	Complete Genome	1	1	1	0	0
GCF_001618825.1	PRJNA224116	SAMN04604738	Mesorhizobium ciceri CC1192	Complete Genome	1	1	1	0	0
GCF_024371385.1	PRJNA224116	SAMN23371988	Mesorhizobium ciceri R30	Complete Genome	1	1	1	0	0
GCF_013170725.1	PRJNA224116	SAMN05172962	Mesorhizobium erdmanii NZP2014	Complete Genome	1	1	1	0	0
GCF_014189455.1	PRJNA224116	SAMN14403981	Mesorhizobium huakuii 583	Complete Genome	1	1	1	0	0
GCF_000009625.1	PRJNA224116	SAMD00061086	Mesorhizobium japonicum MAFF 303099	Complete Genome	1	1	1	0	0
GCF_009761735.1	PRJNA224116	SAMN02597167	Mesorhizobium japonicum R7A	Complete Genome	1	1	1	0	0
GCF_012913625.1	PRJNA224116	SAMN02597167	Mesorhizobium japonicum R7A	Complete Genome	1	1	1	0	0
GCF_012972145.1	PRJNA224116	SAMN14677145	Mesorhizobium japonicum R7ANSstar	Complete Genome	1	1	1	0	0
GCF_012913645.1	PRJNA224116	SAMN14650140	Mesorhizobium japonicum R7Astar	Complete Genome	1	1	1	0	0
GCF_012972105.1	PRJNA224116	SAMN14677114	Mesorhizobium japonicum R7AstarV2	Complete Genome	1	1	1	0	0
GCF_013170785.1	PRJNA224116	SAMN10272903	Mesorhizobium jarvisii ATCC 33669	Complete Genome	1	1	1	0	0
GCF_013170705.1	PRJNA224116	SAMN05172963	Mesorhizobium loti NZP2042	Complete Genome	1	1	1	0	0
GCF_013170845.1	PRJNA224116	SAMN02597285	Mesorhizobium loti R88b	Complete Genome	1	1	1	0	0
GCF_030272285.1	PRJNA224116	SAMN23372083	Mesorhizobium mediterraneum R31	Complete Genome	1	1	1	0	0
GCF_024707545.1	PRJNA224116	SAMN16263246	Mesorhizobium onobrychidis OM4	Complete Genome	1	1	1	0	0
GCF_016756475.1	PRJNA224116	SAMD00233069	Mesorhizobium sp. 113-1-2	Complete Genome	1	1	1	0	0
GCF_016756495.1	PRJNA224116	SAMD00233070	Mesorhizobium sp. 113-3-3	Complete Genome	1	1	1	0	0
GCF_016756515.1	PRJNA224116	SAMD00233071	Mesorhizobium sp. 113-3-9	Complete Genome	1	1	1	0	0
GCF_016756535.1	PRJNA224116	SAMD00233072	Mesorhizobium sp. 131-2-1	Complete Genome	1	1	1	0	0
GCF_016756555.1	PRJNA224116	SAMD00233073	Mesorhizobium sp. 131-2-5	Complete Genome	1	1	1	0	0
GCF_016756575.1	PRJNA224116	SAMD00233074	Mesorhizobium sp. 131-3-5	Complete Genome	1	1	1	0	0
GCF_001672375.2	PRJNA224116	SAMN05178586	Mesorhizobium sp. AA22	Complete Genome	1	1	1	0	0
GCF_024746835.1	PRJNA224116	SAMN20510606	Mesorhizobium sp. AR02	Complete Genome	1	1	1	0	0
GCF_024746815.1	PRJNA224116	SAMN20510607	Mesorhizobium sp. AR07	Complete Genome	1	1	1	0	0
GCF_024746795.1	PRJNA224116	SAMN20510608	Mesorhizobium sp. AR10	Complete Genome	1	1	1	0	0
GCF_006442795.2	PRJNA224116	SAMN12071642	Mesorhizobium sp. B1-1-8	Complete Genome	1	1	1	0	0
GCF_006442975.2	PRJNA224116	SAMN12071644	Mesorhizobium sp. B2-1-1	Complete Genome	1	1	1	0	0
GCF_006442545.2	PRJNA224116	SAMN12071651	Mesorhizobium sp. B2-1-8	Complete Genome	1	1	1	0	0
GCF_006440675.2	PRJNA224116	SAMN12071715	Mesorhizobium sp. B2-8-5	Complete Genome	1	1	1	0	0
GCF_006439395.2	PRJNA224116	SAMN12071731	Mesorhizobium sp. B4-1-4	Complete Genome	1	1	1	0	0
GCF_030323105.1	PRJNA224116	SAMN29271995	Mesorhizobium sp. C120A	Complete Genome	1	1	1	0	0
GCF_030323245.1	PRJNA224116	SAMN29272002	Mesorhizobium sp. C372A	Complete Genome	1	1	1	0	0
GCF_030323185.1	PRJNA224116	SAMN29272006	Mesorhizobium sp. C399B	Complete Genome	1	1	1	0	0
GCF_015500075.1	PRJNA224116	SAMN13014950	Mesorhizobium sp. INR15	Complete Genome	1	1	1	0	0
GCF_016591715.1	PRJNA224116	SAMD00251586	Mesorhizobium sp. J8	Complete Genome	1	1	1	0	0
GCF_016756595.1	PRJNA224116	SAMD00233075	Mesorhizobium sp. L-2-11	Complete Genome	1	1	1	0	0
GCF_016756635.1	PRJNA224116	SAMD00233077	Mesorhizobium sp. L-8-10	Complete Genome	1	1	1	0	0
GCF_016756615.1	PRJNA224116	SAMD00233076	Mesorhizobium sp. L-8-3	Complete Genome	1	1	1	0	0
GCF_003952465.1	PRJNA224116	SAMN09232659	Mesorhizobium sp. M1B.F.Ca.ET.045.04.1.1	Complete Genome	1	1	1	0	0
GCF_003952385.1	PRJNA224116	SAMN09232655	Mesorhizobium sp. M1D.F.Ca.ET.043.01.1.1	Complete Genome	1	1	1	0	0
GCF_003952485.1	PRJNA224116	SAMN09232658	Mesorhizobium sp. M1E.F.Ca.ET.045.02.1.1	Complete Genome	1	1	1	0	0
GCF_003952405.1	PRJNA224116	SAMN09232656	Mesorhizobium sp. M2A.F.Ca.ET.043.02.1.1	Complete Genome	1	1	1	0	0
GCF_003952445.1	PRJNA224116	SAMN09232657	Mesorhizobium sp. M2A.F.Ca.ET.043.05.1.1	Complete Genome	1	1	1	0	0
GCF_003952425.1	PRJNA224116	SAMN09232661	Mesorhizobium sp. M2A.F.Ca.ET.046.03.2.1	Complete Genome	1	1	1	0	0
GCF_003952525.1	PRJNA224116	SAMN09232671	Mesorhizobium sp. M3A.F.Ca.ET.080.04.2.1	Complete Genome	1	1	1	0	0
GCF_003952365.1	PRJNA224116	SAMN09232642	Mesorhizobium sp. M9A.F.Ca.ET.002.03.1.2	Complete Genome	1	1	1	0	0
GCF_013170805.1	PRJNA224116	SAMN14571557	Mesorhizobium sp. NZP2077	Complete Genome	1	1	1	0	0
GCF_013170745.1	PRJNA224116	SAMN10272910	Mesorhizobium sp. NZP2077	Complete Genome	1	1	1	0	0
GCF_013170765.1	PRJNA224116	SAMN10272907	Mesorhizobium sp. NZP2234	Complete Genome	1	1	1	0	0
GCF_013170825.1	PRJNA224116	SAMN10272909	Mesorhizobium sp. NZP2298	Complete Genome	1	1	1	0	0
GCF_004136315.1	PRJNA224116	SAMN08329305	Mesorhizobium sp. Pch-S	Complete Genome	1	1	1	0	0
GCF_001672455.2	PRJNA224116	SAMN05178614	Mesorhizobium sp. WSM1497	Complete Genome	1	1	1	0	0
GCF_029674545.1	PRJNA224116	SAMN34002242	Mesorhizobium sp. WSM4904	Complete Genome	1	1	1	0	0
GCF_029674625.1	PRJNA224116	SAMN34002243	Mesorhizobium sp. WSM4906	Complete Genome	1	1	1	0	0
GCF_008727715.1	PRJNA224116	SAMN12645991	Mesorhizobium terrae NIBRBAC000500504	Complete Genome	1	1	1	0	0
GCF_001548015.1	PRJNA224116	SAMD00024788	Methylobacterium aquaticum MA-22A	Complete Genome	7	6	1	0	0
GCF_029761955.1	PRJNA224116	SAMN34022393	Methylobacterium indicum JDJ13	Complete Genome	4	5	1	0	0
GCF_017347565.1	PRJNA224116	SAMD00238607	Methylobacterium indicum VL1	Complete Genome	3	3	1	0	0
GCF_000364445.2	PRJNA224116	SAMN02471377	Methylobacterium mesophilicum SR1.6/6	Complete Genome	1	1	1	0	0
GCF_000019725.1	PRJNA224116	SAMN00000277	Methylobacterium radiotolerans JCM 2831	Complete Genome	1	1	1	0	0
GCF_003173755.1	PRJNA224116	SAMN09235361	Methylobacterium terrae 17Sr1-28	Complete Genome	5	4	1	0	0
GCF_024360925.2	PRJNA224116	SAMN29722435	Methylomonas rapida MP1	Complete Genome	1	1	1	0	0
GCF_021117295.1	PRJNA224116	SAMN23296441	Methylorubrum sp. B1-46	Complete Genome	1	2	1	0	0
GCF_000968535.2	PRJNA224116	SAMEA3283107	Methylotuvimicrobium alcaliphilum 20Z	Complete Genome	1	1	1	0	0
GCF_005931095.1	PRJNA224116	SAMN10752162	Methylotuvimicrobium buryatense 5GB1C	Complete Genome	1	1	1	0	0
GCF_001653795.1	PRJNA224116	SAMN03704891	Mitsuaria sp. 7	Complete Genome	3	3	1	0	0
GCF_002953215.1	PRJNA224116	SAMN08369926	Mixta calida DSM 22759	Complete Genome	1	1	1	0	0
GCF_009914055.1	PRJNA224116	SAMN08707616	Mixta intestinalis SRCM103226	Complete Genome	1	1	1	0	0
GCF_009867135.1	PRJNA224116	SAMN13697796	Moraxella osloensis YV1	Complete Genome	2	2	1	0	0
GCF_020911745.1	PRJNA224116	SAMN19659029	Morganella morganii CTX51T	Complete Genome	2	1	1	0	0
GCF_003034205.2	PRJNA224116	SAMN08142803	Morganella morganii FAM24091	Complete Genome	2	1	1	0	0
GCF_019243605.1	PRJNA224116	SAMN17070622	Morganella morganii FAM24206	Complete Genome	3	1	1	0	0
GCF_019243485.1	PRJNA224116	SAMN17070621	Morganella morganii FAM24670	Complete Genome	2	1	1	0	0
GCF_019243435.1	PRJNA224116	SAMN17070562	Morganella morganii FAM24671	Complete Genome	2	1	1	0	0
GCF_019243335.1	PRJNA224116	SAMN17070561	Morganella morganii FAM24672	Complete Genome	2	1	1	0	0
GCF_019243235.1	PRJNA224116	SAMN17070466	Morganella morganii FAM24675	Complete Genome	2	1	1	0	0
GCF_019243165.1	PRJNA224116	SAMN17069496	Morganella morganii FAM24676	Complete Genome	2	1	1	0	0
GCF_019243055.1	PRJNA224116	SAMN17066452	Morganella morganii FAM24678	Complete Genome	2	1	1	0	0
GCF_019242955.1	PRJNA224116	SAMN17066406	Morganella morganii FAM24679	Complete Genome	2	1	1	0	0
GCF_019243695.1	PRJNA224116	SAMN17059475	Morganella morganii FAM24681	Complete Genome	2	1	1	0	0
GCF_019242835.1	PRJNA224116	SAMN17058980	Morganella morganii FAM24685	Complete Genome	2	1	1	0	0
GCF_949789215.1	PRJNA224116	SAMEA112774570	Morganella morganii HIS2824	Complete Genome	3	2	1	0	0
GCF_018219455.1	PRJNA224116	SAMN15297286	Moritella sp. 5	Complete Genome	1	1	1	0	0
GCF_000280925.3	PRJNA224116	SAMN02469988	Myxococcus hansupus contaminant ex DSM 436	Complete Genome	4	8	1	0	0
GCF_026810205.1	PRJNA224116	SAMN31786603	Myxococcus sp. NMCA1	Complete Genome	6	8	1	0	0
GCF_030168875.1	PRJNA224116	SAMN18969138	Myxococcus sp. SDU36	Complete Genome	6	10	1	0	0
GCF_000331735.1	PRJNA224116	SAMN02603594	Myxococcus stipitatus DSM 14675	Complete Genome	8	7	1	0	0
GCF_019895115.1	PRJNA224116	SAMN20115066	Myxococcus xanthus ATCC 27925	Complete Genome	7	8	1	0	0
GCF_000012685.1	PRJNA224116	SAMN02604018	Myxococcus xanthus DK 1622	Complete Genome	5	6	1	0	0
GCF_015775755.1	PRJNA224116	SAMN16960798	Myxococcus xanthus DK1622::pDPO-Mxn116-Pvan-Tpase	Complete Genome	5	6	1	0	0
GCF_018517205.1	PRJNA224116	SAMN17866159	Myxococcus xanthus DZ2	Complete Genome	7	8	1	0	0
GCF_020827275.1	PRJNA224116	SAMN20336115	Myxococcus xanthus DZ2	Complete Genome	7	8	1	0	0
GCF_006400955.1	PRJNA224116	SAMN05757018	Myxococcus xanthus GH3.5.6c2	Complete Genome	5	9	1	0	0
GCF_006401215.1	PRJNA224116	SAMN05757019	Myxococcus xanthus GH5.1.9c20	Complete Genome	5	9	1	0	0
GCF_006401635.1	PRJNA224116	SAMN05757020	Myxococcus xanthus KF3.2.8c11	Complete Genome	8	8	1	0	0
GCF_006402015.1	PRJNA224116	SAMN05757021	Myxococcus xanthus KF4.3.9c1	Complete Genome	5	9	1	0	0
GCF_006402415.1	PRJNA224116	SAMN05757022	Myxococcus xanthus MC3.3.5c16	Complete Genome	2	5	1	0	0
GCF_006402735.1	PRJNA224116	SAMN05757023	Myxococcus xanthus MC3.5.9c15	Complete Genome	2	5	1	0	0
GCF_016698685.1	PRJNA224116	SAMN17293126	Myxococcus xanthus R31	Complete Genome	9	9	1	0	0
GCF_026965555.1	PRJNA224116	SAMN31713170	Nannocystis sp. fl3	Complete Genome	13	8	1	0	0
GCF_900638345.1	PRJNA224116	SAMEA104210758	Neisseria animaloris NCTC12227	Complete Genome	1	2	1	0	0
GCF_900637855.1	PRJNA224116	SAMEA48401668	Neisseria animaloris NCTC12228	Complete Genome	1	2	1	0	0
GCF_900636765.1	PRJNA224116	SAMEA3871785	Neisseria canis NCTC10296	Complete Genome	2	4	1	0	0
GCF_022870885.1	PRJNA224116	SAMN24043413	Neisseria dumasiana LMG 30012	Complete Genome	3	2	1	0	0
GCF_022749495.1	PRJNA224116	SAMN26652324	Neisseria macacae ATCC 33926	Complete Genome	1	4	1	0	0
GCF_014054945.1	PRJNA224116	SAMN15603184	Neisseria sicca DSM 17713	Complete Genome	3	2	1	0	0
GCF_017753665.1	PRJNA224116	SAMN18451419	Neisseria sicca NS20201025	Complete Genome	1	2	1	0	0
GCF_022870825.1	PRJNA224116	SAMN24043416	Neisseria sp. Dent CA1/247	Complete Genome	1	1	1	0	0
GCF_946902045.1	PRJNA224116	SAMEA111348536	Neisseria sp. Marseille-Q5346	Complete Genome	1	4	1	0	0
GCF_014596425.2	PRJNA224116	SAMN05362870	Neisseria sp. RH3002v2g	Complete Genome	1	2	1	0	0
GCF_005221305.1	PRJNA224116	SAMN11461056	Neisseria subflava ATCC 49275	Complete Genome	1	4	1	0	0
GCF_024205685.1	PRJNA224116	SAMN18320771	Neisseria subflava HP0048	Complete Genome	1	2	1	0	0
GCF_024205725.1	PRJNA224116	SAMN18320768	Neisseria subflava TT0073	Complete Genome	1	3	1	0	0
GCF_014054885.1	PRJNA224116	SAMN15603185	Neisseria wadsworthii DSM 22245	Complete Genome	2	4	1	0	0
GCF_008807015.1	PRJNA224116	SAMN09853484	Neisseria zalophi ATCC BAA-2455	Complete Genome	1	4	1	0	0
GCF_900187305.1	PRJNA224116	SAMEA4504057	Neisseria zoodegmatis NCTC12230	Complete Genome	1	1	1	0	0
GCF_000731315.1	PRJNA224116	SAMEA3139073	Neorhizobium galegae bv. orientalis str. HAMBI 540	Complete Genome	1	1	1	0	0
GCF_000355765.4	PRJNA224116	SAMEA2272307	Nitrosospira lacus APG3	Complete Genome	1	1	1	0	0
GCF_017161445.1	PRJNA224116	SAMN11158593	Niveibacterium microcysteis HC41	Complete Genome	2	2	1	0	0
GCF_002162375.1	PRJNA224116	SAMN06234459	Oleiphilus messinensis ME102	Complete Genome	2	2	1	0	0
GCF_002984485.1	PRJNA224116	SAMN06173342	Oligella urethralis FDAARGOS_329	Complete Genome	1	1	1	0	0
GCF_022811525.1	PRJNA224116	SAMN16561532	Orrella daihaiensis f23	Complete Genome	1	1	1	0	0
GCF_900089455.2	PRJNA224116	SAMEA4026966	Orrella dioscoreae Orrdi1	Complete Genome	1	1	1	0	0
GCF_008274805.1	PRJNA224116	SAMN06840935	Oryzomicrobium terrae TPP412	Complete Genome	1	1	1	0	0
GCF_027557445.1	PRJNA224116	SAMN30943086	Paenalcaligenes faecalis YLCF04	Complete Genome	2	2	1	0	0
GCF_000815105.2	PRJNA224116	SAMN03263587	Pandoraea pulmonicola DSM 16583	Complete Genome	1	1	1	0	0
GCF_017474165.1	PRJNA224116	SAMN15405801	Pantoea agglomerans AR1a	Complete Genome	1	1	1	0	0
GCF_030219965.1	PRJNA224116	SAMN35449833	Pantoea agglomerans FL1	Complete Genome	1	1	1	0	0
GCF_022966105.1	PRJNA224116	SAMN24669166	Pantoea agglomerans Pa58	Complete Genome	1	1	1	0	0
GCF_003704305.1	PRJNA224116	SAMN09840060	Pantoea agglomerans TH81	Complete Genome	1	1	1	0	0
GCF_000270125.2	PRJNA224116	SAMD00060978	Pantoea ananatis AJ13355	Complete Genome	1	1	1	0	0
GCF_013364135.1	PRJNA224116	SAMN11056395	Pantoea ananatis FDAARGOS_680	Complete Genome	1	1	1	0	0
GCF_023611845.1	PRJNA224116	SAMN24045785	Pantoea ananatis JBR-LB3-16	Complete Genome	1	1	1	0	0
GCF_025765855.1	PRJNA224116	SAMN28835859	Pantoea ananatis JT8-6	Complete Genome	1	1	1	0	0
GCF_000283875.1	PRJNA224116	SAMEA2272583	Pantoea ananatis LMG 5342	Complete Genome	1	1	1	0	0
GCF_023845475.1	PRJNA224116	SAMN15941324	Pantoea ananatis Lstri	Complete Genome	1	1	1	0	0
GCF_017474015.1	PRJNA224116	SAMN15405802	Pantoea ananatis OC5a	Complete Genome	1	1	1	0	0
GCF_000233595.1	PRJNA224116	SAMN02603299	Pantoea ananatis PA13	Complete Genome	1	1	1	0	0
GCF_019890975.1	PRJNA224116	SAMN21035673	Pantoea dispersa AHKW2b	Complete Genome	1	1	1	0	0
GCF_007833795.1	PRJNA224116	SAMN10160529	Pantoea dispersa DSM 32899	Complete Genome	1	1	1	0	0
GCF_025919605.1	PRJNA224116	SAMN31316846	Pantoea dispersa ESL4	Complete Genome	1	1	1	0	0
GCF_025853815.1	PRJNA224116	SAMN31221728	Pantoea dispersa JL.02bL	Complete Genome	1	1	1	0	0
GCF_019890955.1	PRJNA224116	SAMN21035695	Pantoea dispersa Lsch	Complete Genome	1	1	1	0	0
GCF_022220865.1	PRJNA224116	SAMN18928734	Pantoea dispersa YSD_J2	Complete Genome	1	1	1	0	0
GCF_009646115.1	PRJNA224116	SAMN10385900	Pantoea eucalypti LMG 24197	Complete Genome	1	1	1	0	0
GCF_014495885.1	PRJNA224116	SAMN15934673	Pantoea sp. MT58	Complete Genome	1	1	1	0	0
GCF_004792415.1	PRJNA224116	SAMN10414043	Pantoea vagans LMG 24199	Complete Genome	1	1	1	0	0
GCF_001506165.1	PRJNA224116	SAMN03068907	Pantoea vagans ND02	Complete Genome	1	1	1	0	0
GCF_030316055.1	PRJNA224116	SAMN35686367	Paraburkholderia bonniea BbQS395	Complete Genome	1	1	1	0	0
GCF_030316075.1	PRJNA224116	SAMN35686368	Paraburkholderia bonniea BbQS433	Complete Genome	1	1	1	0	0
GCF_028473685.1	PRJNA224116	SAMN28869333	Paraburkholderia bryophila CA002	Complete Genome	2	2	1	0	0
GCF_003286395.1	PRJNA224116	SAMN09273370	Paraburkholderia dokdonensis DCT13 rhisosphere	Complete Genome	1	1	1	0	0
GCF_019428685.1	PRJNA224116	SAMN20344524	Paraburkholderia edwinii Pe01	Complete Genome	1	1	1	0	0
GCF_007556815.1	PRJNA224116	SAMN12264765	Paraburkholderia megapolitana LMG 23650	Complete Genome	1	1	1	0	0
GCF_001634365.1	PRJNA224116	SAMN04498477	Paraburkholderia phytofirmans OLGA172	Complete Genome	1	1	1	0	0
GCF_029910215.1	PRJNA224116	SAMN31525272	Paraburkholderia sp. D15	Complete Genome	4	4	1	0	0
GCF_029536165.1	PRJNA224116	SAMN33736226	Paraburkholderia sp. SUR17	Complete Genome	1	1	1	0	0
GCF_001865575.2	PRJNA224116	SAMN05846344	Paraburkholderia sprentiae WSM5005	Complete Genome	1	1	1	0	0
GCF_000013645.1	PRJNA224116	SAMN02598451	Paraburkholderia xenovorans LB400	Complete Genome	1	1	1	0	0
GCF_000756045.1	PRJNA224116	SAMN02866417	Paraburkholderia xenovorans LB400	Complete Genome	1	1	1	0	0
GCF_000176855.2	PRJNA224116	SAMN00006197	Paracidovorax avenae ATCC 19860	Complete Genome	3	2	1	0	0
GCF_000015325.1	PRJNA224116	SAMN02598334	Paracidovorax citrulli AAC00-1	Complete Genome	4	2	1	0	0
GCF_020783275.1	PRJNA224116	SAMN22599710	Paracidovorax citrulli HPP21-3-3B	Complete Genome	3	2	1	0	0
GCF_020783295.1	PRJNA224116	SAMN22599859	Paracidovorax citrulli HPP21-9-4B	Complete Genome	3	2	1	0	0
GCF_030285825.1	PRJNA224116	SAMN35553890	Paracidovorax citrulli KACC 17001	Complete Genome	2	1	1	0	0
GCF_030285885.1	PRJNA224116	SAMN35553891	Paracidovorax citrulli KACC 17005	Complete Genome	4	2	1	0	0
GCF_030285865.1	PRJNA224116	SAMN35553892	Paracidovorax citrulli KACC 17913	Complete Genome	4	2	1	0	0
GCF_030285805.1	PRJNA224116	SAMN35553893	Paracidovorax citrulli KACC 18782	Complete Genome	4	2	1	0	0
GCF_030285845.1	PRJNA224116	SAMN35553894	Paracidovorax citrulli KACC 18784	Complete Genome	4	2	1	0	0
GCF_002441975.1	PRJNA224116	SAMN07718226	Paracidovorax citrulli KACC17005	Complete Genome	4	2	1	0	0
GCF_001593665.2	PRJNA224116	SAMN04157986	Paracidovorax citrulli M6	Complete Genome	3	2	1	0	0
GCF_022494945.1	PRJNA224116	SAMN12418530	Paracidovorax citrulli NWB SC074	Complete Genome	4	2	1	0	0
GCF_022494965.1	PRJNA224116	SAMN12418563	Paracidovorax citrulli NWB SC107	Complete Genome	2	1	1	0	0
GCF_022493915.1	PRJNA224116	SAMN12418601	Paracidovorax citrulli NWB SC196	Complete Genome	3	2	1	0	0
GCF_028553725.1	PRJNA224116	SAMN17207692	Paracoccus alcaliphilus TK 1015 = DSM 8512	Complete Genome	1	1	1	0	0
GCF_000444995.1	PRJNA224116	SAMN02604253	Paracoccus aminophilus JCM 7686	Complete Genome	1	1	1	0	0
GCF_900005615.1	PRJNA224116	SAMEA3320986	Paracoccus aminovorans JCM7685	Complete Genome	1	1	1	0	0
GCF_004063735.1	PRJNA224116	SAMN10697283	Paracoccus denitrificans ATCC 19367	Complete Genome	1	1	1	0	0
GCF_023238405.1	PRJNA224116	SAMN27734047	Paracoccus denitrificans DYTN-1	Complete Genome	1	1	1	0	0
GCF_000203895.1	PRJNA224116	SAMN02598290	Paracoccus denitrificans PD1222	Complete Genome	1	1	1	0	0
GCF_016919705.1	PRJNA224116	SAMN17922161	Paracoccus methylovorus H4-D09	Complete Genome	1	1	1	0	0
GCF_013414285.1	PRJNA224116	SAMN15438370	Paracoccus pantotrophus ACCC10489	Complete Genome	1	1	1	0	0
GCF_029910495.1	PRJNA224116	SAMN11191428	Paracoccus pantotrophus DSM 11072	Complete Genome	1	1	1	0	0
GCF_008824185.1	PRJNA224116	SAMN10780923	Paracoccus pantotrophus DSM 2944	Complete Genome	1	1	1	0	0
GCF_016617715.1	PRJNA224116	SAMN17143266	Paracoccus sp. MC1862	Complete Genome	1	1	1	0	0
GCF_002847305.1	PRJNA224116	SAMN08010293	Paracoccus tegillarcae BM15	Complete Genome	1	1	1	0	0
GCF_029909795.1	PRJNA224116	SAMN11191439	Paracoccus versutus DSM 17099	Complete Genome	1	1	1	0	0
GCF_029203935.1	PRJNA224116	SAMN10754813	Paracoccus versutus UW1	Complete Genome	1	1	1	0	0
GCF_002847445.1	PRJNA224116	SAMN08166682	Paracoccus zhejiangensis J6	Complete Genome	2	2	1	0	0
GCF_021266465.1	PRJNA224116	SAMN23669498	Paralcaligenes sp. KSB-10	Complete Genome	1	1	1	0	0
GCF_019900845.1	PRJNA224116	SAMN18876451	Paraneptunicella aestuarii NBU2194	Complete Genome	1	1	1	0	0
GCF_009931535.1	PRJNA224116	SAMN13381035	Pectobacterium parmentieri HC	Complete Genome	2	3	1	0	0
GCF_003628575.1	PRJNA224116	SAMN08493999	Pectobacterium parmentieri IFB5408	Complete Genome	2	3	1	0	0
GCF_003992745.1	PRJNA224116	SAMN08494000	Pectobacterium parmentieri IFB5427	Complete Genome	2	3	1	0	0
GCF_003628635.1	PRJNA224116	SAMN08494001	Pectobacterium parmentieri IFB5432	Complete Genome	2	2	1	0	0
GCF_003628655.1	PRJNA224116	SAMN08494002	Pectobacterium parmentieri IFB5441	Complete Genome	2	2	1	0	0
GCF_003628595.1	PRJNA224116	SAMN08494003	Pectobacterium parmentieri IFB5485	Complete Genome	2	2	1	0	0
GCF_003628675.1	PRJNA224116	SAMN08494004	Pectobacterium parmentieri IFB5486	Complete Genome	2	3	1	0	0
GCF_003628695.1	PRJNA224116	SAMN08494006	Pectobacterium parmentieri IFB5604	Complete Genome	2	2	1	0	0
GCF_003628735.1	PRJNA224116	SAMN08494008	Pectobacterium parmentieri IFB5619	Complete Genome	2	2	1	0	0
GCF_002920045.2	PRJNA224116	SAMN07572933	Pectobacterium parmentieri PB20	Complete Genome	2	2	1	0	0
GCF_016864935.1	PRJNA224116	SAMN16287580	Pectobacterium parmentieri QK-5	Complete Genome	2	2	1	0	0
GCF_001742145.1	PRJNA224116	SAMN02729843	Pectobacterium parmentieri RNS 08-42-1A	Complete Genome	2	3	1	0	0
GCF_000260925.1	PRJNA224116	SAMN02604188	Pectobacterium parmentieri SCC3193	Complete Genome	1	2	1	0	0
GCF_016126895.1	PRJNA224116	SAMN17066455	Pectobacterium parmentieri WC19161	Complete Genome	2	2	1	0	0
GCF_000024645.1	PRJNA224116	SAMN02598479	Pectobacterium parmentieri WPP163	Complete Genome	2	2	1	0	0
GCF_001742185.1	PRJNA224116	SAMN04915576	Pectobacterium wasabiae CFBP 3304	Complete Genome	2	2	1	0	0
GCF_007993775.1	PRJNA224116	SAMN12418628	Persicimonas caeni YN101	Complete Genome	1	1	1	0	0
GCF_023151555.2	PRJNA224116	SAMN25271433	Photobacterium sp. CCB-ST2H9	Complete Genome	1	2	1	0	0
GCF_018199995.1	PRJNA224116	SAMN18805711	Photobacterium sp. GJ3	Complete Genome	1	2	1	0	0
GCF_000196475.1	PRJNA224116	SAMEA2272210	Photorhabdus asymbiotica ATCC43949	Complete Genome	1	1	1	0	0
GCF_001010285.1	PRJNA224116	SAMN03433286	Photorhabdus thracensis DSM 15199	Complete Genome	1	1	1	0	0
GCF_014189505.1	PRJNA224116	SAMN14403982	Phyllobacterium sp. 628	Complete Genome	1	1	1	0	0
GCF_020731415.2	PRJNA224116	SAMN22636286	Phyllobacterium sp. T1293	Complete Genome	1	1	1	0	0
GCF_030296955.1	PRJNA224116	SAMD00424021	Phytobacter diazotrophicus TA9730	Complete Genome	1	1	1	0	0
GCF_021654695.1	PRJNA224116	SAMD00424022	Phytobacter diazotrophicus TA9734	Complete Genome	1	1	1	0	0
GCF_030296975.1	PRJNA224116	SAMD00424023	Phytobacter diazotrophicus TA9759	Complete Genome	1	1	1	0	0
GCF_030296995.1	PRJNA224116	SAMD00424024	Phytobacter diazotrophicus TA9832	Complete Genome	1	1	1	0	0
GCF_012923785.1	PRJNA224116	SAMN14593742	Phytobacter diazotrophicus UAEU22	Complete Genome	1	1	1	0	0
GCF_003925915.1	PRJNA224116	SAMD00127373	Phytobacter sp. MRY16-398	Complete Genome	1	1	1	0	0
GCF_003073275.1	PRJNA224116	SAMN08605481	Phytobacter sp. SCO41	Complete Genome	1	1	1	0	0
GCF_029855045.1	PRJNA224116	SAMN33980145	Piscinibacter sp. XHJ-5	Complete Genome	1	1	1	0	0
GCF_000757785.1	PRJNA224116	SAMN03031196	Pluralibacter gergoviae FB2	Complete Genome	1	1	1	0	0
GCF_003019925.1	PRJNA224116	SAMN05004741	Pluralibacter gergoviae FDAARGOS_186	Complete Genome	1	1	1	0	0
GCF_902387975.1	PRJNA224116	SAMEA5852025	Pluralibacter gergoviae MGYG-HGUT-02520	Complete Genome	1	1	1	0	0
GCF_005144635.2	PRJNA224116	SAMN11382519	Polyangium aurulentum SDU3-1	Complete Genome	37	11	1	0	0
GCF_001026985.1	PRJNA224116	SAMN03216551	Pragia fontium 24613	Complete Genome	1	1	1	0	0
GCF_900638655.1	PRJNA224116	SAMEA104307718	Pragia fontium NCTC12284	Complete Genome	2	2	1	0	0
GCF_009914335.1	PRJNA224116	SAMN12714205	Proteus columbae T60	Complete Genome	1	1	1	0	0
GCF_017901195.1	PRJNA224116	SAMN18593959	Proteus mirabilis 1035	Complete Genome	1	1	1	0	0
GCF_011045575.1	PRJNA224116	SAMN12558915	Proteus mirabilis 1701092	Complete Genome	1	1	1	0	0
GCF_028596005.1	PRJNA224116	SAMN26871936	Proteus mirabilis 181-3b	Complete Genome	1	1	1	0	0
GCF_030323005.1	PRJNA224116	SAMN27918893	Proteus mirabilis 51661	Complete Genome	1	1	1	0	0
GCF_019192645.1	PRJNA224116	SAMN19608370	Proteus mirabilis 6Pmi283	Complete Genome	2	2	1	0	0
GCF_001640985.1	PRJNA224116	SAMN04849770	Proteus mirabilis AOUC-001	Complete Genome	1	1	1	0	0
GCF_003204115.1	PRJNA224116	SAMN04014870	Proteus mirabilis AR_0029	Complete Genome	1	1	1	0	0
GCF_002197405.1	PRJNA224116	SAMN04014997	Proteus mirabilis AR_0156	Complete Genome	1	1	1	0	0
GCF_002180115.1	PRJNA224116	SAMN04015000	Proteus mirabilis AR_0159	Complete Genome	1	1	1	0	0
GCF_003073935.1	PRJNA224116	SAMN07291522	Proteus mirabilis AR379	Complete Genome	1	1	1	0	0
GCF_016772335.1	PRJNA224116	SAMN12859940	Proteus mirabilis C55	Complete Genome	1	1	1	0	0
GCF_016772355.1	PRJNA224116	SAMN12859943	Proteus mirabilis C74	Complete Genome	1	1	1	0	0
GCF_010692865.1	PRJNA224116	SAMN14074148	Proteus mirabilis CC15031	Complete Genome	1	1	1	0	0
GCF_014931585.1	PRJNA224116	SAMN13870809	Proteus mirabilis ChSC1905	Complete Genome	3	2	1	0	0
GCF_001281545.1	PRJNA224116	SAMN03968924	Proteus mirabilis CYPM1	Complete Genome	1	1	1	0	0
GCF_001281565.1	PRJNA224116	SAMN03968923	Proteus mirabilis CYPV1	Complete Genome	1	1	1	0	0
GCF_026016065.1	PRJNA224116	SAMN31527195	Proteus mirabilis CZP44	Complete Genome	1	1	1	0	0
GCF_026167565.1	PRJNA224116	SAMN31634663	Proteus mirabilis DP2019	Complete Genome	1	1	1	0	0
GCF_017161055.1	PRJNA224116	SAMN13254342	Proteus mirabilis DY.F1.2	Complete Genome	1	1	1	0	0
GCF_009684665.1	PRJNA224116	SAMN11567705	Proteus mirabilis ENT1157	Complete Genome	1	1	1	0	0
GCF_016725905.1	PRJNA224116	SAMN16357248	Proteus mirabilis FDAARGOS_1079	Complete Genome	1	1	1	0	0
GCF_000783875.2	PRJNA224116	SAMN02934516	Proteus mirabilis FDAARGOS_67	Complete Genome	1	1	1	0	0
GCF_023702555.1	PRJNA224116	SAMN28745298	Proteus mirabilis FZP2826	Complete Genome	1	1	1	0	0
GCF_023702575.1	PRJNA224116	SAMN28745299	Proteus mirabilis FZP2936	Complete Genome	1	1	1	0	0
GCF_023702595.1	PRJNA224116	SAMN28745301	Proteus mirabilis FZP3115	Complete Genome	1	1	1	0	0
GCF_002945235.1	PRJNA224116	SAMN08463802	Proteus mirabilis GN2	Complete Genome	1	1	1	0	0
GCF_000069965.1	PRJNA224116	SAMEA1705945	Proteus mirabilis HI4320	Complete Genome	2	2	1	0	0
GCF_029201285.1	PRJNA224116	SAMN33575657	Proteus mirabilis HK294	Complete Genome	1	1	1	0	0
GCF_013358795.1	PRJNA224116	SAMN13254340	Proteus mirabilis HN2p	Complete Genome	1	1	1	0	0
GCF_019443785.1	PRJNA224116	SAMN14074717	Proteus mirabilis HNS2p	Complete Genome	1	1	1	0	0
GCF_023242175.1	PRJNA224116	SAMN27518677	Proteus mirabilis HURS-181823	Complete Genome	1	1	1	0	0
GCF_023242195.1	PRJNA224116	SAMN27518675	Proteus mirabilis HURS-186083	Complete Genome	1	1	1	0	0
GCF_008705195.1	PRJNA224116	SAMN12770272	Proteus mirabilis K817	Complete Genome	1	1	1	0	0
GCF_013343255.1	PRJNA224116	SAMN13037561	Proteus mirabilis L90-1	Complete Genome	1	1	1	0	0
GCF_030062035.1	PRJNA224116	SAMN29841163	Proteus mirabilis MN029	Complete Genome	2	2	1	0	0
GCF_013357505.1	PRJNA224116	SAMN14910118	Proteus mirabilis MPE0027	Complete Genome	1	1	1	0	0
GCF_013357585.1	PRJNA224116	SAMN14937971	Proteus mirabilis MPE0346	Complete Genome	1	1	1	0	0
GCF_013357405.1	PRJNA224116	SAMN14938213	Proteus mirabilis MPE0734	Complete Genome	1	1	1	0	0
GCF_013357425.1	PRJNA224116	SAMN14938214	Proteus mirabilis MPE0767	Complete Genome	1	1	1	0	0
GCF_013357525.1	PRJNA224116	SAMN14916645	Proteus mirabilis MPE4069	Complete Genome	1	1	1	0	0
GCF_013357545.1	PRJNA224116	SAMN14930506	Proteus mirabilis MPE5139	Complete Genome	1	1	1	0	0
GCF_013357565.1	PRJNA224116	SAMN14930855	Proteus mirabilis MPE5203	Complete Genome	1	1	1	0	0
GCF_018138945.1	PRJNA224116	SAMN18781111	Proteus mirabilis N292	Complete Genome	1	1	1	0	0
GCF_018138985.1	PRJNA224116	SAMN18781106	Proteus mirabilis N639-2X	Complete Genome	1	1	1	0	0
GCF_900635965.1	PRJNA224116	SAMEA3222067	Proteus mirabilis NCTC4199	Complete Genome	1	1	1	0	0
GCF_025398955.1	PRJNA224116	SAMN30648324	Proteus mirabilis NG-ABK-32	Complete Genome	1	1	1	0	0
GCF_026016145.1	PRJNA224116	SAMN31527278	Proteus mirabilis NYP6	Complete Genome	2	2	1	0	0
GCF_026016105.1	PRJNA224116	SAMN31527276	Proteus mirabilis NYP69	Complete Genome	2	2	1	0	0
GCF_026016125.1	PRJNA224116	SAMN31527305	Proteus mirabilis NYP73	Complete Genome	2	2	1	0	0
GCF_021228935.1	PRJNA224116	SAMN23803107	Proteus mirabilis PM1162	Complete Genome	1	1	1	0	0
GCF_029542365.1	PRJNA224116	SAMN32686646	Proteus mirabilis PM1-chromosome	Complete Genome	1	1	1	0	0
GCF_016939715.1	PRJNA224116	SAMN16933295	Proteus mirabilis PM52260	Complete Genome	1	1	1	0	0
GCF_016939735.1	PRJNA224116	SAMN16933297	Proteus mirabilis PM52808	Complete Genome	1	1	1	0	0
GCF_022453625.1	PRJNA224116	SAMN26106932	Proteus mirabilis PM8762	Complete Genome	1	1	1	0	0
GCF_015693965.1	PRJNA224116	SAMN16816126	Proteus mirabilis PmBJ012-2	Complete Genome	1	1	1	0	0
GCF_015693865.1	PRJNA224116	SAMN16816155	Proteus mirabilis PmBJ015-2	Complete Genome	1	1	1	0	0
GCF_015694025.1	PRJNA224116	SAMN16816162	Proteus mirabilis PmBJ020-1	Complete Genome	1	1	1	0	0
GCF_015694005.1	PRJNA224116	SAMN16816163	Proteus mirabilis PmBJ023-2	Complete Genome	1	1	1	0	0
GCF_015693985.1	PRJNA224116	SAMN16816180	Proteus mirabilis PmBJ024-1	Complete Genome	1	1	1	0	0
GCF_011149675.1	PRJNA224116	SAMN12995602	Proteus mirabilis PmBR607	Complete Genome	1	1	1	0	0
GCF_003855635.1	PRJNA224116	SAMN10458171	Proteus mirabilis PmSC1111	Complete Genome	2	2	1	0	0
GCF_017808555.1	PRJNA224116	SAMN17100626	Proteus mirabilis RGF134-1	Complete Genome	1	1	1	0	0
GCF_009806715.1	PRJNA224116	SAMN13509247	Proteus mirabilis SCBX1.1	Complete Genome	1	1	1	0	0
GCF_018336495.1	PRJNA224116	SAMN13812099	Proteus mirabilis SNYG35	Complete Genome	1	1	1	0	0
GCF_022353845.1	PRJNA224116	SAMN13925540	Proteus mirabilis STIN_74	Complete Genome	1	1	1	0	0
GCF_012516515.1	PRJNA224116	SAMN14558572	Proteus mirabilis STP3	Complete Genome	1	1	1	0	0
GCF_022354605.1	PRJNA224116	SAMN13925601	Proteus mirabilis SWHIN_109	Complete Genome	1	1	1	0	0
GCF_024138795.1	PRJNA224116	SAMN18275117	Proteus mirabilis swupm1	Complete Genome	1	1	1	0	0
GCF_024138815.1	PRJNA224116	SAMN18275150	Proteus mirabilis swupm2	Complete Genome	1	1	1	0	0
GCF_024138835.1	PRJNA224116	SAMN18275199	Proteus mirabilis swupm3	Complete Genome	1	1	1	0	0
GCF_023093855.1	PRJNA224116	SAMN27177301	Proteus mirabilis T1010	Complete Genome	1	1	1	0	0
GCF_002310895.1	PRJNA224116	SAMN05715220	Proteus mirabilis T18	Complete Genome	1	1	1	0	0
GCF_002310875.1	PRJNA224116	SAMN05715221	Proteus mirabilis T21	Complete Genome	1	1	1	0	0
GCF_030166375.1	PRJNA224116	SAMN35302129	Proteus mirabilis W2	Complete Genome	1	1	1	0	0
GCF_025490355.1	PRJNA224116	SAMN30912358	Proteus mirabilis W47	Complete Genome	1	1	1	0	0
GCF_029962305.1	PRJNA224116	SAMN34510058	Proteus mirabilis WSY-114	Complete Genome	2	2	1	0	0
GCF_011383045.1	PRJNA224116	SAMN14331403	Proteus mirabilis XH1569	Complete Genome	1	1	1	0	0
GCF_025264285.1	PRJNA224116	SAMN09908145	Proteus mirabilis XH983	Complete Genome	1	1	1	0	0
GCF_011045855.1	PRJNA224116	SAMN13738061	Proteus mirabilis ZA25	Complete Genome	1	1	1	0	0
GCF_008808075.1	PRJNA224116	SAMN06112320	Proteus sp. CD3	Complete Genome	1	1	1	0	0
GCF_030271835.1	PRJNA224116	SAMN35628902	Proteus sp. HZ0627	Complete Genome	1	1	1	0	0
GCF_020640995.1	PRJNA224116	SAMN22185037	Proteus sp. NMG38-2	Complete Genome	1	1	1	0	0
GCF_011046025.1	PRJNA224116	SAMN13742196	Proteus sp. ZN5	Complete Genome	1	1	1	0	0
GCF_003812525.1	PRJNA224116	SAMN10163249	Proteus vulgaris FDAARGOS_556	Complete Genome	2	1	1	0	0
GCF_015841135.1	PRJNA224116	SAMN16450215	Proteus vulgaris LC-693	Complete Genome	1	1	1	0	0
GCF_023100685.1	PRJNA224116	SAMN24291426	Proteus vulgaris Ld01	Complete Genome	1	1	1	0	0
GCF_030166455.1	PRJNA224116	SAMN35302128	Proteus vulgaris TAF3	Complete Genome	1	1	1	0	0
GCF_025200655.1	PRJNA224116	SAMN30466957	Proteus vulgaris USDA-ARS-USMARC-49741	Complete Genome	1	1	1	0	0
GCF_011045815.1	PRJNA224116	SAMN13738052	Proteus vulgaris ZN3	Complete Genome	1	1	1	0	0
GCF_020683065.1	PRJNA224116	SAMN14226984	Providencia rettgeri 06-1619	Complete Genome	1	1	1	0	0
GCF_030062245.1	PRJNA224116	SAMN29990040	Providencia rettgeri 12100	Complete Genome	1	1	1	0	0
GCF_023650895.1	PRJNA224116	SAMN25186315	Providencia rettgeri 18004577	Complete Genome	1	1	1	0	0
GCF_010318885.1	PRJNA224116	SAMD00185877	Providencia rettgeri BML2496	Complete Genome	1	1	1	0	0
GCF_010319105.1	PRJNA224116	SAMD00185878	Providencia rettgeri BML2526	Complete Genome	1	1	1	0	0
GCF_010320145.1	PRJNA224116	SAMD00185879	Providencia rettgeri BML2531	Complete Genome	1	1	1	0	0
GCF_010319405.1	PRJNA224116	SAMD00185881	Providencia rettgeri BML2576	Complete Genome	1	1	1	0	0
GCF_019047885.1	PRJNA224116	SAMN16357591	Providencia rettgeri FDAARGOS 1449	Complete Genome	1	1	1	0	0
GCF_013423885.1	PRJNA224116	SAMN15501686	Providencia rettgeri G0519	Complete Genome	1	1	1	0	0
GCF_023205015.1	PRJNA224116	SAMN27737498	Providencia rettgeri Pre20-95	Complete Genome	1	1	1	0	0
GCF_018861235.2	PRJNA224116	SAMN19571474	Providencia rettgeri PreM15628	Complete Genome	1	1	1	0	0
GCF_018861255.2	PRJNA224116	SAMN19573043	Providencia rettgeri PreM15758	Complete Genome	1	1	1	0	0
GCF_018861215.2	PRJNA224116	SAMN19573044	Providencia rettgeri PreM15793	Complete Genome	1	1	1	0	0
GCF_013694385.1	PRJNA224116	SAMN15576635	Providencia rettgeri PROV275	Complete Genome	1	1	1	0	0
GCF_014394705.1	PRJNA224116	SAMN15897916	Providencia rettgeri YPR25	Complete Genome	1	1	1	0	0
GCF_013255915.1	PRJNA224116	SAMN15002271	Providencia rettgeri YPR31	Complete Genome	1	1	1	0	0
GCF_011045655.1	PRJNA224116	SAMN12560326	Providencia sp. 1709051003	Complete Genome	1	1	1	0	0
GCF_015832305.1	PRJNA224116	SAMN16844571	Providencia sp. 2.29	Complete Genome	1	1	1	0	0
GCF_002947315.1	PRJNA224116	SAMN04014867	Providencia stuartii AR_0026	Complete Genome	1	1	1	0	0
GCF_001888205.1	PRJNA224116	SAMN05629093	Providencia stuartii BE2467	Complete Genome	1	1	1	0	0
GCF_010320365.1	PRJNA224116	SAMD00185880	Providencia stuartii BML2537	Complete Genome	1	1	1	0	0
GCF_001558855.2	PRJNA224116	SAMN03996292	Providencia stuartii FDAARGOS_145	Complete Genome	1	1	1	0	0
GCF_002983665.1	PRJNA224116	SAMN06173304	Providencia stuartii FDAARGOS_291	Complete Genome	1	1	1	0	0
GCF_010669105.1	PRJNA224116	SAMN14048635	Providencia stuartii MF1	Complete Genome	1	1	1	0	0
GCF_000259175.1	PRJNA224116	SAMN02604304	Providencia stuartii MRSN 2154	Complete Genome	1	1	1	0	0
GCF_023520575.1	PRJNA224116	SAMN28204728	Providencia stuartii P14	Complete Genome	1	1	1	0	0
GCF_030179155.1	PRJNA224116	SAMN30974106	Providencia thailandensis 2017-45-35	Complete Genome	1	1	1	0	0
GCF_024746855.1	PRJNA224116	SAMN07956707	Pseudoalteromonas flavipulchra SCSIO 43202	Complete Genome	1	2	1	0	0
GCF_001750185.1	PRJNA224116	SAMN04508260	Pseudoalteromonas luteoviolacea S4054	Complete Genome	1	1	1	0	0
GCF_001750405.1	PRJNA224116	SAMN04508261	Pseudoalteromonas luteoviolacea S40542	Complete Genome	1	1	1	0	0
GCF_001750165.1	PRJNA224116	SAMN04508262	Pseudoalteromonas luteoviolacea S4054249	Complete Genome	1	1	1	0	0
GCF_020623585.1	PRJNA224116	SAMN19104510	Pseudoalteromonas piscicida 2515	Complete Genome	1	3	1	0	0
GCF_003429325.1	PRJNA224116	SAMN09872678	Pseudoalteromonas piscicida DE2-A	Complete Genome	1	2	1	0	0
GCF_002208135.1	PRJNA224116	SAMN06333962	Pseudoalteromonas piscicida DE2-B	Complete Genome	1	2	1	0	0
GCF_019797925.1	PRJNA224116	SAMN20877001	Pseudoalteromonas piscicida WCPW15003	Complete Genome	1	2	1	0	0
GCF_028885455.1	PRJNA224116	SAMN33325099	Pseudoalteromonas rhizosphaerae hCg-42	Complete Genome	1	1	1	0	0
GCF_018141345.1	PRJNA224116	SAMN13697694	Pseudoalteromonas sp. A22	Complete Genome	1	2	1	0	0
GCF_016695175.1	PRJNA224116	SAMN17278193	Pseudoalteromonas sp. GCY	Complete Genome	1	2	1	0	0
GCF_030291895.1	PRJNA224116	SAMN35717816	Pseudoalteromonas sp. JC3	Complete Genome	1	3	1	0	0
GCF_018141365.1	PRJNA224116	SAMN13697797	Pseudoalteromonas sp. M8	Complete Genome	1	2	1	0	0
GCF_002850255.1	PRJNA224116	SAMN07357684	Pseudoalteromonas sp. NC201	Complete Genome	1	2	1	0	0
GCF_023650795.1	PRJNA224116	SAMN18533555	Pseudoalteromonas sp. SCSIO 43088	Complete Genome	1	1	1	0	0
GCF_002310815.1	PRJNA224116	SAMN03380230	Pseudoalteromonas tunicata D2	Complete Genome	1	1	1	0	0
GCF_003568825.1	PRJNA224116	SAMN09780820	Pseudoalteromonas tunicata D2	Complete Genome	1	1	1	0	0
GCF_004322755.1	PRJNA224116	SAMN10970106	Pseudoduganella albidiflava DSM 17472	Complete Genome	3	3	1	0	0
GCF_003028855.1	PRJNA224116	SAMN08793633	Pseudoduganella armeniaca ZMN-3	Complete Genome	1	1	1	0	0
GCF_005280315.1	PRJNA224116	SAMN11520691	Pseudoduganella umbonata DSMZ 26121	Complete Genome	1	1	1	0	0
GCF_028961985.1	PRJNA224116	SAMN32964166	Pseudomonas aeruginosa 0201761-1	Complete Genome	1	1	1	0	0
GCF_900497025.1	PRJNA224116	SAMEA4785251	Pseudomonas aeruginosa 1	Complete Genome	1	1	1	0	0
GCF_001482325.1	PRJNA224116	SAMN04351367	Pseudomonas aeruginosa 12-4-4(59)	Complete Genome	1	1	1	0	0
GCF_004193735.1	PRJNA224116	SAMN10880118	Pseudomonas aeruginosa 1334/14	Complete Genome	1	1	1	0	0
GCF_016811975.1	PRJNA224116	SAMN17575725	Pseudomonas aeruginosa 152962	Complete Genome	1	1	1	0	0
GCF_009676765.1	PRJNA224116	SAMN13267614	Pseudomonas aeruginosa 1811-13R031	Complete Genome	1	1	1	0	0
GCF_009676785.1	PRJNA224116	SAMN13267615	Pseudomonas aeruginosa 1811-18R001	Complete Genome	1	1	1	0	0
GCF_016745195.1	PRJNA224116	SAMN15834152	Pseudomonas aeruginosa 1903031130	Complete Genome	1	1	1	0	0
GCF_025790885.1	PRJNA224116	SAMN14792039	Pseudomonas aeruginosa 2019CK-00034	Complete Genome	1	1	1	0	0
GCF_029961525.1	PRJNA224116	SAMN15907120	Pseudomonas aeruginosa 2020CK-00185	Complete Genome	1	1	1	0	0
GCF_029961585.1	PRJNA224116	SAMN15907152	Pseudomonas aeruginosa 2020CK-00217	Complete Genome	1	1	1	0	0
GCF_029961565.1	PRJNA224116	SAMN15907153	Pseudomonas aeruginosa 2020CK-00218	Complete Genome	1	1	1	0	0
GCF_029961545.1	PRJNA224116	SAMN15907155	Pseudomonas aeruginosa 2020CK-00220	Complete Genome	1	1	1	0	0
GCF_029962145.1	PRJNA224116	SAMN16822477	Pseudomonas aeruginosa 2020CK-00443	Complete Genome	1	1	1	0	0
GCF_019443665.1	PRJNA224116	SAMN16982406	Pseudomonas aeruginosa 2020HL-00861	Complete Genome	1	1	1	0	0
GCF_029961265.1	PRJNA224116	SAMN20344477	Pseudomonas aeruginosa 2021CK-01157	Complete Genome	1	1	1	0	0
GCF_029961305.1	PRJNA224116	SAMN20344478	Pseudomonas aeruginosa 2021CK-01158	Complete Genome	1	1	1	0	0
GCF_029961245.1	PRJNA224116	SAMN20344479	Pseudomonas aeruginosa 2021CK-01159	Complete Genome	1	1	1	0	0
GCF_029961285.1	PRJNA224116	SAMN20344481	Pseudomonas aeruginosa 2021CK-01161	Complete Genome	1	1	1	0	0
GCF_029961325.1	PRJNA224116	SAMN20344482	Pseudomonas aeruginosa 2021CK-01162	Complete Genome	1	1	1	0	0
GCF_029961345.1	PRJNA224116	SAMN20674995	Pseudomonas aeruginosa 2021CK-01198	Complete Genome	1	1	1	0	0
GCF_029961385.1	PRJNA224116	SAMN20675023	Pseudomonas aeruginosa 2021CK-01227	Complete Genome	1	1	1	0	0
GCF_029961405.1	PRJNA224116	SAMN20675025	Pseudomonas aeruginosa 2021CK-01229	Complete Genome	1	1	1	0	0
GCF_029961665.1	PRJNA224116	SAMN20960115	Pseudomonas aeruginosa 2021CK-01256	Complete Genome	1	1	1	0	0
GCF_029961425.1	PRJNA224116	SAMN21493821	Pseudomonas aeruginosa 2021CK-01283	Complete Genome	1	1	1	0	0
GCF_029961445.1	PRJNA224116	SAMN21493842	Pseudomonas aeruginosa 2021CK-01315	Complete Genome	1	1	1	0	0
GCF_029961465.1	PRJNA224116	SAMN22334930	Pseudomonas aeruginosa 2021CK-01445	Complete Genome	1	1	1	0	0
GCF_029961505.1	PRJNA224116	SAMN22334977	Pseudomonas aeruginosa 2021CK-01494	Complete Genome	1	1	1	0	0
GCF_029961485.1	PRJNA224116	SAMN22933764	Pseudomonas aeruginosa 2021CK-01536	Complete Genome	1	1	1	0	0
GCF_029962205.1	PRJNA224116	SAMN23286170	Pseudomonas aeruginosa 2021CK-01633	Complete Genome	1	1	1	0	0
GCF_029961605.1	PRJNA224116	SAMN24965767	Pseudomonas aeruginosa 2021CK-01851	Complete Genome	1	1	1	0	0
GCF_029962165.1	PRJNA224116	SAMN25755502	Pseudomonas aeruginosa 2022CK-00068	Complete Genome	1	1	1	0	0
GCF_029961625.1	PRJNA224116	SAMN25755503	Pseudomonas aeruginosa 2022CK-00069	Complete Genome	1	1	1	0	0
GCF_029961645.1	PRJNA224116	SAMN26028538	Pseudomonas aeruginosa 2022CK-00096	Complete Genome	1	1	1	0	0
GCF_029962185.1	PRJNA224116	SAMN26564915	Pseudomonas aeruginosa 2022CK-00160	Complete Genome	1	1	1	0	0
GCF_028622895.1	PRJNA224116	SAMN32733991	Pseudomonas aeruginosa 2022CK-00828	Complete Genome	1	1	1	0	0
GCF_028366415.1	PRJNA224116	SAMN32978019	Pseudomonas aeruginosa 2023CK-00048	Complete Genome	1	1	1	0	0
GCF_030253475.1	PRJNA224116	SAMN33329571	Pseudomonas aeruginosa 22112	Complete Genome	1	1	1	0	0
GCF_007559125.1	PRJNA224116	SAMN12306121	Pseudomonas aeruginosa 243931	Complete Genome	1	1	1	0	0
GCF_003433235.1	PRJNA224116	SAMN07958398	Pseudomonas aeruginosa 24Pae112	Complete Genome	1	1	1	0	0
GCF_003641125.1	PRJNA224116	SAMN10163255	Pseudomonas aeruginosa 268	Complete Genome	1	1	1	0	0
GCF_028403965.1	PRJNA224116	SAMN32874240	Pseudomonas aeruginosa 2856	Complete Genome	1	1	1	0	0
GCF_028404045.1	PRJNA224116	SAMN32874241	Pseudomonas aeruginosa 2857	Complete Genome	1	1	1	0	0
GCF_028404005.1	PRJNA224116	SAMN32874242	Pseudomonas aeruginosa 2858	Complete Genome	1	1	1	0	0
GCF_028404065.1	PRJNA224116	SAMN32874243	Pseudomonas aeruginosa 2866	Complete Genome	1	1	1	0	0
GCF_028403985.1	PRJNA224116	SAMN32874244	Pseudomonas aeruginosa 2867	Complete Genome	1	1	1	0	0
GCF_028404085.1	PRJNA224116	SAMN32874245	Pseudomonas aeruginosa 2868	Complete Genome	1	1	1	0	0
GCF_028404025.1	PRJNA224116	SAMN32874249	Pseudomonas aeruginosa 2880	Complete Genome	1	1	1	0	0
GCF_028404105.1	PRJNA224116	SAMN32874250	Pseudomonas aeruginosa 2881	Complete Genome	1	1	1	0	0
GCF_023093935.1	PRJNA224116	SAMN27570671	Pseudomonas aeruginosa 34Pae36	Complete Genome	1	1	1	0	0
GCF_023093975.1	PRJNA224116	SAMN27570673	Pseudomonas aeruginosa 34Pae8	Complete Genome	1	1	1	0	0
GCF_951802375.2	PRJNA224116	SAMEA113485043	Pseudomonas aeruginosa 3541	Complete Genome	1	1	1	0	0
GCF_951805275.2	PRJNA224116	SAMEA113485044	Pseudomonas aeruginosa 3796A	Complete Genome	1	1	1	0	0
GCF_951691365.1	PRJNA224116	SAMEA113485042	Pseudomonas aeruginosa 4782MK	Complete Genome	1	1	1	0	0
GCF_007559105.1	PRJNA224116	SAMN12306195	Pseudomonas aeruginosa 519119	Complete Genome	1	1	1	0	0
GCF_029916825.1	PRJNA224116	SAMN33834002	Pseudomonas aeruginosa 59	Complete Genome	1	1	1	0	0
GCF_007559065.1	PRJNA224116	SAMN12306201	Pseudomonas aeruginosa 60503	Complete Genome	1	1	1	0	0
GCF_001548135.1	PRJNA224116	SAMD00027370	Pseudomonas aeruginosa 8380	Complete Genome	1	1	1	0	0
GCF_023272755.1	PRJNA224116	SAMN27926083	Pseudomonas aeruginosa 8D	Complete Genome	1	1	1	0	0
GCF_002411865.3	PRJNA224116	SAMN07692776	Pseudomonas aeruginosa 97	Complete Genome	1	1	1	0	0
GCF_021497445.1	PRJNA224116	SAMN15196027	Pseudomonas aeruginosa A0002	Complete Genome	1	1	1	0	0
GCF_016743035.1	PRJNA224116	SAMN17207384	Pseudomonas aeruginosa A39-1	Complete Genome	1	1	1	0	0
GCF_022870525.1	PRJNA224116	SAMN14352261	Pseudomonas aeruginosa A5803	Complete Genome	1	1	1	0	0
GCF_007559085.1	PRJNA224116	SAMN12305659	Pseudomonas aeruginosa A681	Complete Genome	1	1	1	0	0
GCF_012935295.1	PRJNA224116	SAMN14554964	Pseudomonas aeruginosa AA2	Complete Genome	1	1	1	0	0
GCF_022870545.1	PRJNA224116	SAMN14352263	Pseudomonas aeruginosa AA43	Complete Genome	1	1	1	0	0
GCF_013467585.1	PRJNA224116	SAMN15347007	Pseudomonas aeruginosa ACR20	Complete Genome	1	1	1	0	0
GCF_013467605.1	PRJNA224116	SAMN15346999	Pseudomonas aeruginosa ACR22	Complete Genome	1	1	1	0	0
GCF_004355125.1	PRJNA224116	SAMN11087507	Pseudomonas aeruginosa AES1M	Complete Genome	1	1	1	0	0
GCF_004355145.1	PRJNA224116	SAMN11087508	Pseudomonas aeruginosa AES1R	Complete Genome	1	1	1	0	0
GCF_009662315.1	PRJNA224116	SAMN13182580	Pseudomonas aeruginosa AG1	Complete Genome	1	1	1	0	0
GCF_015697665.1	PRJNA224116	SAMN15783927	Pseudomonas aeruginosa A-I-1	Complete Genome	1	1	1	0	0
GCF_002997005.1	PRJNA224116	SAMN04014936	Pseudomonas aeruginosa AR_0095	Complete Genome	1	1	1	0	0
GCF_003204335.1	PRJNA224116	SAMN04014951	Pseudomonas aeruginosa AR_0110	Complete Genome	1	1	1	0	0
GCF_003571805.1	PRJNA224116	SAMN04014952	Pseudomonas aeruginosa AR_0111	Complete Genome	1	1	1	0	0
GCF_002968695.1	PRJNA224116	SAMN04901620	Pseudomonas aeruginosa AR_0230	Complete Genome	1	1	1	0	0
GCF_002968655.1	PRJNA224116	SAMN07291496	Pseudomonas aeruginosa AR_0353	Complete Genome	1	1	1	0	0
GCF_002968585.1	PRJNA224116	SAMN07291497	Pseudomonas aeruginosa AR_0354	Complete Genome	1	1	1	0	0
GCF_002968955.1	PRJNA224116	SAMN07291500	Pseudomonas aeruginosa AR_0357	Complete Genome	1	1	1	0	0
GCF_002968515.1	PRJNA224116	SAMN07291503	Pseudomonas aeruginosa AR_0360	Complete Genome	1	1	1	0	0
GCF_003193645.1	PRJNA224116	SAMN07291539	Pseudomonas aeruginosa AR_0446	Complete Genome	1	1	1	0	0
GCF_003288355.1	PRJNA224116	SAMN07291548	Pseudomonas aeruginosa AR_455	Complete Genome	1	1	1	0	0
GCF_003288435.1	PRJNA224116	SAMN07291551	Pseudomonas aeruginosa AR_458	Complete Genome	1	1	1	0	0
GCF_003288335.1	PRJNA224116	SAMN07291553	Pseudomonas aeruginosa AR_460	Complete Genome	1	1	1	0	0
GCF_023101305.1	PRJNA224116	SAMN27554288	Pseudomonas aeruginosa AR19438	Complete Genome	1	1	1	0	0
GCF_023101285.1	PRJNA224116	SAMN27554289	Pseudomonas aeruginosa AR19583	Complete Genome	1	1	1	0	0
GCF_023101265.1	PRJNA224116	SAMN27554290	Pseudomonas aeruginosa AR19640	Complete Genome	1	1	1	0	0
GCF_003073895.1	PRJNA224116	SAMN07291532	Pseudomonas aeruginosa AR439	Complete Genome	1	1	1	0	0
GCF_003073795.1	PRJNA224116	SAMN07291535	Pseudomonas aeruginosa AR442	Complete Genome	1	1	1	0	0
GCF_003073615.1	PRJNA224116	SAMN07291537	Pseudomonas aeruginosa AR444	Complete Genome	1	1	1	0	0
GCF_003073735.1	PRJNA224116	SAMN07291538	Pseudomonas aeruginosa AR445	Complete Genome	1	1	1	0	0
GCF_001729505.1	PRJNA224116	SAMN05715193	Pseudomonas aeruginosa ATCC 15692	Complete Genome	1	1	1	0	0
GCF_001618925.1	PRJNA224116	SAMN04589231	Pseudomonas aeruginosa ATCC 27853	Complete Genome	1	1	1	0	0
GCF_001687285.1	PRJNA224116	SAMN03774891	Pseudomonas aeruginosa ATCC 27853	Complete Genome	1	1	1	0	0
GCF_024507955.1	PRJNA224116	SAMN29939566	Pseudomonas aeruginosa ATCC 27853	Complete Genome	1	1	1	0	0
GCF_022699505.1	PRJNA224116	SAMN26741367	Pseudomonas aeruginosa ATCC BAA-2108	Complete Genome	1	1	1	0	0
GCF_022699485.1	PRJNA224116	SAMN26741374	Pseudomonas aeruginosa ATCC BAA-2114	Complete Genome	1	1	1	0	0
GCF_030564045.1	PRJNA224116	SAMN36704193	Pseudomonas aeruginosa AU10241	Complete Genome	1	1	1	0	0
GCF_030563765.1	PRJNA224116	SAMN36704195	Pseudomonas aeruginosa AU10241 AU10241_L13_Control	Complete Genome	1	1	1	0	0
GCF_030563585.1	PRJNA224116	SAMN36704194	Pseudomonas aeruginosa AU10241 AU10241_L13_Resistant	Complete Genome	1	1	1	0	0
GCF_006971785.1	PRJNA224116	SAMN03105739	Pseudomonas aeruginosa AZPAE15042	Complete Genome	1	1	1	0	0
GCF_026727715.1	PRJNA224116	SAMN28336042	Pseudomonas aeruginosa B1.2	Complete Genome	1	1	1	0	0
GCF_001874465.1	PRJNA224116	SAMN05969160	Pseudomonas aeruginosa B10W	Complete Genome	1	1	1	0	0
GCF_000359505.1	PRJNA224116	SAMN02603669	Pseudomonas aeruginosa B136-33	Complete Genome	1	1	1	0	0
GCF_016925455.1	PRJNA224116	SAMN17915141	Pseudomonas aeruginosa B17416	Complete Genome	1	1	1	0	0
GCF_016925475.1	PRJNA224116	SAMN17915152	Pseudomonas aeruginosa B17932	Complete Genome	1	1	1	0	0
GCF_013395035.1	PRJNA224116	SAMN15347006	Pseudomonas aeruginosa B18	Complete Genome	1	1	1	0	0
GCF_026727695.1	PRJNA224116	SAMN28336043	Pseudomonas aeruginosa B2.1	Complete Genome	1	1	1	0	0
GCF_028743595.1	PRJNA224116	SAMN33246675	Pseudomonas aeruginosa B-3509	Complete Genome	1	1	1	0	0
GCF_003626935.1	PRJNA224116	SAMN10135988	Pseudomonas aeruginosa BA7823	Complete Genome	1	1	1	0	0
GCF_001632245.1	PRJNA224116	SAMN04893615	Pseudomonas aeruginosa BAMCPA07-48	Complete Genome	1	1	1	0	0
GCF_015697645.1	PRJNA224116	SAMN15783928	Pseudomonas aeruginosa B-I-1	Complete Genome	1	1	1	0	0
GCF_026625905.1	PRJNA224116	SAMN31815321	Pseudomonas aeruginosa BIAI 157	Complete Genome	1	1	1	0	0
GCF_026636195.1	PRJNA224116	SAMN31815323	Pseudomonas aeruginosa BIAI 160	Complete Genome	1	1	1	0	0
GCF_026727735.1	PRJNA224116	SAMN28336044	Pseudomonas aeruginosa C1.3	Complete Genome	1	1	1	0	0
GCF_026727755.1	PRJNA224116	SAMN28336045	Pseudomonas aeruginosa C4.2	Complete Genome	1	1	1	0	0
GCF_902703215.1	PRJNA224116	SAMEA6246859	Pseudomonas aeruginosa C7-25	Complete Genome	1	1	1	0	0
GCF_007833895.1	PRJNA224116	SAMN11836198	Pseudomonas aeruginosa C79	Complete Genome	1	1	1	0	0
GCF_000981825.1	PRJNA224116	SAMN03389320	Pseudomonas aeruginosa Carb01 63	Complete Genome	1	1	1	0	0
GCF_018598285.3	PRJNA224116	SAMN19287564	Pseudomonas aeruginosa CCBH28525	Complete Genome	1	1	1	0	0
GCF_000763245.3	PRJNA224116	SAMN02947975	Pseudomonas aeruginosa CCBH4851	Complete Genome	1	1	1	0	0
GCF_008195485.1	PRJNA224116	SAMN12634799	Pseudomonas aeruginosa CCUG 51971	Complete Genome	1	1	1	0	0
GCF_003194245.1	PRJNA224116	SAMN07602569	Pseudomonas aeruginosa CCUG 70744	Complete Genome	1	1	1	0	0
GCF_013347245.1	PRJNA224116	SAMN15084586	Pseudomonas aeruginosa CDN118	Complete Genome	1	1	1	0	0
GCF_013376775.1	PRJNA224116	SAMN15336737	Pseudomonas aeruginosa CDN129	Complete Genome	1	1	1	0	0
GCF_011466835.1	PRJNA224116	SAMN13226654	Pseudomonas aeruginosa CF39S	Complete Genome	1	1	1	0	0
GCF_009648875.1	PRJNA224116	SAMN10574818	Pseudomonas aeruginosa CFSAN084950	Complete Genome	1	1	1	0	0
GCF_022870565.1	PRJNA224116	SAMN14352264	Pseudomonas aeruginosa CHA	Complete Genome	1	1	1	0	0
GCF_015697605.1	PRJNA224116	SAMN15783929	Pseudomonas aeruginosa C-I-1	Complete Genome	1	1	1	0	0
GCF_022810825.1	PRJNA224116	SAMN13781155	Pseudomonas aeruginosa CI27	Complete Genome	1	1	1	0	0
GCF_016064595.1	PRJNA224116	SAMN15950776	Pseudomonas aeruginosa CMC-097	Complete Genome	1	1	1	0	0
GCF_012276675.1	PRJNA224116	SAMN13451386	Pseudomonas aeruginosa CMC-115	Complete Genome	1	1	1	0	0
GCF_900185255.1	PRJNA224116	SAMEA104083446	Pseudomonas aeruginosa C-NN2 early isolate NN2 (clone C)	Complete Genome	1	1	1	0	0
GCF_030444495.1	PRJNA224116	SAMN36290998	Pseudomonas aeruginosa CW41	Complete Genome	1	1	1	0	0
GCF_024397355.1	PRJNA224116	SAMN29762331	Pseudomonas aeruginosa D-2	Complete Genome	1	1	1	0	0
GCF_023380065.1	PRJNA224116	SAMN28180381	Pseudomonas aeruginosa D5	Complete Genome	1	1	1	0	0
GCF_000496455.2	PRJNA224116	SAMN02383553	Pseudomonas aeruginosa DHS01 DH01	Complete Genome	1	1	1	0	0
GCF_019466095.1	PRJNA224116	SAMN20519545	Pseudomonas aeruginosa DJ06	Complete Genome	1	1	1	0	0
GCF_900069025.1	PRJNA224116	SAMEA3484633	Pseudomonas aeruginosa DK1 DK1 substr. NH57388A	Complete Genome	1	1	1	0	0
GCF_000271365.1	PRJNA224116	SAMN02603895	Pseudomonas aeruginosa DK2	Complete Genome	1	1	1	0	0
GCF_016134915.1	PRJNA224116	SAMN15166411	Pseudomonas aeruginosa DL201330	Complete Genome	1	1	1	0	0
GCF_021497285.1	PRJNA224116	SAMN15195796	Pseudomonas aeruginosa DL201330	Complete Genome	1	1	1	0	0
GCF_001722005.2	PRJNA224116	SAMN05717682	Pseudomonas aeruginosa DN1	Complete Genome	1	1	1	0	0
GCF_001045685.1	PRJNA224116	SAMN03761153	Pseudomonas aeruginosa DSM 50071 = NBRC 12689	Complete Genome	1	1	1	0	0
GCF_013343575.1	PRJNA224116	SAMN14271758	Pseudomonas aeruginosa DVT401	Complete Genome	1	1	1	0	0
GCF_013343555.1	PRJNA224116	SAMN14271760	Pseudomonas aeruginosa DVT410	Complete Genome	1	1	1	0	0
GCF_013343535.1	PRJNA224116	SAMN14271762	Pseudomonas aeruginosa DVT412	Complete Genome	1	1	1	0	0
GCF_013343515.1	PRJNA224116	SAMN14271763	Pseudomonas aeruginosa DVT413	Complete Genome	1	1	1	0	0
GCF_013343495.1	PRJNA224116	SAMN14271764	Pseudomonas aeruginosa DVT414	Complete Genome	1	1	1	0	0
GCF_013343455.1	PRJNA224116	SAMN14271767	Pseudomonas aeruginosa DVT417	Complete Genome	1	1	1	0	0
GCF_013343435.1	PRJNA224116	SAMN14271769	Pseudomonas aeruginosa DVT419	Complete Genome	1	1	1	0	0
GCF_013343415.1	PRJNA224116	SAMN14271770	Pseudomonas aeruginosa DVT421	Complete Genome	1	1	1	0	0
GCF_013343395.1	PRJNA224116	SAMN14271772	Pseudomonas aeruginosa DVT423	Complete Genome	1	1	1	0	0
GCF_013343375.1	PRJNA224116	SAMN14271773	Pseudomonas aeruginosa DVT425	Complete Genome	1	1	1	0	0
GCF_013343355.1	PRJNA224116	SAMN14271775	Pseudomonas aeruginosa DVT427	Complete Genome	1	1	1	0	0
GCF_013343335.1	PRJNA224116	SAMN14271777	Pseudomonas aeruginosa DVT429	Complete Genome	1	1	1	0	0
GCF_013343315.1	PRJNA224116	SAMN14271780	Pseudomonas aeruginosa DVT729	Complete Genome	1	1	1	0	0
GCF_013343475.1	PRJNA224116	SAMN14271766	Pseudomonas aeruginosa DVT779	Complete Genome	1	1	1	0	0
GCF_021513635.1	PRJNA224116	SAMN13234648	Pseudomonas aeruginosa E01	Complete Genome	1	1	1	0	0
GCF_021513615.1	PRJNA224116	SAMN13234649	Pseudomonas aeruginosa E02	Complete Genome	1	1	1	0	0
GCF_021513595.1	PRJNA224116	SAMN13234650	Pseudomonas aeruginosa E03	Complete Genome	1	1	1	0	0
GCF_021513675.1	PRJNA224116	SAMN13234651	Pseudomonas aeruginosa E04	Complete Genome	1	1	1	0	0
GCF_022638055.1	PRJNA224116	SAMN26565086	Pseudomonas aeruginosa E104	Complete Genome	1	1	1	0	0
GCF_022637915.1	PRJNA224116	SAMN26564916	Pseudomonas aeruginosa E113	Complete Genome	1	1	1	0	0
GCF_022649105.1	PRJNA224116	SAMN26565087	Pseudomonas aeruginosa E125	Complete Genome	1	1	1	0	0
GCF_022638175.1	PRJNA224116	SAMN26565131	Pseudomonas aeruginosa E131	Complete Genome	1	1	1	0	0
GCF_022649245.1	PRJNA224116	SAMN26565253	Pseudomonas aeruginosa E167	Complete Genome	1	1	1	0	0
GCF_002085755.1	PRJNA224116	SAMN06349407	Pseudomonas aeruginosa E6130952	Complete Genome	1	1	1	0	0
GCF_004291075.1	PRJNA224116	SAMN09407355	Pseudomonas aeruginosa E80	Complete Genome	1	1	1	0	0
GCF_008705235.1	PRJNA224116	SAMN12561707	Pseudomonas aeruginosa E90	Complete Genome	1	1	1	0	0
GCF_019711215.1	PRJNA224116	SAMN20692924	Pseudomonas aeruginosa F092021	Complete Genome	1	1	1	0	0
GCF_024266805.1	PRJNA224116	SAMN29513587	Pseudomonas aeruginosa F13	Complete Genome	1	1	1	0	0
GCF_000816985.1	PRJNA224116	SAMN02673269	Pseudomonas aeruginosa F22031	Complete Genome	1	1	1	0	0
GCF_001516245.2	PRJNA224116	SAMN02894358	Pseudomonas aeruginosa F23197	Complete Genome	1	1	1	0	0
GCF_019720875.1	PRJNA224116	SAMN20821254	Pseudomonas aeruginosa F291007	Complete Genome	1	1	1	0	0
GCF_001516265.1	PRJNA224116	SAMN02894357	Pseudomonas aeruginosa F30658	Complete Genome	1	1	1	0	0
GCF_002946935.1	PRJNA224116	SAMN02887043	Pseudomonas aeruginosa F5677	Complete Genome	1	1	1	0	0
GCF_001594325.2	PRJNA224116	SAMN02894356	Pseudomonas aeruginosa F63912	Complete Genome	1	1	1	0	0
GCF_001542835.1	PRJNA224116	SAMN02894359	Pseudomonas aeruginosa F9670	Complete Genome	1	1	1	0	0
GCF_001077475.1	PRJNA224116	SAMN03852256	Pseudomonas aeruginosa F9676	Complete Genome	1	1	1	0	0
GCF_001750705.1	PRJNA224116	SAMN05729608	Pseudomonas aeruginosa FA-HZ1	Complete Genome	1	1	1	0	0
GCF_019857645.1	PRJNA224116	SAMN19950563	Pseudomonas aeruginosa FAHZU31	Complete Genome	1	1	1	0	0
GCF_019857625.1	PRJNA224116	SAMN19950564	Pseudomonas aeruginosa FAHZU40	Complete Genome	1	1	1	0	0
GCF_016126955.1	PRJNA224116	SAMN16357210	Pseudomonas aeruginosa FDAARGOS_1041	Complete Genome	1	1	1	0	0
GCF_003812905.1	PRJNA224116	SAMN10163177	Pseudomonas aeruginosa FDAARGOS_501	Complete Genome	1	1	1	0	0
GCF_003813005.1	PRJNA224116	SAMN10163199	Pseudomonas aeruginosa FDAARGOS_505	Complete Genome	1	1	1	0	0
GCF_003812165.1	PRJNA224116	SAMN10163227	Pseudomonas aeruginosa FDAARGOS_532	Complete Genome	1	1	1	0	0
GCF_003813025.1	PRJNA224116	SAMN10163194	Pseudomonas aeruginosa FDAARGOS_570	Complete Genome	1	1	1	0	0
GCF_003812885.1	PRJNA224116	SAMN10163195	Pseudomonas aeruginosa FDAARGOS_571	Complete Genome	1	1	1	0	0
GCF_006364795.1	PRJNA224116	SAMN10346774	Pseudomonas aeruginosa FDAARGOS_610	Complete Genome	1	1	1	0	0
GCF_006364735.1	PRJNA224116	SAMN11056482	Pseudomonas aeruginosa FDAARGOS_767	Complete Genome	1	1	1	0	0
GCF_030369835.1	PRJNA224116	SAMN35795914	Pseudomonas aeruginosa Fe11-1	Complete Genome	1	1	1	0	0
GCF_030369815.1	PRJNA224116	SAMN35795876	Pseudomonas aeruginosa Fe8-1	Complete Genome	1	1	1	0	0
GCF_000829885.1	PRJNA224116	SAMN02732380	Pseudomonas aeruginosa FRD1	Complete Genome	1	1	1	0	0
GCF_015697465.1	PRJNA224116	SAMN15783930	Pseudomonas aeruginosa G-I-1	Complete Genome	1	1	1	0	0
GCF_003957825.1	PRJNA224116	SAMN10449072	Pseudomonas aeruginosa GIMC5015:PAKB6	Complete Genome	1	1	1	0	0
GCF_022570475.1	PRJNA224116	SAMN26226212	Pseudomonas aeruginosa H02	Complete Genome	1	1	1	0	0
GCF_022570455.1	PRJNA224116	SAMN26226213	Pseudomonas aeruginosa H03	Complete Genome	1	1	1	0	0
GCF_022570435.1	PRJNA224116	SAMN26226214	Pseudomonas aeruginosa H04	Complete Genome	1	1	1	0	0
GCF_022570415.1	PRJNA224116	SAMN26226215	Pseudomonas aeruginosa H05	Complete Genome	1	1	1	0	0
GCF_022570235.1	PRJNA224116	SAMN26226217	Pseudomonas aeruginosa H07	Complete Genome	1	1	1	0	0
GCF_022570115.1	PRJNA224116	SAMN26226218	Pseudomonas aeruginosa H08	Complete Genome	1	1	1	0	0
GCF_022569995.1	PRJNA224116	SAMN26226219	Pseudomonas aeruginosa H09	Complete Genome	1	1	1	0	0
GCF_022569975.1	PRJNA224116	SAMN26226220	Pseudomonas aeruginosa H10	Complete Genome	1	1	1	0	0
GCF_022569935.1	PRJNA224116	SAMN26226224	Pseudomonas aeruginosa H15	Complete Genome	1	1	1	0	0
GCF_022569915.1	PRJNA224116	SAMN26226225	Pseudomonas aeruginosa H16	Complete Genome	1	1	1	0	0
GCF_022569895.1	PRJNA224116	SAMN26226226	Pseudomonas aeruginosa H17	Complete Genome	1	1	1	0	0
GCF_022569855.1	PRJNA224116	SAMN26226229	Pseudomonas aeruginosa H20	Complete Genome	1	1	1	0	0
GCF_003798125.1	PRJNA224116	SAMN10374624	Pseudomonas aeruginosa H25883	Complete Genome	1	1	1	0	0
GCF_003798145.1	PRJNA224116	SAMN10374625	Pseudomonas aeruginosa H26023	Complete Genome	1	1	1	0	0
GCF_003798105.1	PRJNA224116	SAMN10374626	Pseudomonas aeruginosa H26027	Complete Genome	1	1	1	0	0
GCF_001516325.2	PRJNA224116	SAMN02894354	Pseudomonas aeruginosa H27930	Complete Genome	1	1	1	0	0
GCF_001516345.1	PRJNA224116	SAMN02894353	Pseudomonas aeruginosa H47921	Complete Genome	1	1	1	0	0
GCF_001516305.2	PRJNA224116	SAMN02894355	Pseudomonas aeruginosa H5708	Complete Genome	1	1	1	0	0
GCF_021497305.1	PRJNA224116	SAMN15195814	Pseudomonas aeruginosa HB2011305RE	Complete Genome	1	1	1	0	0
GCF_008245185.1	PRJNA224116	SAMN12368444	Pseudomonas aeruginosa HOU1	Complete Genome	1	1	1	0	0
GCF_019364615.1	PRJNA224116	SAMN14889916	Pseudomonas aeruginosa HS17-127	Complete Genome	1	1	1	0	0
GCF_028751785.1	PRJNA224116	SAMN17508957	Pseudomonas aeruginosa HS18-89	Complete Genome	1	1	1	0	0
GCF_029856995.1	PRJNA224116	SAMN31342292	Pseudomonas aeruginosa HS204	Complete Genome	1	1	1	0	0
GCF_029857015.1	PRJNA224116	SAMN31342298	Pseudomonas aeruginosa HS337	Complete Genome	1	1	1	0	0
GCF_003319235.1	PRJNA224116	SAMN08102919	Pseudomonas aeruginosa HS9	Complete Genome	1	1	1	0	0
GCF_022453765.1	PRJNA224116	SAMN26182822	Pseudomonas aeruginosa HU20	Complete Genome	1	1	1	0	0
GCF_025200845.1	PRJNA224116	SAMN28908268	Pseudomonas aeruginosa HW001G	Complete Genome	1	1	1	0	0
GCF_003950015.1	PRJNA224116	SAMN10503341	Pseudomonas aeruginosa IMP-13	Complete Genome	1	1	1	0	0
GCF_008033765.1	PRJNA224116	SAMN08915456	Pseudomonas aeruginosa IMP66	Complete Genome	1	1	1	0	0
GCF_008033725.1	PRJNA224116	SAMN08915618	Pseudomonas aeruginosa IMP67	Complete Genome	1	1	1	0	0
GCF_008033745.1	PRJNA224116	SAMN08918338	Pseudomonas aeruginosa IMP68	Complete Genome	1	1	1	0	0
GCF_009905195.1	PRJNA224116	SAMN13611833	Pseudomonas aeruginosa INP-43	Complete Genome	1	1	1	0	0
GCF_001548335.1	PRJNA224116	SAMD00042491	Pseudomonas aeruginosa IOMTU 133	Complete Genome	1	1	1	0	0
GCF_027171385.1	PRJNA224116	SAMN32216000	Pseudomonas aeruginosa Jade-X	Complete Genome	1	1	1	0	0
GCF_003060845.1	PRJNA224116	SAMN08524370	Pseudomonas aeruginosa JB2	Complete Genome	1	1	1	0	0
GCF_021184245.1	PRJNA224116	SAMN23672503	Pseudomonas aeruginosa JNQH-PA027	Complete Genome	1	1	1	0	0
GCF_014217315.1	PRJNA224116	SAMN15755534	Pseudomonas aeruginosa JNQH-PA57	Complete Genome	1	1	1	0	0
GCF_014854655.1	PRJNA224116	SAMN16275376	Pseudomonas aeruginosa JT86	Complete Genome	1	1	1	0	0
GCF_003206535.1	PRJNA224116	SAMN08954392	Pseudomonas aeruginosa K34-7	Complete Genome	1	1	1	0	0
GCF_020771755.1	PRJNA224116	SAMN22573148	Pseudomonas aeruginosa KB-PA_3	Complete Genome	1	1	1	0	0
GCF_020771675.1	PRJNA224116	SAMN22573149	Pseudomonas aeruginosa KB-PA_F19	Complete Genome	1	1	1	0	0
GCF_014930935.1	PRJNA224116	SAMN16393143	Pseudomonas aeruginosa KC-Tt-1	Complete Genome	1	1	1	0	0
GCF_009676885.1	PRJNA224116	SAMN11126830	Pseudomonas aeruginosa KRP1	Complete Genome	1	1	1	0	0
GCF_023520735.1	PRJNA224116	SAMN28206123	Pseudomonas aeruginosa L00-a	Complete Genome	1	1	1	0	0
GCF_002223805.1	PRJNA224116	SAMN06234157	Pseudomonas aeruginosa L10	Complete Genome	1	1	1	0	0
GCF_022213165.2	PRJNA224116	SAMN25688706	Pseudomonas aeruginosa L1a	Complete Genome	1	1	1	0	0
GCF_000508765.1	PRJNA224116	SAMN02641592	Pseudomonas aeruginosa LES431	Complete Genome	1	1	1	0	0
GCF_000026645.1	PRJNA224116	SAMEA1705916	Pseudomonas aeruginosa LESB58	Complete Genome	1	1	1	0	0
GCF_030444675.1	PRJNA224116	SAMN35794378	Pseudomonas aeruginosa LG03	Complete Genome	1	1	1	0	0
GCF_030388285.1	PRJNA224116	SAMN29618125	Pseudomonas aeruginosa LG2-2	Complete Genome	1	1	1	0	0
GCF_029958385.1	PRJNA224116	SAMN34403540	Pseudomonas aeruginosa Li010	Complete Genome	1	1	1	0	0
GCF_017900915.1	PRJNA224116	SAMN18536858	Pseudomonas aeruginosa LICME WGH-6	Complete Genome	1	1	1	0	0
GCF_013305845.1	PRJNA224116	SAMN13612472	Pseudomonas aeruginosa LIUYANG-A	Complete Genome	1	1	1	0	0
GCF_013305815.1	PRJNA224116	SAMN13612474	Pseudomonas aeruginosa LIUYANG-C	Complete Genome	1	1	1	0	0
GCF_013305765.1	PRJNA224116	SAMN13612476	Pseudomonas aeruginosa LIUYANG-E	Complete Genome	1	1	1	0	0
GCF_022453825.1	PRJNA224116	SAMN26196856	Pseudomonas aeruginosa LS.2c	Complete Genome	1	1	1	0	0
GCF_017378475.1	PRJNA224116	SAMN18237922	Pseudomonas aeruginosa LYSZa2	Complete Genome	1	1	1	0	0
GCF_017378395.1	PRJNA224116	SAMN18237805	Pseudomonas aeruginosa LYSZa5	Complete Genome	1	1	1	0	0
GCF_016584725.1	PRJNA224116	SAMN15770402	Pseudomonas aeruginosa LYSZa7	Complete Genome	3	3	1	0	0
GCF_012971705.1	PRJNA224116	SAMN14667371	Pseudomonas aeruginosa LYT4	Complete Genome	1	1	1	0	0
GCF_001516365.2	PRJNA224116	SAMN02894352	Pseudomonas aeruginosa M1608	Complete Genome	1	1	1	0	0
GCF_000226155.1	PRJNA224116	SAMN02603849	Pseudomonas aeruginosa M18	Complete Genome	1	1	1	0	0
GCF_024972855.1	PRJNA224116	SAMN29843201	Pseudomonas aeruginosa M27432	Complete Genome	1	1	1	0	0
GCF_001516385.1	PRJNA224116	SAMN02894351	Pseudomonas aeruginosa M37351	Complete Genome	1	1	1	0	0
GCF_026870135.1	PRJNA224116	SAMN32079354	Pseudomonas aeruginosa M6A146	Complete Genome	1	1	1	0	0
GCF_028622015.1	PRJNA224116	SAMN33193898	Pseudomonas aeruginosa MF1	Complete Genome	1	1	1	0	0
GCF_021460035.1	PRJNA224116	SAMN22108528	Pseudomonas aeruginosa MIN-155	Complete Genome	1	1	1	0	0
GCF_905071885.1	PRJNA224116	SAMEA3357500	Pseudomonas aeruginosa MINF_3A	Complete Genome	1	1	1	0	0
GCF_904866275.1	PRJNA224116	SAMEA3357502	Pseudomonas aeruginosa MINF_7A	Complete Genome	1	1	1	0	0
GCF_016107485.1	PRJNA224116	SAMN08722738	Pseudomonas aeruginosa MPAO1	Complete Genome	1	1	1	0	0
GCF_003028335.1	PRJNA224116	SAMN08776459	Pseudomonas aeruginosa MRSN12280	Complete Genome	1	1	1	0	0
GCF_011045375.1	PRJNA224116	SAMN14129756	Pseudomonas aeruginosa MS14403	Complete Genome	1	1	1	0	0
GCF_000504045.1	PRJNA224116	SAMN02389526	Pseudomonas aeruginosa MTB-1	Complete Genome	2	2	1	0	0
GCF_003571505.1	PRJNA224116	SAMN04108365	Pseudomonas aeruginosa N15-01092	Complete Genome	1	1	1	0	0
GCF_001606045.1	PRJNA224116	SAMN03145716	Pseudomonas aeruginosa N17-1	Complete Genome	1	1	1	0	0
GCF_021513295.1	PRJNA224116	SAMN17318937	Pseudomonas aeruginosa NCCP15783	Complete Genome	1	1	1	0	0
GCF_000829275.1	PRJNA224116	SAMD00018700	Pseudomonas aeruginosa NCGM1900	Complete Genome	1	1	1	0	0
GCF_000829255.1	PRJNA224116	SAMD00019082	Pseudomonas aeruginosa NCGM1984	Complete Genome	1	1	1	0	0
GCF_000284555.1	PRJNA224116	SAMD00061003	Pseudomonas aeruginosa NCGM2.S1	Complete Genome	1	1	1	0	0
GCF_001547955.1	PRJNA224116	SAMD00020552	Pseudomonas aeruginosa NCGM257	Complete Genome	1	1	1	0	0
GCF_001457615.1	PRJNA224116	SAMEA2479570	Pseudomonas aeruginosa NCTC10332	Complete Genome	1	1	1	0	0
GCF_900637045.1	PRJNA224116	SAMEA4007823	Pseudomonas aeruginosa NCTC10728	Complete Genome	1	2	1	0	0
GCF_900636735.1	PRJNA224116	SAMEA3856675	Pseudomonas aeruginosa NCTC11445	Complete Genome	1	1	1	0	0
GCF_900636755.1	PRJNA224116	SAMEA3856677	Pseudomonas aeruginosa NCTC12903	Complete Genome	1	1	1	0	0
GCF_900636975.1	PRJNA224116	SAMEA3923580	Pseudomonas aeruginosa NCTC13715	Complete Genome	1	1	1	0	0
GCF_019857345.1	PRJNA224116	SAMN16656073	Pseudomonas aeruginosa NDTH10366	Complete Genome	1	1	1	0	0
GCF_019857605.1	PRJNA224116	SAMN19950565	Pseudomonas aeruginosa NDTH7329	Complete Genome	1	1	1	0	0
GCF_018138045.1	PRJNA224116	SAMN18738583	Pseudomonas aeruginosa NDTH9845	Complete Genome	1	1	1	0	0
GCF_027359235.1	PRJNA224116	SAMN32299599	Pseudomonas aeruginosa NF143349	Complete Genome	1	1	1	0	0
GCF_001900265.1	PRJNA224116	SAMN03940420	Pseudomonas aeruginosa NHmuc	Complete Genome	1	1	1	0	0
GCF_014467035.1	PRJNA224116	SAMN15860813	Pseudomonas aeruginosa NRD619	Complete Genome	1	1	1	0	0
GCF_024507915.1	PRJNA224116	SAMN29939564	Pseudomonas aeruginosa NWRC-1223	Complete Genome	1	1	1	0	0
GCF_030122075.1	PRJNA224116	SAMN28004476	Pseudomonas aeruginosa NY11173	Complete Genome	1	1	1	0	0
GCF_030122095.1	PRJNA224116	SAMN28004767	Pseudomonas aeruginosa NY11210	Complete Genome	1	1	1	0	0
GCF_030122115.1	PRJNA224116	SAMN28004775	Pseudomonas aeruginosa NY11254	Complete Genome	1	1	1	0	0
GCF_030122135.1	PRJNA224116	SAMN28004808	Pseudomonas aeruginosa NY13932	Complete Genome	1	1	1	0	0
GCF_014155905.1	PRJNA224116	SAMN15732853	Pseudomonas aeruginosa NY3045	Complete Genome	1	1	1	0	0
GCF_025398835.1	PRJNA224116	SAMN30863685	Pseudomonas aeruginosa NY4593	Complete Genome	1	1	1	0	0
GCF_022699525.1	PRJNA224116	SAMN26741403	Pseudomonas aeruginosa NY4605	Complete Genome	1	1	1	0	0
GCF_027594685.1	PRJNA224116	SAMN31002545	Pseudomonas aeruginosa NY5085	Complete Genome	1	1	1	0	0
GCF_030121855.1	PRJNA224116	SAMN28004147	Pseudomonas aeruginosa NY5506	Complete Genome	1	1	1	0	0
GCF_030121875.1	PRJNA224116	SAMN28004167	Pseudomonas aeruginosa NY5507	Complete Genome	1	1	1	0	0
GCF_030121895.1	PRJNA224116	SAMN28004177	Pseudomonas aeruginosa NY5510	Complete Genome	1	1	1	0	0
GCF_030121915.1	PRJNA224116	SAMN28004186	Pseudomonas aeruginosa NY5511	Complete Genome	1	1	1	0	0
GCF_030121995.1	PRJNA224116	SAMN28004215	Pseudomonas aeruginosa NY5520	Complete Genome	1	1	1	0	0
GCF_030121975.1	PRJNA224116	SAMN28004302	Pseudomonas aeruginosa NY5523	Complete Genome	1	1	1	0	0
GCF_030121935.1	PRJNA224116	SAMN28004303	Pseudomonas aeruginosa NY5524	Complete Genome	1	1	1	0	0
GCF_030121955.1	PRJNA224116	SAMN28004304	Pseudomonas aeruginosa NY5525	Complete Genome	1	1	1	0	0
GCF_030122015.1	PRJNA224116	SAMN28004419	Pseudomonas aeruginosa NY5530	Complete Genome	1	1	1	0	0
GCF_030122035.1	PRJNA224116	SAMN28004420	Pseudomonas aeruginosa NY5532	Complete Genome	1	1	1	0	0
GCF_030122055.1	PRJNA224116	SAMN28004425	Pseudomonas aeruginosa NY5535	Complete Genome	1	1	1	0	0
GCF_027595025.1	PRJNA224116	SAMN28016697	Pseudomonas aeruginosa NY7610	Complete Genome	1	1	1	0	0
GCF_027595005.1	PRJNA224116	SAMN28016687	Pseudomonas aeruginosa NY7770	Complete Genome	1	1	1	0	0
GCF_027594985.1	PRJNA224116	SAMN28016686	Pseudomonas aeruginosa NY8688	Complete Genome	1	1	1	0	0
GCF_027594965.1	PRJNA224116	SAMN27964220	Pseudomonas aeruginosa NY8709	Complete Genome	1	1	1	0	0
GCF_002237405.1	PRJNA224116	SAMN07347483	Pseudomonas aeruginosa Ocean-1155	Complete Genome	1	1	1	0	0
GCF_002237425.1	PRJNA224116	SAMN07347485	Pseudomonas aeruginosa Ocean-1175	Complete Genome	1	1	1	0	0
GCF_015832075.1	PRJNA224116	SAMN16965916	Pseudomonas aeruginosa P23	Complete Genome	1	1	1	0	0
GCF_028595525.2	PRJNA224116	SAMN32292837	Pseudomonas aeruginosa P23	Complete Genome	1	1	1	0	0
GCF_015832055.1	PRJNA224116	SAMN16965915	Pseudomonas aeruginosa P33	Complete Genome	1	1	1	0	0
GCF_020990465.1	PRJNA224116	SAMN23245687	Pseudomonas aeruginosa P4970C	Complete Genome	1	1	1	0	0
GCF_019738995.2	PRJNA224116	SAMN20703519	Pseudomonas aeruginosa P8W	Complete Genome	1	1	1	0	0
GCF_028595865.2	PRJNA224116	SAMN32292824	Pseudomonas aeruginosa P9	Complete Genome	1	1	1	0	0
GCF_020990485.1	PRJNA224116	SAMN23245698	Pseudomonas aeruginosa P93127	Complete Genome	1	1	1	0	0
GCF_020990445.1	PRJNA224116	SAMN23245613	Pseudomonas aeruginosa P96131	Complete Genome	1	1	1	0	0
GCF_019710495.1	PRJNA224116	SAMN20702951	Pseudomonas aeruginosa P9W	Complete Genome	1	1	1	0	0
GCF_002442855.1	PRJNA224116	SAMN04452273	Pseudomonas aeruginosa PA_150577	Complete Genome	1	1	1	0	0
GCF_002075065.1	PRJNA224116	SAMN04452263	Pseudomonas aeruginosa PA_154197	Complete Genome	1	1	1	0	0
GCF_001721745.1	PRJNA224116	SAMN04910034	Pseudomonas aeruginosa PA_D1	Complete Genome	1	1	1	0	0
GCF_001721805.1	PRJNA224116	SAMN04914381	Pseudomonas aeruginosa PA_D16	Complete Genome	1	1	1	0	0
GCF_001721765.1	PRJNA224116	SAMN04910045	Pseudomonas aeruginosa PA_D2	Complete Genome	1	1	1	0	0
GCF_001722045.1	PRJNA224116	SAMN04914386	Pseudomonas aeruginosa PA_D21	Complete Genome	1	1	1	0	0
GCF_001721825.1	PRJNA224116	SAMN04914475	Pseudomonas aeruginosa PA_D22	Complete Genome	1	1	1	0	0
GCF_001721845.1	PRJNA224116	SAMN04914479	Pseudomonas aeruginosa PA_D25	Complete Genome	1	1	1	0	0
GCF_001722025.1	PRJNA224116	SAMN04910061	Pseudomonas aeruginosa PA_D5	Complete Genome	1	1	1	0	0
GCF_001721785.1	PRJNA224116	SAMN04910066	Pseudomonas aeruginosa PA_D9	Complete Genome	1	1	1	0	0
GCF_025263705.1	PRJNA224116	SAMN26417650	Pseudomonas aeruginosa PA01135	Complete Genome	1	1	1	0	0
GCF_025263585.1	PRJNA224116	SAMN20178252	Pseudomonas aeruginosa PA0200	Complete Genome	1	1	1	0	0
GCF_025263605.1	PRJNA224116	SAMN20244498	Pseudomonas aeruginosa PA0386	Complete Genome	1	1	1	0	0
GCF_021266605.1	PRJNA224116	SAMN24059709	Pseudomonas aeruginosa PA0523	Complete Genome	1	1	1	0	0
GCF_004014755.1	PRJNA224116	SAMN10697128	Pseudomonas aeruginosa PA0750	Complete Genome	1	1	1	0	0
GCF_000496605.2	PRJNA224116	SAMN02603191	Pseudomonas aeruginosa PA1	Complete Genome	1	1	1	0	0
GCF_024266915.1	PRJNA224116	SAMN28550649	Pseudomonas aeruginosa PA-1	Complete Genome	1	1	1	0	0
GCF_022670795.1	PRJNA224116	SAMN26650298	Pseudomonas aeruginosa PA1_NCHU	Complete Genome	1	1	1	0	0
GCF_030505595.1	PRJNA224116	SAMN36408992	Pseudomonas aeruginosa PA1045	Complete Genome	1	1	1	0	0
GCF_001792835.1	PRJNA224116	SAMN04455104	Pseudomonas aeruginosa PA1088	Complete Genome	1	1	1	0	0
GCF_001792875.1	PRJNA224116	SAMN04455162	Pseudomonas aeruginosa PA11803	Complete Genome	1	1	1	0	0
GCF_018409365.1	PRJNA224116	SAMD00276650	Pseudomonas aeruginosa Pa12	Complete Genome	1	1	1	0	0
GCF_002208645.1	PRJNA224116	SAMN05020325	Pseudomonas aeruginosa Pa1207	Complete Genome	1	1	1	0	0
GCF_001679685.1	PRJNA224116	SAMN05006707	Pseudomonas aeruginosa PA121617	Complete Genome	1	1	1	0	0
GCF_002192475.1	PRJNA224116	SAMN05020323	Pseudomonas aeruginosa Pa124	Complete Genome	1	1	1	0	0
GCF_002205375.1	PRJNA224116	SAMN05020326	Pseudomonas aeruginosa Pa1242	Complete Genome	1	1	1	0	0
GCF_002205355.1	PRJNA224116	SAMN05020324	Pseudomonas aeruginosa Pa127	Complete Genome	1	1	1	0	0
GCF_030264075.1	PRJNA224116	SAMN33794324	Pseudomonas aeruginosa PA14 MA3 DTU_MIE	Complete Genome	1	1	1	0	0
GCF_900095805.1	PRJNA224116	SAMEA4393802	Pseudomonas aeruginosa PA14Or_reads	Complete Genome	1	1	1	0	0
GCF_024803805.1	PRJNA224116	SAMN27066003	Pseudomonas aeruginosa Pa150	Complete Genome	1	1	1	0	0
GCF_023066865.1	PRJNA224116	SAMN24579861	Pseudomonas aeruginosa PA1609	Complete Genome	1	1	1	0	0
GCF_023066845.1	PRJNA224116	SAMN24579862	Pseudomonas aeruginosa PA1616	Complete Genome	1	1	1	0	0
GCF_023066825.1	PRJNA224116	SAMN24579863	Pseudomonas aeruginosa PA1681	Complete Genome	2	2	1	0	0
GCF_016743115.1	PRJNA224116	SAMN17266662	Pseudomonas aeruginosa PA19-3047	Complete Genome	1	1	1	0	0
GCF_000496645.1	PRJNA224116	SAMN02603192	Pseudomonas aeruginosa PA1R	Complete Genome	1	1	1	0	0
GCF_001293085.1	PRJNA224116	SAMN04074798	Pseudomonas aeruginosa PA1RG	Complete Genome	1	1	1	0	0
GCF_024266935.1	PRJNA224116	SAMN28550875	Pseudomonas aeruginosa PA-2	Complete Genome	1	1	1	0	0
GCF_019434235.1	PRJNA224116	SAMN20299242	Pseudomonas aeruginosa PA2207	Complete Genome	1	1	1	0	0
GCF_030489645.1	PRJNA224116	SAMN36345843	Pseudomonas aeruginosa PA2209	Complete Genome	1	1	1	0	0
GCF_030489625.1	PRJNA224116	SAMN36345607	Pseudomonas aeruginosa PA2500	Complete Genome	1	1	1	0	0
GCF_030436095.1	PRJNA224116	SAMN36292208	Pseudomonas aeruginosa PA272	Complete Genome	1	1	1	0	0
GCF_030490735.1	PRJNA224116	SAMN36346258	Pseudomonas aeruginosa PA2818	Complete Genome	1	1	1	0	0
GCF_005305005.1	PRJNA224116	SAMN11388516	Pseudomonas aeruginosa PA298	Complete Genome	1	1	1	0	0
GCF_014490645.1	PRJNA224116	SAMN10290269	Pseudomonas aeruginosa PA3	Complete Genome	1	1	1	0	0
GCF_025723085.1	PRJNA224116	SAMN22773561	Pseudomonas aeruginosa Pa3	Complete Genome	1	1	1	0	0
GCF_024652945.3	PRJNA224116	SAMN30160590	Pseudomonas aeruginosa PA30	Complete Genome	1	1	1	0	0
GCF_003332705.2	PRJNA224116	SAMN08435059	Pseudomonas aeruginosa PA34	Complete Genome	1	1	1	0	0
GCF_024584495.1	PRJNA224116	SAMN30074508	Pseudomonas aeruginosa PA5083	Complete Genome	1	1	1	0	0
GCF_002192495.1	PRJNA224116	SAMN05020321	Pseudomonas aeruginosa Pa58	Complete Genome	1	1	1	0	0
GCF_009497675.1	PRJNA224116	SAMN07709120	Pseudomonas aeruginosa PA59	Complete Genome	1	1	1	0	0
GCF_021249245.1	PRJNA224116	SAMN23553085	Pseudomonas aeruginosa Pa608	Complete Genome	1	1	1	0	0
GCF_000017205.1	PRJNA224116	SAMN02603435	Pseudomonas aeruginosa PA7	Complete Genome	1	1	1	0	0
GCF_001870265.1	PRJNA224116	SAMN04455155	Pseudomonas aeruginosa PA7790	Complete Genome	1	1	1	0	0
GCF_018448985.1	PRJNA224116	SAMN19136540	Pseudomonas aeruginosa PA790	Complete Genome	1	1	1	0	0
GCF_001792855.1	PRJNA224116	SAMN04455156	Pseudomonas aeruginosa PA8281	Complete Genome	1	1	1	0	0
GCF_002215345.1	PRJNA224116	SAMN05773092	Pseudomonas aeruginosa PA83	Complete Genome	1	1	1	0	0
GCF_021398755.1	PRJNA224116	SAMN24425653	Pseudomonas aeruginosa PA8329	Complete Genome	1	1	1	0	0
GCF_002205335.1	PRJNA224116	SAMN05020322	Pseudomonas aeruginosa Pa84	Complete Genome	1	1	1	0	0
GCF_013341295.1	PRJNA224116	SAMN10697223	Pseudomonas aeruginosa PAAK088	Complete Genome	1	1	1	0	0
GCF_025452135.1	PRJNA224116	SAMN30711086	Pseudomonas aeruginosa PA-AUTBAM	Complete Genome	1	1	1	0	0
GCF_003429185.1	PRJNA224116	SAMN09831327	Pseudomonas aeruginosa PABL012	Complete Genome	1	1	1	0	0
GCF_003429205.1	PRJNA224116	SAMN09831332	Pseudomonas aeruginosa PABL017	Complete Genome	1	1	1	0	0
GCF_003411785.2	PRJNA224116	SAMN09831360	Pseudomonas aeruginosa PABL048	Complete Genome	1	1	1	0	0
GCF_013201115.1	PRJNA224116	SAMN14970706	Pseudomonas aeruginosa PAC1	Complete Genome	1	1	1	0	0
GCF_022700635.2	PRJNA224116	SAMN15963197	Pseudomonas aeruginosa PAD8	Complete Genome	1	1	1	0	0
GCF_021378395.1	PRJNA224116	SAMN14750015	Pseudomonas aeruginosa Pae1255-NDM1	Complete Genome	1	1	1	0	0
GCF_025985465.1	PRJNA224116	SAMN11022112	Pseudomonas aeruginosa Paer4	Complete Genome	1	1	1	0	0
GCF_001879525.1	PRJNA224116	SAMN04209275	Pseudomonas aeruginosa Paer4_119	Complete Genome	1	1	1	0	0
GCF_900618245.1	PRJNA224116	SAMEA4916038	Pseudomonas aeruginosa paerg000	Complete Genome	1	1	1	0	0
GCF_900618255.1	PRJNA224116	SAMEA4916049	Pseudomonas aeruginosa paerg002	Complete Genome	1	1	1	0	0
GCF_900618275.1	PRJNA224116	SAMEA4916059	Pseudomonas aeruginosa paerg003	Complete Genome	1	1	1	0	0
GCF_900618265.1	PRJNA224116	SAMEA4916061	Pseudomonas aeruginosa paerg004	Complete Genome	1	1	1	0	0
GCF_900618285.1	PRJNA224116	SAMEA4916069	Pseudomonas aeruginosa paerg005	Complete Genome	1	1	1	0	0
GCF_900618305.1	PRJNA224116	SAMEA4916107	Pseudomonas aeruginosa paerg009	Complete Genome	1	1	1	0	0
GCF_900618315.1	PRJNA224116	SAMEA4916108	Pseudomonas aeruginosa paerg010	Complete Genome	1	1	1	0	0
GCF_900618325.1	PRJNA224116	SAMEA4916113	Pseudomonas aeruginosa paerg011	Complete Genome	1	1	1	0	0
GCF_900618335.1	PRJNA224116	SAMEA4916123	Pseudomonas aeruginosa paerg012	Complete Genome	1	1	1	0	0
GCF_011106815.1	PRJNA224116	SAMN12911489	Pseudomonas aeruginosa PAG5	Complete Genome	1	1	1	0	0
GCF_018141565.1	PRJNA224116	SAMN16881673	Pseudomonas aeruginosa PAG7	Complete Genome	1	1	1	0	0
GCF_000568855.2	PRJNA224116	SAMN02483603	Pseudomonas aeruginosa PAK	Complete Genome	1	1	1	0	0
GCF_902172305.2	PRJNA224116	SAMEA1695737	Pseudomonas aeruginosa PAK	Complete Genome	1	1	1	0	0
GCF_027571285.1	PRJNA224116	SAMN30438086	Pseudomonas aeruginosa PALA1	Complete Genome	1	1	1	0	0
GCF_027570535.1	PRJNA224116	SAMN30438096	Pseudomonas aeruginosa PALA11	Complete Genome	1	1	1	0	0
GCF_027570555.1	PRJNA224116	SAMN30438097	Pseudomonas aeruginosa PALA12	Complete Genome	1	1	1	0	0
GCF_027570575.1	PRJNA224116	SAMN30438098	Pseudomonas aeruginosa PALA13	Complete Genome	1	1	1	0	0
GCF_027570595.1	PRJNA224116	SAMN30438099	Pseudomonas aeruginosa PALA14	Complete Genome	1	1	1	0	0
GCF_027570615.1	PRJNA224116	SAMN30438100	Pseudomonas aeruginosa PALA15	Complete Genome	1	1	1	0	0
GCF_027570635.1	PRJNA224116	SAMN30438101	Pseudomonas aeruginosa PALA16	Complete Genome	1	1	1	0	0
GCF_027570655.1	PRJNA224116	SAMN30438102	Pseudomonas aeruginosa PALA17	Complete Genome	1	1	1	0	0
GCF_027570675.1	PRJNA224116	SAMN30438104	Pseudomonas aeruginosa PALA19	Complete Genome	1	1	1	0	0
GCF_027570415.1	PRJNA224116	SAMN30438087	Pseudomonas aeruginosa PALA2	Complete Genome	1	1	1	0	0
GCF_027570715.1	PRJNA224116	SAMN30438105	Pseudomonas aeruginosa PALA20	Complete Genome	1	1	1	0	0
GCF_027570735.1	PRJNA224116	SAMN30438107	Pseudomonas aeruginosa PALA22	Complete Genome	1	1	1	0	0
GCF_027570755.1	PRJNA224116	SAMN30438108	Pseudomonas aeruginosa PALA23	Complete Genome	1	1	1	0	0
GCF_027571055.1	PRJNA224116	SAMN30438109	Pseudomonas aeruginosa PALA24	Complete Genome	1	1	1	0	0
GCF_027570775.1	PRJNA224116	SAMN30438110	Pseudomonas aeruginosa PALA25	Complete Genome	1	1	1	0	0
GCF_027570795.1	PRJNA224116	SAMN30438111	Pseudomonas aeruginosa PALA26	Complete Genome	1	1	1	0	0
GCF_027570815.1	PRJNA224116	SAMN30438114	Pseudomonas aeruginosa PALA29	Complete Genome	1	1	1	0	0
GCF_027571075.1	PRJNA224116	SAMN30438115	Pseudomonas aeruginosa PALA30	Complete Genome	1	1	1	0	0
GCF_027570835.1	PRJNA224116	SAMN30438117	Pseudomonas aeruginosa PALA32	Complete Genome	1	1	1	0	0
GCF_027570855.1	PRJNA224116	SAMN30438118	Pseudomonas aeruginosa PALA33	Complete Genome	1	1	1	0	0
GCF_027570875.1	PRJNA224116	SAMN30438119	Pseudomonas aeruginosa PALA34	Complete Genome	1	1	1	0	0
GCF_027571115.1	PRJNA224116	SAMN30438121	Pseudomonas aeruginosa PALA36	Complete Genome	1	1	1	0	0
GCF_027571365.1	PRJNA224116	SAMN30438123	Pseudomonas aeruginosa PALA38	Complete Genome	1	1	1	0	0
GCF_027570995.1	PRJNA224116	SAMN30438124	Pseudomonas aeruginosa PALA39	Complete Genome	1	1	1	0	0
GCF_027570475.1	PRJNA224116	SAMN30438089	Pseudomonas aeruginosa PALA4	Complete Genome	1	1	1	0	0
GCF_027571155.1	PRJNA224116	SAMN30438125	Pseudomonas aeruginosa PALA40	Complete Genome	1	1	1	0	0
GCF_027571015.1	PRJNA224116	SAMN30438127	Pseudomonas aeruginosa PALA42	Complete Genome	1	1	1	0	0
GCF_027571035.1	PRJNA224116	SAMN30438128	Pseudomonas aeruginosa PALA43	Complete Genome	1	1	1	0	0
GCF_027571135.1	PRJNA224116	SAMN30438129	Pseudomonas aeruginosa PALA44	Complete Genome	1	1	1	0	0
GCF_027571175.1	PRJNA224116	SAMN30438130	Pseudomonas aeruginosa PALA45	Complete Genome	1	1	1	0	0
GCF_027571195.1	PRJNA224116	SAMN30438132	Pseudomonas aeruginosa PALA47	Complete Genome	1	1	1	0	0
GCF_027571305.1	PRJNA224116	SAMN30438133	Pseudomonas aeruginosa PALA48	Complete Genome	1	1	1	0	0
GCF_027571325.1	PRJNA224116	SAMN30438135	Pseudomonas aeruginosa PALA50	Complete Genome	1	1	1	0	0
GCF_027570935.1	PRJNA224116	SAMN30438136	Pseudomonas aeruginosa PALA51	Complete Genome	1	1	1	0	0
GCF_027571215.1	PRJNA224116	SAMN30438137	Pseudomonas aeruginosa PALA52	Complete Genome	1	1	1	0	0
GCF_027570915.1	PRJNA224116	SAMN30438138	Pseudomonas aeruginosa PALA53	Complete Genome	1	1	1	0	0
GCF_027571345.1	PRJNA224116	SAMN30438139	Pseudomonas aeruginosa PALA54	Complete Genome	1	1	1	0	0
GCF_027570955.1	PRJNA224116	SAMN30438140	Pseudomonas aeruginosa PALA55	Complete Genome	1	1	1	0	0
GCF_027570975.1	PRJNA224116	SAMN30438141	Pseudomonas aeruginosa PALA56	Complete Genome	1	1	1	0	0
GCF_027570495.1	PRJNA224116	SAMN30438091	Pseudomonas aeruginosa PALA6	Complete Genome	1	1	1	0	0
GCF_027570435.1	PRJNA224116	SAMN30438092	Pseudomonas aeruginosa PALA7	Complete Genome	1	1	1	0	0
GCF_027570515.1	PRJNA224116	SAMN30438093	Pseudomonas aeruginosa PALA8	Complete Genome	1	1	1	0	0
GCF_027570455.1	PRJNA224116	SAMN30438094	Pseudomonas aeruginosa PALA9	Complete Genome	1	1	1	0	0
GCF_018141645.1	PRJNA224116	SAMN17065268	Pseudomonas aeruginosa PAM68	Complete Genome	1	1	1	0	0
GCF_000006765.1	PRJNA57945	SAMN02603714	Pseudomonas aeruginosa PAO1	Complete Genome	1	1	1	0	0
GCF_013001005.1	PRJNA224116	SAMN14421669	Pseudomonas aeruginosa PAO1	Complete Genome	1	1	1	0	0
GCF_030444595.1	PRJNA224116	SAMN35794375	Pseudomonas aeruginosa PAO1	Complete Genome	1	1	1	0	0
GCF_030444655.1	PRJNA224116	SAMN35794377	Pseudomonas aeruginosa PAO1	Complete Genome	1	1	1	0	0
GCF_024089375.1	PRJNA224116	SAMN27737213	Pseudomonas aeruginosa PAO1_Kat-X-2	Complete Genome	1	1	1	0	0
GCF_024089395.1	PRJNA224116	SAMN27737212	Pseudomonas aeruginosa PAO1_Mat-X-1	Complete Genome	1	1	1	0	0
GCF_900070375.1	PRJNA224116	SAMEA3485223	Pseudomonas aeruginosa PAO1_Orsay	Complete Genome	1	1	1	0	0
GCF_004102665.1	PRJNA224116	SAMN09951375	Pseudomonas aeruginosa PAO1161	Complete Genome	1	1	1	0	0
GCF_025021745.1	PRJNA224116	SAMN22234621	Pseudomonas aeruginosa PAO1-Holloway	Complete Genome	1	1	1	0	0
GCF_024126335.1	PRJNA224116	SAMN27739533	Pseudomonas aeruginosa PAO1-L	Complete Genome	1	1	1	0	0
GCF_024126355.1	PRJNA224116	SAMN27739534	Pseudomonas aeruginosa PAO1-N	Complete Genome	1	1	1	0	0
GCF_025021565.1	PRJNA224116	SAMN20168915	Pseudomonas aeruginosa PAO1-UW	Complete Genome	1	1	1	0	0
GCF_016864415.1	PRJNA224116	SAMN05383898	Pseudomonas aeruginosa PARM801	Complete Genome	1	1	1	0	0
GCF_022870025.1	PRJNA224116	SAMN14078799	Pseudomonas aeruginosa PartH-Paeruginosa-RM8376	Complete Genome	1	1	1	0	0
GCF_018141625.1	PRJNA224116	SAMN17065252	Pseudomonas aeruginosa PAS6	Complete Genome	1	1	1	0	0
GCF_002104615.1	PRJNA224116	SAMN06689794	Pseudomonas aeruginosa PASGNDM345	Complete Genome	1	1	1	0	0
GCF_002104595.1	PRJNA224116	SAMN06689795	Pseudomonas aeruginosa PASGNDM699	Complete Genome	1	1	1	0	0
GCF_002812905.2	PRJNA224116	SAMN08101543	Pseudomonas aeruginosa PB350	Complete Genome	1	1	1	0	0
GCF_002812865.1	PRJNA224116	SAMN08101545	Pseudomonas aeruginosa PB353	Complete Genome	1	1	1	0	0
GCF_002812885.1	PRJNA224116	SAMN08101544	Pseudomonas aeruginosa PB354	Complete Genome	1	1	1	0	0
GCF_002812925.2	PRJNA224116	SAMN08101542	Pseudomonas aeruginosa PB367	Complete Genome	1	1	1	0	0
GCF_002812845.1	PRJNA224116	SAMN08101546	Pseudomonas aeruginosa PB368	Complete Genome	1	1	1	0	0
GCF_002812825.1	PRJNA224116	SAMN08101547	Pseudomonas aeruginosa PB369	Complete Genome	1	1	1	0	0
GCF_900149285.1	PRJNA224116	SAMEA26686918	Pseudomonas aeruginosa PcyII-10	Complete Genome	1	1	1	0	0
GCF_902703185.1	PRJNA224116	SAMEA6246860	Pseudomonas aeruginosa PcyII-29	Complete Genome	1	1	1	0	0
GCF_902703195.1	PRJNA224116	SAMEA6246861	Pseudomonas aeruginosa PcyII-40	Complete Genome	1	1	1	0	0
GCF_022559545.1	PRJNA224116	SAMN20458429	Pseudomonas aeruginosa PES_P749	Complete Genome	1	1	1	0	0
GCF_024760445.1	PRJNA224116	SAMN30369410	Pseudomonas aeruginosa PLL01	Complete Genome	1	1	1	0	0
GCF_025244965.1	PRJNA224116	SAMN30723102	Pseudomonas aeruginosa PLL01	Complete Genome	1	1	1	0	0
GCF_006704595.2	PRJNA224116	SAMN12162657	Pseudomonas aeruginosa PS1793	Complete Genome	1	1	1	0	0
GCF_013255565.1	PRJNA224116	SAMN14986373	Pseudomonas aeruginosa PSE6684	Complete Genome	1	1	1	0	0
GCF_019857585.1	PRJNA224116	SAMN19950566	Pseudomonas aeruginosa QZPH16	Complete Genome	1	1	1	0	0
GCF_019857565.1	PRJNA224116	SAMN19950567	Pseudomonas aeruginosa QZPH21	Complete Genome	1	1	1	0	0
GCF_019857325.1	PRJNA224116	SAMN16656074	Pseudomonas aeruginosa QZPH41	Complete Genome	1	1	1	0	0
GCF_021513575.1	PRJNA224116	SAMN13234652	Pseudomonas aeruginosa R01	Complete Genome	1	1	1	0	0
GCF_021513415.1	PRJNA224116	SAMN13234653	Pseudomonas aeruginosa R02	Complete Genome	1	1	1	0	0
GCF_021513475.1	PRJNA224116	SAMN13234654	Pseudomonas aeruginosa R03	Complete Genome	1	1	1	0	0
GCF_021513455.1	PRJNA224116	SAMN13234655	Pseudomonas aeruginosa R04	Complete Genome	1	1	1	0	0
GCF_021513395.1	PRJNA224116	SAMN13234656	Pseudomonas aeruginosa R05	Complete Genome	1	1	1	0	0
GCF_021513375.1	PRJNA224116	SAMN13234657	Pseudomonas aeruginosa R06	Complete Genome	1	1	1	0	0
GCF_021513515.1	PRJNA224116	SAMN13234658	Pseudomonas aeruginosa R07	Complete Genome	1	1	1	0	0
GCF_021513555.1	PRJNA224116	SAMN13234659	Pseudomonas aeruginosa R08	Complete Genome	1	1	1	0	0
GCF_021513535.1	PRJNA224116	SAMN13234660	Pseudomonas aeruginosa R09	Complete Genome	1	1	1	0	0
GCF_021513495.1	PRJNA224116	SAMN13234661	Pseudomonas aeruginosa R10	Complete Genome	1	1	1	0	0
GCF_021513435.1	PRJNA224116	SAMN13234662	Pseudomonas aeruginosa R11	Complete Genome	1	1	1	0	0
GCF_024300845.1	PRJNA224116	SAMN27119722	Pseudomonas aeruginosa R20-14	Complete Genome	1	1	1	0	0
GCF_014792125.1	PRJNA224116	SAMN16229869	Pseudomonas aeruginosa R31	Complete Genome	1	1	1	0	0
GCF_009911735.1	PRJNA224116	SAMN13831656	Pseudomonas aeruginosa RD1-3	Complete Genome	1	1	1	0	0
GCF_002085605.1	PRJNA224116	SAMN05583819	Pseudomonas aeruginosa RIVM-EMC2982	Complete Genome	1	1	1	0	0
GCF_000414035.1	PRJNA224116	SAMN02603771	Pseudomonas aeruginosa RP73	Complete Genome	1	1	1	0	0
GCF_900243355.1	PRJNA224116	SAMEA104432335	Pseudomonas aeruginosa RW109	Complete Genome	1	1	1	0	0
GCF_019378915.1	PRJNA224116	SAMN20179392	Pseudomonas aeruginosa S-1	Complete Genome	1	1	1	0	0
GCF_001515845.2	PRJNA224116	SAMN02894350	Pseudomonas aeruginosa S86968	Complete Genome	1	1	1	0	0
GCF_019915485.1	PRJNA224116	SAMN20982452	Pseudomonas aeruginosa SCAID PLC1-2021 (16/222)	Complete Genome	1	1	1	0	0
GCF_024734795.1	PRJNA224116	SAMN30333621	Pseudomonas aeruginosa SCAID TCT1-2022 (325)	Complete Genome	1	1	1	0	0
GCF_019915465.1	PRJNA224116	SAMN20982450	Pseudomonas aeruginosa SCAID TST-2021 (7/157)	Complete Genome	1	1	1	0	0
GCF_019915445.1	PRJNA224116	SAMN20982451	Pseudomonas aeruginosa SCAID WND1-2021 (9/195)	Complete Genome	1	1	1	0	0
GCF_024734815.1	PRJNA224116	SAMN30333620	Pseudomonas aeruginosa SCAID WND1-2022 (148)	Complete Genome	1	1	1	0	0
GCF_000510305.1	PRJNA224116	SAMN02415141	Pseudomonas aeruginosa SCV20265	Complete Genome	1	1	1	0	0
GCF_001900195.1	PRJNA224116	SAMN03940423	Pseudomonas aeruginosa SCVFeb	Complete Genome	1	1	1	0	0
GCF_001900225.1	PRJNA224116	SAMN03940421	Pseudomonas aeruginosa SCVJan	Complete Genome	1	1	1	0	0
GCF_013393665.2	PRJNA224116	SAMN13419003	Pseudomonas aeruginosa SE5331	Complete Genome	1	1	1	0	0
GCF_016745135.1	PRJNA224116	SAMN15214140	Pseudomonas aeruginosa SE5352	Complete Genome	1	1	1	0	0
GCF_016745155.1	PRJNA224116	SAMN15214164	Pseudomonas aeruginosa SE5357	Complete Genome	1	1	1	0	0
GCF_013393685.1	PRJNA224116	SAMN13419538	Pseudomonas aeruginosa SE5369	Complete Genome	1	1	1	0	0
GCF_021497345.1	PRJNA224116	SAMN15195943	Pseudomonas aeruginosa SE5381	Complete Genome	1	1	1	0	0
GCF_013393705.1	PRJNA224116	SAMN13419547	Pseudomonas aeruginosa SE5416	Complete Genome	1	1	1	0	0
GCF_021497365.1	PRJNA224116	SAMN15195944	Pseudomonas aeruginosa SE5418	Complete Genome	1	1	1	0	0
GCF_019720855.1	PRJNA224116	SAMN20822586	Pseudomonas aeruginosa SE5419	Complete Genome	1	1	1	0	0
GCF_016745175.1	PRJNA224116	SAMN15214166	Pseudomonas aeruginosa SE5429	Complete Genome	1	1	1	0	0
GCF_021497385.1	PRJNA224116	SAMN15196021	Pseudomonas aeruginosa SE5430	Complete Genome	1	1	1	0	0
GCF_021497405.1	PRJNA224116	SAMN15196025	Pseudomonas aeruginosa SE5431	Complete Genome	1	1	1	0	0
GCF_013394455.1	PRJNA224116	SAMN13419548	Pseudomonas aeruginosa SE5443	Complete Genome	1	1	1	0	0
GCF_021497425.1	PRJNA224116	SAMN15196026	Pseudomonas aeruginosa SE5452	Complete Genome	1	1	1	0	0
GCF_013394475.2	PRJNA224116	SAMN13419657	Pseudomonas aeruginosa SE5458	Complete Genome	1	1	1	0	0
GCF_030028275.1	PRJNA224116	SAMN35005130	Pseudomonas aeruginosa SF416	Complete Genome	1	1	1	0	0
GCF_020978345.1	PRJNA224116	SAMN20425746	Pseudomonas aeruginosa SG17M	Complete Genome	1	1	1	0	0
GCF_000271985.2	PRJNA224116	SAMN02470939	Pseudomonas aeruginosa SJTD-1	Complete Genome	1	1	1	0	0
GCF_026636135.1	PRJNA224116	SAMN31867617	Pseudomonas aeruginosa SMC4386	Complete Genome	1	1	1	0	0
GCF_029201245.1	PRJNA224116	SAMN33573373	Pseudomonas aeruginosa SNDPR-01	Complete Genome	1	1	1	0	0
GCF_003950255.1	PRJNA224116	SAMN10526368	Pseudomonas aeruginosa SP4371	Complete Genome	1	1	1	0	0
GCF_003991465.1	PRJNA224116	SAMN10525987	Pseudomonas aeruginosa SP4527	Complete Genome	1	1	1	0	0
GCF_003716765.1	PRJNA224116	SAMN10187562	Pseudomonas aeruginosa SP4528	Complete Genome	1	1	1	0	0
GCF_019857285.1	PRJNA224116	SAMN16656075	Pseudomonas aeruginosa SRRSH1002	Complete Genome	1	1	1	0	0
GCF_019857265.1	PRJNA224116	SAMN16656077	Pseudomonas aeruginosa SRRSH1101	Complete Genome	1	1	1	0	0
GCF_019857545.1	PRJNA224116	SAMN19950568	Pseudomonas aeruginosa SRRSH1120	Complete Genome	1	1	1	0	0
GCF_019857305.1	PRJNA224116	SAMN16656076	Pseudomonas aeruginosa SRRSH1408	Complete Genome	1	1	1	0	0
GCF_019857245.1	PRJNA224116	SAMN16656078	Pseudomonas aeruginosa SRRSH15	Complete Genome	1	1	1	0	0
GCF_019857525.1	PRJNA224116	SAMN19950569	Pseudomonas aeruginosa SRRSH1521	Complete Genome	1	1	1	0	0
GCF_019857505.1	PRJNA224116	SAMN19950570	Pseudomonas aeruginosa SRRSH2790	Complete Genome	1	1	1	0	0
GCF_022810905.1	PRJNA224116	SAMN16443708	Pseudomonas aeruginosa ST1076_d100blood1	Complete Genome	1	1	1	0	0
GCF_022811805.1	PRJNA224116	SAMN16443709	Pseudomonas aeruginosa ST1076_d100blood2	Complete Genome	1	1	1	0	0
GCF_022810885.1	PRJNA224116	SAMN16443710	Pseudomonas aeruginosa ST1076_d118limb1	Complete Genome	1	1	1	0	0
GCF_022810865.1	PRJNA224116	SAMN16443711	Pseudomonas aeruginosa St1076_d123blood	Complete Genome	1	1	1	0	0
GCF_022810965.1	PRJNA224116	SAMN16443706	Pseudomonas aeruginosa ST1076_d97burn1	Complete Genome	1	1	1	0	0
GCF_022810925.1	PRJNA224116	SAMN16443707	Pseudomonas aeruginosa ST1076_d97burn2	Complete Genome	1	1	1	0	0
GCF_022811045.1	PRJNA224116	SAMN16443700	Pseudomonas aeruginosa ST167_d26burn	Complete Genome	1	1	1	0	0
GCF_022811065.1	PRJNA224116	SAMN16443701	Pseudomonas aeruginosa ST167_d57blood	Complete Genome	1	1	1	0	0
GCF_022810985.1	PRJNA224116	SAMN16443702	Pseudomonas aeruginosa ST167_d67burn1	Complete Genome	1	1	1	0	0
GCF_022811025.1	PRJNA224116	SAMN16443703	Pseudomonas aeruginosa ST167_d67burn2	Complete Genome	1	1	1	0	0
GCF_022811005.1	PRJNA224116	SAMN16443704	Pseudomonas aeruginosa ST167_d68blood1	Complete Genome	1	1	1	0	0
GCF_022810945.1	PRJNA224116	SAMN16443705	Pseudomonas aeruginosa ST167_d68blood2	Complete Genome	1	1	1	0	0
GCF_009664165.1	PRJNA224116	SAMN12307670	Pseudomonas aeruginosa ST773	Complete Genome	1	1	1	0	0
GCF_009720425.1	PRJNA224116	SAMN07424172	Pseudomonas aeruginosa T2101	Complete Genome	1	1	1	0	0
GCF_009720405.1	PRJNA224116	SAMN07424174	Pseudomonas aeruginosa T2436	Complete Genome	1	1	1	0	0
GCF_001515915.2	PRJNA224116	SAMN02894349	Pseudomonas aeruginosa T38079	Complete Genome	1	1	1	0	0
GCF_001516005.1	PRJNA224116	SAMN02894348	Pseudomonas aeruginosa T52373	Complete Genome	1	1	1	0	0
GCF_001516105.1	PRJNA224116	SAMN02894347	Pseudomonas aeruginosa T63266	Complete Genome	1	1	1	0	0
GCF_025079255.1	PRJNA224116	SAMN27687876	Pseudomonas aeruginosa TBCF10839	Complete Genome	1	1	1	0	0
GCF_016105665.1	PRJNA224116	SAMN16673816	Pseudomonas aeruginosa TJ2019-017	Complete Genome	1	1	1	0	0
GCF_016105505.1	PRJNA224116	SAMN16673817	Pseudomonas aeruginosa TJ2019-022	Complete Genome	1	1	1	0	0
GCF_018986715.1	PRJNA224116	SAMN14884364	Pseudomonas aeruginosa TL1285	Complete Genome	1	1	1	0	0
GCF_019379355.1	PRJNA224116	SAMN20342957	Pseudomonas aeruginosa TL3773	Complete Genome	1	1	1	0	0
GCF_030444635.1	PRJNA224116	SAMN35794376	Pseudomonas aeruginosa TNP004	Complete Genome	1	1	1	0	0
GCF_000014625.1	PRJNA224116	SAMN02603591	Pseudomonas aeruginosa UCBPP-PA14	Complete Genome	1	1	1	0	0
GCF_019434135.1	PRJNA224116	SAMN20362536	Pseudomonas aeruginosa UNC_PaerCF12	Complete Genome	1	1	1	0	0
GCF_021166375.2	PRJNA224116	SAMN23605131	Pseudomonas aeruginosa UNC_PaerCF13	Complete Genome	1	1	1	0	0
GCF_019434095.1	PRJNA224116	SAMN20362539	Pseudomonas aeruginosa UNC_PaerCF17	Complete Genome	1	1	1	0	0
GCF_021166355.2	PRJNA224116	SAMN23605132	Pseudomonas aeruginosa UNC_PaerCF19	Complete Genome	1	1	1	0	0
GCF_019434075.1	PRJNA224116	SAMN20362540	Pseudomonas aeruginosa UNC_PaerCF20	Complete Genome	1	1	1	0	0
GCF_023571485.1	PRJNA224116	SAMN28553478	Pseudomonas aeruginosa UNC_PaerCF25	Complete Genome	1	1	1	0	0
GCF_021166335.2	PRJNA224116	SAMN23605133	Pseudomonas aeruginosa UNC_PaerCF34	Complete Genome	1	1	1	0	0
GCF_021166315.2	PRJNA224116	SAMN23605134	Pseudomonas aeruginosa UNC_PaerCF35	Complete Genome	1	1	1	0	0
GCF_021166295.1	PRJNA224116	SAMN23605135	Pseudomonas aeruginosa UNC_PaerCF37	Complete Genome	1	1	1	0	0
GCF_021166275.2	PRJNA224116	SAMN23605136	Pseudomonas aeruginosa UNC_PaerCF38	Complete Genome	1	1	1	0	0
GCF_021166255.2	PRJNA224116	SAMN23605137	Pseudomonas aeruginosa UNC_PaerCF41	Complete Genome	1	1	1	0	0
GCF_023822305.1	PRJNA224116	SAMN25582457	Pseudomonas aeruginosa US449	Complete Genome	1	1	1	0	0
GCF_001518975.1	PRJNA224116	SAMN04158502	Pseudomonas aeruginosa USDA-ARS-USMARC-41639	Complete Genome	1	1	1	0	0
GCF_001447845.1	PRJNA224116	SAMN04284690	Pseudomonas aeruginosa VA-134	Complete Genome	1	1	1	0	0
GCF_001516185.2	PRJNA224116	SAMN02894345	Pseudomonas aeruginosa W36662	Complete Genome	1	1	1	0	0
GCF_001516205.2	PRJNA224116	SAMN02894344	Pseudomonas aeruginosa W45909	Complete Genome	1	1	1	0	0
GCF_001516225.2	PRJNA224116	SAMN02894343	Pseudomonas aeruginosa W60856	Complete Genome	1	1	1	0	0
GCF_003052005.2	PRJNA224116	SAMN08866462	Pseudomonas aeruginosa WCHPA075019	Complete Genome	1	1	1	0	0
GCF_030369855.1	PRJNA224116	SAMN35796076	Pseudomonas aeruginosa WS27-3	Complete Genome	1	1	1	0	0
GCF_019857365.1	PRJNA224116	SAMN16656072	Pseudomonas aeruginosa WTJH12	Complete Genome	1	1	1	0	0
GCF_018138065.1	PRJNA224116	SAMN18738584	Pseudomonas aeruginosa WTJH17	Complete Genome	1	1	1	0	0
GCF_025398075.1	PRJNA224116	SAMN30819582	Pseudomonas aeruginosa WTJH2	Complete Genome	1	1	1	0	0
GCF_025398115.1	PRJNA224116	SAMN30820551	Pseudomonas aeruginosa WTJH32	Complete Genome	1	1	1	0	0
GCF_025398135.1	PRJNA224116	SAMN30820558	Pseudomonas aeruginosa WTJH36	Complete Genome	1	1	1	0	0
GCF_025398095.1	PRJNA224116	SAMN30820550	Pseudomonas aeruginosa WTJH6	Complete Genome	1	1	1	0	0
GCF_001542795.2	PRJNA224116	SAMN02894342	Pseudomonas aeruginosa X78812	Complete Genome	1	1	1	0	0
GCF_003369775.1	PRJNA224116	SAMN09469677	Pseudomonas aeruginosa Y31	Complete Genome	1	1	1	0	0
GCF_003408495.1	PRJNA224116	SAMN09469727	Pseudomonas aeruginosa Y71	Complete Genome	1	1	1	0	0
GCF_003369755.1	PRJNA224116	SAMN09469732	Pseudomonas aeruginosa Y82	Complete Genome	1	1	1	0	0
GCF_003369735.1	PRJNA224116	SAMN09469733	Pseudomonas aeruginosa Y89	Complete Genome	1	1	1	0	0
GCF_009867055.1	PRJNA224116	SAMN08730588	Pseudomonas aeruginosa YB01	Complete Genome	1	2	1	0	0
GCF_013260445.1	PRJNA224116	SAMN15013515	Pseudomonas aeruginosa YD001	Complete Genome	1	1	1	0	0
GCF_000524595.1	PRJNA224116	SAMN02641599	Pseudomonas aeruginosa YL84	Complete Genome	1	1	1	0	0
GCF_013305645.2	PRJNA224116	SAMN13107356	Pseudomonas aeruginosa YT12746	Complete Genome	1	1	1	0	0
GCF_016745115.1	PRJNA224116	SAMN15165965	Pseudomonas aeruginosa YTSEY8	Complete Genome	1	1	1	0	0
GCF_021497325.1	PRJNA224116	SAMN15195942	Pseudomonas aeruginosa YTSY4	Complete Genome	1	1	1	0	0
GCF_019466145.1	PRJNA224116	SAMN19429924	Pseudomonas aeruginosa YY322	Complete Genome	1	1	1	0	0
GCF_023612335.1	PRJNA224116	SAMN16675406	Pseudomonas aeruginosa Z154	Complete Genome	1	1	1	0	0
GCF_018279305.1	PRJNA224116	SAMN16132399	Pseudomonas aeruginosa ZBX-P11	Complete Genome	1	1	1	0	0
GCF_018279285.1	PRJNA224116	SAMN16132400	Pseudomonas aeruginosa ZBX-P12	Complete Genome	1	1	1	0	0
GCF_018279265.1	PRJNA224116	SAMN16132401	Pseudomonas aeruginosa ZBX-P13	Complete Genome	1	1	1	0	0
GCF_018279245.1	PRJNA224116	SAMN16132411	Pseudomonas aeruginosa ZBX-P23	Complete Genome	1	1	1	0	0
GCF_019857485.1	PRJNA224116	SAMN19950571	Pseudomonas aeruginosa ZPPH1	Complete Genome	1	1	1	0	0
GCF_019857445.1	PRJNA224116	SAMN19950573	Pseudomonas aeruginosa ZPPH14	Complete Genome	1	1	1	0	0
GCF_019857465.1	PRJNA224116	SAMN19950572	Pseudomonas aeruginosa ZPPH2	Complete Genome	1	1	1	0	0
GCF_019857425.1	PRJNA224116	SAMN19950574	Pseudomonas aeruginosa ZPPH29	Complete Genome	1	1	1	0	0
GCF_019857405.1	PRJNA224116	SAMN19950575	Pseudomonas aeruginosa ZPPH33	Complete Genome	1	1	1	0	0
GCF_025908315.1	PRJNA224116	SAMN31018892	Pseudomonas aeruginosa Zw26	Complete Genome	1	1	1	0	0
GCF_030034635.1	PRJNA224116	SAMN33446047	Pseudomonas aeruginosa ZY156	Complete Genome	1	1	1	0	0
GCF_030034675.1	PRJNA224116	SAMN33446053	Pseudomonas aeruginosa ZY1710	Complete Genome	1	1	1	0	0
GCF_030034655.1	PRJNA224116	SAMN33446052	Pseudomonas aeruginosa ZY36	Complete Genome	1	1	1	0	0
GCF_030034615.1	PRJNA224116	SAMN33446046	Pseudomonas aeruginosa ZY94	Complete Genome	1	1	1	0	0
GCF_019141525.1	PRJNA224116	SAMN19473664	Pseudomonas alvandae SWRI17	Complete Genome	1	1	1	0	0
GCF_001647715.1	PRJNA224116	SAMN04957524	Pseudomonas antarctica PAMC 27494	Complete Genome	1	1	1	0	0
GCF_001839655.2	PRJNA224116	SAMN04505866	Pseudomonas argentinensis SA190	Complete Genome	1	1	1	0	0
GCF_019139815.1	PRJNA224116	SAMN19473665	Pseudomonas asgharzadehiana SWRI132	Complete Genome	1	1	1	0	0
GCF_001579805.1	PRJNA224116	SAMN04505798	Pseudomonas azotoformans S4	Complete Genome	1	1	1	0	0
[truncated: 1,142 more rows]
